# Supplementary material for: Integration analysis identifies the role of metallothionein in the progression from hepatic steatosis to steatohepatitis
Source: Front Endocrinol (Lausanne). 2022 Oct 18;13:951093. doi: 10.3389/fendo.2022.951093 (PMC9622801; doi:10.3389/fendo.2022.951093)
Supplement: Supplementary file 15 [file DataSheet_1.xls]

logFC	AveExpr	t	P.Value	adj.P.Val	B
C8B	-0.44747395605655	10.6153760538477	-5.73873112893031	1.75967597883195e-06	0.0222210994877597	4.63282625112462
ZMAT3	1.01766216532936	6.89949648342188	5.64608675029903	2.32876750028922e-06	0.0222210994877597	4.39809580756509
FAIM	0.555385950193203	4.09528867846582	5.23952819167822	7.96144974963057e-06	0.0307217424516152	3.36388859998556
MIR622	0.603060068253969	9.71103996140625	5.20002735501731	8.96981000729824e-06	0.0307217424516152	3.2632092620351
PLK2	0.564695614944691	6.79430285931934	5.08609666737284	1.26477366360842e-05	0.0307217424516152	2.97280871587265
ECE1	-0.326530418272073	9.0491851766416	-5.06805737582745	1.33541935022293e-05	0.0307217424516152	2.92683393279333
ME1	1.05062050548413	6.81672163445312	5.05062555449762	1.40741050391145e-05	0.0307217424516152	2.88241075783353
FAS	0.585848908196676	7.02252077632715	5.04172213633419	1.4456559800011e-05	0.0307217424516152	2.85972283549932
KRT18	0.541097733349703	9.15760380993555	5.04099263068319	1.44883505588208e-05	0.0307217424516152	2.85786393930733
DNAJC12	-0.532172039094743	7.28636088420117	-4.97743550414003	1.7542190853647e-05	0.0334775170250999	2.69594509195343
PIGV	-0.389261544018598	7.6418810253623	-4.91749143581061	2.10052807795789e-05	0.0364422525815895	2.54331342857168
APOF	-0.707544717312995	9.86709763926367	-4.8407839278916	2.6442198026017e-05	0.0420519089273757	2.34816038371286
SULF2	1.00163924138195	8.21818881015234	4.78015400301968	3.17084223495968e-05	0.0465373520998568	2.19407613898376
TYMS	1.29019886721007	6.11806478824316	4.72914202797026	3.69347017915905e-05	0.0465373520998568	2.0645726150278
FANCI	0.638161144819693	4.46807533496777	4.71467586223153	3.85661570910682e-05	0.0465373520998568	2.02787323301754
RRM2B	0.507189355211809	6.13566613505664	4.70668601480064	3.94975930728075e-05	0.0465373520998568	2.00760888006262
FAT1	1.00928802010417	7.80440814848047	4.69048270015834	4.14554069219013e-05	0.0465373520998568	1.96652470248833
TMEM106C	0.457039622974698	7.68319121739648	4.63507078526063	4.89044446464002e-05	0.05184957897955	1.82615144318784
SNAP25	0.50578973317212	5.27415465640039	4.45182007514353	8.42651744552928e-05	0.0803197489078882	1.36359359405716
NUSAP1	0.498315442958829	5.42600820725586	4.42434894897035	9.13943001166558e-05	0.0803197489078882	1.29451138523279
KRT8	0.615455343019594	10.3278690391494	4.4207399394346	9.23739727079056e-05	0.0803197489078882	1.28544140194603
CAPG	0.5331750417624	5.0885462645918	4.4148949567429	9.39825836096171e-05	0.0803197489078882	1.27075492900145
KLHDC5	0.395221234809028	6.20624073487695	4.40488690236084	9.68012065018565e-05	0.0803197489078882	1.24561631629434
FLJ42280	0.62438977179018	5.00238780148242	4.38154663862825	0.000103702000538333	0.0807826653350659	1.18703068761307
ARL2BP	0.311041726850942	8.01306670406348	4.37467258350282	0.000105825122268741	0.0807826653350659	1.16978760515746
AEN	0.505846893128469	5.68356307157227	4.35028500972834	0.000113708180164092	0.0834618042404434	1.10865555914736
ARF4	0.363676958056301	9.79819428869238	4.29998130007493	0.000131836381092166	0.0917101377735018	0.98277757979516
CORO1C	0.392481045053822	8.60342966924902	4.28734637645404	0.000136818802188672	0.0917101377735018	0.951208478029054
TKT	0.448984012987106	7.71207480330078	4.28106904890836	0.00013936250238061	0.0917101377735018	0.935531605538982
CENPV	-0.377513923706852	6.83075350123633	-4.25569942696636	0.000150124418761686	0.0954991469216004	0.872225076322802
CDKN1A	0.877704211516616	6.71430930514551	4.24080654320981	0.00015681779273258	0.0962539110773536	0.835100788171546
GRTP1	-0.452802604165428	7.69116534172168	-4.23097015981643	0.000161398299857227	0.0962539110773536	0.810597250988112
CENPK	0.793530868185516	3.58301377184766	4.1746796990996	0.000190248337735825	0.106014575938501	0.670627134982465
MND1	0.478040147546379	2.82982131387207	4.17427737091361	0.000190471727874348	0.106014575938501	0.669628329626205
MLYCD	-0.334469549228674	7.30632305163477	-4.16478695519939	0.000195816400669867	0.106014575938501	0.646074583500372
CCBP2	-0.48543647737227	6.52264426955176	-4.14857064667631	0.000205290869682124	0.106014575938501	0.605858794372208
C7orf55	-0.409050163277282	6.43199346401367	-4.14815298289771	0.000205540730964396	0.106014575938501	0.604823520189403
FAM38B	0.41980531374603	7.2386942275625	4.1275483948853	0.000218243919701248	0.109604393778385	0.553782981724163
NRG1	0.321074489266122	3.36948392189746	4.1037407512455	0.000233880666222729	0.113096818942334	0.49488899808968
CLEC4M	-0.984525992407733	7.91261899618359	-4.09129209735799	0.00024248811127974	0.113096818942334	0.464129574028816
TM7SF3	0.350191555664681	8.92176746400781	4.0905983308647	0.000242976817052804	0.113096818942334	0.462416068033971
TCERG1	-0.332436216499253	5.20863113469238	-4.06156957598335	0.000264311818965447	0.119180305897161	0.390788744844428
LOC285456	-0.558720044595982	3.18299736908887	-4.0560939927955	0.000268536635588866	0.119180305897161	0.377293407065937
SPATA13	-0.371241770210814	6.83329735487695	-4.04583291095068	0.000276632292735476	0.119982969876451	0.352016967927229
CTAGE5	-0.283591152140624	6.91460379253027	-4.0304285019305	0.000289235487432322	0.12218430015313	0.314104066765362
EPHX2	-0.301108413882936	9.04717581088281	-4.02417244740257	0.000294512565868998	0.12218430015313	0.298718371632787
PKD1L2	-0.37634564974256	3.97591831845508	-4.00793567029118	0.000308651155336445	0.125325503158313	0.258818306029903
AKR1B10	2.32149528899033	4.51532965221777	3.98666951669989	0.000328175160532955	0.130476974241894	0.206629004954125
EIF5A2	0.338314976426092	4.40008332119727	3.9678856517321	0.000346418876254892	0.134919547641803	0.160598749296749
FLT4	-0.377053298316717	6.19179256184863	-3.95122431182995	0.000363426325353128	0.135064942535193	0.119823639892742
CPN1	-0.279997790601192	5.41384398450781	-3.9411120482932	0.000374142840238146	0.135064942535193	0.0951010914345476
CENPN	0.374203643839532	6.6299795016084	3.93840776341539	0.000377060536347183	0.135064942535193	0.0884928758224159
RFC3	0.406660837976935	5.95503040456738	3.93746974048402	0.000378077755857663	0.135064942535193	0.0862010354844616
ADAMTS13	-0.364415407581101	6.58891522156152	-3.93371245382007	0.000382179149910941	0.135064942535193	0.0770226442051776
DPH3	0.283337800723955	6.73015000761035	3.91552580837424	0.000402652237635671	0.137417633989215	0.0326337697935655
ASPA	-0.529699919873017	6.266731586875	-3.90964678276608	0.000409496055343319	0.137417633989215	0.0182981608272303
CCDC109A	0.311722842667163	4.00141788243555	3.90460413358482	0.000415456408710812	0.137417633989215	0.00600733131553444
FMO1	1.10181784484822	3.81334025123828	3.90277519548485	0.000417639004997615	0.137417633989215	0.00155074426760571
CD14	-0.37560979964038	10.8019425567871	-3.86888667278557	0.000460160007827962	0.143050012467836	-0.0809063961359326
LCK	0.347332138050222	4.89437361326709	3.86564790063011	0.000464437713927571	0.143050012467836	-0.0887749357629515
DCN	0.488358030802827	9.46379304081543	3.86336183854987	0.000467480367545393	0.143050012467836	-0.0943276063498057
THY1	1.02419939213368	5.40373777065332	3.83803518923219	0.000502513557273431	0.143050012467836	-0.155772705241406
LOC440337	-0.355375933265377	3.22819970576367	-3.83603743140014	0.000505383108507252	0.143050012467836	-0.160613848141154
ZNF704	0.268570964540926	6.96110267172168	3.83362737602819	0.000508866085220448	0.143050012467836	-0.16645300145188
STK17A	0.434750965599204	6.01506471095312	3.82726954133313	0.000518166689733959	0.143050012467836	-0.181851130988557
ZWINT	0.553443556845238	4.4385333780625	3.82518424083629	0.000521253016496707	0.143050012467836	-0.186899705151094
CD82	-0.378701529668898	8.48771832881348	-3.82260732121113	0.00052509164825364	0.143050012467836	-0.193137240728159
ACLY	0.530382060281006	7.53427014402637	3.81684539080216	0.000533774393835218	0.143050012467836	-0.207079152729315
HTR4	-0.227645959933533	2.70330011634766	-3.8065351342726	0.000549660522014965	0.143050012467836	-0.23200888676341
C19orf66	-0.495551990959576	7.99757310817676	-3.80295085366084	0.000555290073767996	0.143050012467836	-0.24067019909645
CLDN14	-0.312325742341765	6.90656316295508	-3.79779988618229	0.000563478486038788	0.143050012467836	-0.253112534266867
DCTN2	0.285375666978671	7.84542130378711	3.7859549200217	0.000582755628062006	0.143050012467836	-0.281702693150974
NELL2	0.36686483664633	3.53892152245508	3.77782561917997	0.000596354642840136	0.143050012467836	-0.301306678340151
NRIP3	0.292493698322671	3.18321649333105	3.77610126883258	0.000599278555150709	0.143050012467836	-0.305463123818372
ZBTB48	-0.301159130020583	5.92249701313574	-3.7668401020723	0.000615221974060959	0.143050012467836	-0.327775404639082
BHLHE41	0.318476693794149	5.33067856320117	3.76639459722116	0.000615999214303148	0.143050012467836	-0.328848249770701
CFTR	1.10323716746974	5.06704742468164	3.76551608813175	0.000617534679018079	0.143050012467836	-0.330963707483474
RNMTL1	-0.284511387161456	6.43831633444043	-3.76498133948134	0.000618471134443006	0.143050012467836	-0.33225130305285
LYZ	0.815232221389632	9.03221281005176	3.76427865390262	0.000619703777494435	0.143050012467836	-0.333943169233581
CAPNS1	0.371834475879217	9.12158842263965	3.7601229677977	0.00062704251894738	0.143050012467836	-0.343946626762452
HMMR	0.407488863690477	3.18139072109375	3.75237040718741	0.000640959188117026	0.143050012467836	-0.362598068267146
AEBP1	0.698185294922125	6.80526626604102	3.75230510980481	0.000641077666846119	0.143050012467836	-0.362755106244526
PPCDC	-0.32243748922867	5.35694166625977	-3.7516927124685	0.000642189864607948	0.143050012467836	-0.364227854278897
CYGB	0.396302959648809	6.59463753463281	3.74035111650745	0.000663129274267383	0.143050012467836	-0.391487841488682
MOSC2	-0.311306768458341	9.16416712899219	-3.7351715111463	0.000672910935458576	0.143050012467836	-0.403927527054173
TUBB	0.340695209295637	11.0462452302734	3.7294774991258	0.000683825480647639	0.143050012467836	-0.417595576298046
WDR76	0.609782423479664	4.70110980283008	3.72068210117597	0.000701022951808642	0.143050012467836	-0.438693633219018
S100A10	0.514082369238597	9.13496903331055	3.72025261558063	0.000701873363917534	0.143050012467836	-0.439723409427391
APCS	-0.230699066879961	11.4829960214648	-3.71599098776752	0.000710366052380787	0.143050012467836	-0.44993918503836
THEM5	-0.232620197512651	3.04549491471387	-3.71303612125946	0.000716312963165959	0.143050012467836	-0.457019978031087
CENPH	0.337033412599951	2.87693962355176	3.71151853189908	0.000719385957879866	0.143050012467836	-0.460655811319522
C8orf47	0.549927385487104	5.08685360031641	3.69988339208761	0.000743374270368028	0.143050012467836	-0.488513328791425
CHST9	0.895981335687253	7.16234633433301	3.69563375638785	0.000752327524062038	0.143050012467836	-0.498680116065294
ASF1B	0.529496647225201	4.45137835547266	3.69417629838564	0.000755422121217407	0.143050012467836	-0.502165941938608
TRIM56	-0.256366683896328	6.45465648068555	-3.6901657681235	0.000764001382457491	0.143050012467836	-0.511755394316309
SPP1	1.2794307880754	7.51272736757813	3.68853169716658	0.000767523947336857	0.143050012467836	-0.515661474964172
JTB	-0.297531280752729	9.11035417676855	-3.68830795749873	0.000768007485059345	0.143050012467836	-0.516196252490653
LRRC3	-0.406777057874996	7.89661280099219	-3.68758813376307	0.000769565142786998	0.143050012467836	-0.517916678189321
PMM1	-0.344169847749014	7.16220766671484	-3.68750884221444	0.000769736912120184	0.143050012467836	-0.518106182622628
ADCY10	-0.54367419032986	5.3347642887207	-3.68405484141008	0.00077725545127957	0.143050012467836	-0.526359687001662
CHI3L1	1.80892996076463	7.64507960954395	3.67988551985398	0.000786425816007794	0.143050012467836	-0.5363186891503
TAX1BP3	0.396864766892855	6.55768667751563	3.67954581989104	0.000787177578750856	0.143050012467836	-0.537129926206217
SERPIND1	0.196944705701888	12.1673085899707	3.67953136782605	0.000787209576879406	0.143050012467836	-0.537164438550991
OR51I2	-0.325181026312996	2.68100946274805	-3.67865999545099	0.000789141199456349	0.143050012467836	-0.539245232278579
MMS22L	0.500102169892115	4.49147627088574	3.67775110669366	0.000791160875264484	0.143050012467836	-0.541415419129043
CBS	-0.313126887047371	9.64669614363184	-3.67622841760615	0.000794555717962197	0.143050012467836	-0.545050754794685
CYP2D7P1	-0.648778058962051	9.53490665682715	-3.6651563654136	0.000819668411584799	0.145015401857805	-0.571467853441423
THBS2	0.75247393504861	6.97237169787109	3.66265749892748	0.000825441459561488	0.145015401857805	-0.577425858337641
CBX5	0.392955006430801	8.52647679370215	3.66143991275293	0.000828268644021211	0.145015401857805	-0.580328378158185
SESN3	0.505777586289932	6.64253076816309	3.64272783010883	0.00087291358328406	0.148086623429148	-0.624889189073967
NAV3	0.645543205980157	4.55811912328125	3.63926024228312	0.000881438610405069	0.148086623429148	-0.633137402385945
PARVA	0.233870082664933	7.87399730474902	3.63368873591324	0.000895304930439694	0.148086623429148	-0.646383870800205
LUM	0.926245521721976	7.86785218032129	3.63319705993537	0.000896538685961297	0.148086623429148	-0.647552478053507
KCNAB2	0.550076027609745	6.09070181125147	3.62310947211228	0.000922217099269061	0.148086623429148	-0.671515143494711
NR1I3	-0.502518962871283	8.88613577990723	-3.62091094701677	0.000927907148299864	0.148086623429148	-0.676734263059485
DCUN1D1	0.421432838177335	8.45727433949707	3.61652247348504	0.000939366666025322	0.148086623429148	-0.68714849738142
GPRC5C	-0.366559752104163	7.57829192581641	-3.61422644266948	0.000945416603317334	0.148086623429148	-0.69259524098465
FAM169A	0.813856336031498	4.18699329207129	3.61418187316891	0.000945534413600863	0.148086623429148	-0.692700957471995
GXYLT2	0.596219654828622	3.96846544665137	3.61372816216762	0.000946734512457047	0.148086623429148	-0.693777107211798
BAG3	0.286103136510915	6.50534096116016	3.61167211894014	0.000952191366625824	0.148086623429148	-0.698653148301032
SLC15A1	0.435996710834075	7.41868201927051	3.60702942260744	0.000964625342447024	0.148086623429148	-0.709659654778003
C9orf30	0.354175936913443	6.58122478378613	3.60593317802592	0.000967584090967448	0.148086623429148	-0.71225773632924
LOC100287852	0.337148182162202	4.7330825490957	3.60399226886727	0.000972844089388067	0.148086623429148	-0.716856906737447
PCNA	0.42401820832738	6.51829035977344	3.60059471309782	0.000982118258034801	0.148086623429148	-0.724905422336466
C11orf82	0.404392207290427	2.81285086614551	3.59892544697214	0.000986706008631	0.148086623429148	-0.728858686018962
MIR1247	-0.302374123347843	5.29897677185791	-3.59818454764093	0.000988748894491984	0.148086623429148	-0.730613102509438
SLC6A16	-0.562302174999257	6.30860976394238	-3.59653475955116	0.00099331254818071	0.148086623429148	-0.73451922039333
ACER3	0.517028210401038	5.45771477363184	3.59579240847118	0.000995372673175943	0.148086623429148	-0.736276618362941
DMAP1	-0.278513882610619	6.49975404562305	-3.59142124057222	0.00100758718102928	0.148086623429148	-0.746621783781175
P2RX3	-0.234440363744048	3.33632780472656	-3.58864725189786	0.00101541355799696	0.148086623429148	-0.753184375464983
FAAH	-0.302492270918653	6.93753048652344	-3.58681236956304	0.00102062260600405	0.148086623429148	-0.757524172747188
HIST1H1A	0.41474972726339	5.57240224207227	3.58552807799966	0.00102428391808046	0.148086623429148	-0.760561213555844
MLF1IP	0.714158232702379	4.4188609110625	3.58168367916008	0.00103531962556843	0.148108047361616	-0.769649732769549
FABP4	1.113006251282	5.66049588164746	3.58008109668978	0.00103995380142824	0.148108047361616	-0.773437252532545
PCOLCE2	-0.56012822860913	5.66529114380469	-3.5728495566714	0.0010611153414888	0.150002408718314	-0.790519829328195
BAHCC1	-0.284965658970487	5.42805006881348	-3.56813449702552	0.00107513607579749	0.150866888753818	-0.801650515981438
APAF1	0.255717340416417	5.79121329266504	3.55863309260491	0.00110393445740981	0.151770810418525	-0.82406237164945
MRAS	0.342716271681298	5.73883299815332	3.55533739456037	0.0011140962907731	0.151770810418525	-0.83183066093521
RRM1	0.343730476965275	7.12383197448047	3.55348369983129	0.00111985148093806	0.151770810418525	-0.836198735787409
HIST1H2AH	0.342457044511656	3.12716338800879	3.5514803482872	0.00112610354505238	0.151770810418525	-0.840918435303679
FLJ45244	-0.403937829800596	4.27915585437109	-3.55142672959079	0.00112627134000642	0.151770810418525	-0.841044740984907
C14orf45	0.343528619304812	4.03446856069824	3.55002341385938	0.0011306714742471	0.151770810418525	-0.844350157457717
DNM1L	0.317443327519595	6.86958986185254	3.54741080988556	0.00113890755803362	0.151770810418525	-0.850502570164707
PAFAH1B2	0.267753660597967	7.4851269781377	3.54323374411798	0.00115219581165268	0.151770810418525	-0.860335332370827
HAP1	-0.255654958510169	3.1434138687666	-3.54293472572807	0.00115315277251552	0.151770810418525	-0.861039038528118
FITM1	-0.822879353463541	6.57635014745801	-3.53885969809607	0.00116627086345827	0.152445980535874	-0.870626761793026
BAMBI	0.618136444495784	6.71435637547754	3.53398250450712	0.00118216038473808	0.152842331079303	-0.882095937062246
AP1S3	0.336670108345735	4.28606805726367	3.53301992559821	0.00118532094947269	0.152842331079303	-0.884358771578275
EPHX1	0.240783087926582	11.7888830680078	3.52696566841786	0.00120538716866943	0.153290351027133	-0.898585386688707
FLJ39653	-0.441817223958827	6.25419163579102	-3.51852735082164	0.00123390187781238	0.153290351027133	-0.918397550217275
ANXA4	0.360569873056297	9.62950854730176	3.51686532047114	0.00123959428502112	0.153290351027133	-0.922297504917019
AKR1C2	0.694576768269842	10.6180026368125	3.51400356970218	0.00124945502133063	0.153290351027133	-0.929010828492502
ACAA1	-0.332634837471726	6.42272100266992	-3.51212144342306	0.00125598139893378	0.153290351027133	-0.933424844132264
TNFRSF12A	0.816861708336061	6.6009789669502	3.50846309830035	0.00126876095760136	0.153290351027133	-0.942001707753803
TFR2	-0.315063954181548	11.0107677303711	-3.50762419384257	0.00127170906996957	0.153290351027133	-0.943967969954525
PRKAA2	0.823566842456592	6.01385716927246	3.50583020122588	0.00127803574298043	0.153290351027133	-0.948172158508288
ITGAV	0.517130136254462	7.79139486401367	3.5033587789482	0.00128680108037026	0.153290351027133	-0.953962432858608
C9orf173	-0.329449090280999	4.41320141266113	-3.49893617588728	0.00130263128101532	0.153290351027133	-0.964319885335152
GRID2	-0.244657304119045	2.64290596546875	-3.49868594557719	0.001303532532724	0.153290351027133	-0.964905746256347
NEO1	0.321734411057538	7.26929081435156	3.49846995644638	0.0013043109409734	0.153290351027133	-0.965411424752728
COL14A1	0.476426238968624	6.85819013556494	3.49792595298887	0.00130627347083624	0.153290351027133	-0.966685000083379
SUN2	-0.359940919988345	8.53975598416504	-3.49744995457372	0.00130799299916598	0.153290351027133	-0.967799300145382
ARHGEF15	-0.27036125055208	5.57607937520508	-3.49703166210411	0.00130950586508168	0.153290351027133	-0.968778459999724
PIGR	0.483680562991318	7.83150059840137	3.49488019852345	0.0013173138528846	0.153290351027133	-0.973813942932357
TMED2	0.257189855642363	11.5681782047363	3.48236512289317	0.00136362897876968	0.156701732225821	-1.00307970389246
ODC1	0.370806148280261	7.62774769464648	3.47423954008073	0.0013945342549629	0.156701732225821	-1.02205730128925
MPP6	0.399773055940226	7.45267448550879	3.47108913677384	0.00140669698662832	0.156701732225821	-1.02941015562412
TIAM1	-0.341294742915179	6.97885210452539	-3.47075786781024	0.0014079818251216	0.156701732225821	-1.03018315397649
COL5A1	0.355804177556051	5.50837593574805	3.47010684958231	0.00141051011158667	0.156701732225821	-1.03170217919506
MOBKL1A	0.356079285940475	6.713286639625	3.46721806650013	0.00142178171858548	0.156701732225821	-1.0384411414725
TFG	0.330683068145341	8.42547170466211	3.46530907938378	0.00142927778105675	0.156701732225821	-1.04289312783004
PRICKLE1	0.472324209810267	5.89375455694238	3.46393406880194	0.00143470059339347	0.156701732225821	-1.04609917270733
CD59	0.320875433718992	9.17136871366113	3.46345775446624	0.00143658370667925	0.156701732225821	-1.04720964558649
CAP2	0.523548075500499	6.52657697860742	3.46114644406947	0.00144575528811657	0.156701732225821	-1.0525972825548
SNORA75	-0.915328754475694	6.0641009484668	-3.45528043982501	0.00146928577758854	0.156701732225821	-1.06626399495087
SMTN	-0.229997590518354	4.97981490543164	-3.4552548943551	0.00146938904952034	0.156701732225821	-1.06632348959229
LOC554249	-0.301403451919891	5.75171869620801	-3.45250277681606	0.00148055591320221	0.156701732225821	-1.07273198956708
NEURL2	-0.335218665118057	6.14674388965234	-3.45194458006866	0.00148283075411702	0.156701732225821	-1.07403152395643
ALDH3A1	0.246613383858259	4.59972381512451	3.45042185744252	0.00148905345810686	0.156701732225821	-1.07757610811976
MCM6	0.724101154850445	5.6647183874248	3.4462054649612	0.0015064152421617	0.156701732225821	-1.08738750485635
HIST1H2AE	0.28103764807639	3.00375083812109	3.44586869920205	0.00150781029548004	0.156701732225821	-1.08817092509472
SLC27A5	-0.386740568503219	9.94986980916113	-3.44527435046294	0.00151027541642486	0.156701732225821	-1.08955348202827
RAB43	-0.332970597403771	6.92866430877734	-3.44514720018645	0.0015108032875398	0.156701732225821	-1.08984924205051
TMCO6	-0.365664990317709	7.03161513219629	-3.44336793279165	0.00151820863291344	0.156701732225821	-1.09398744488294
FAM179A	-0.240193974678572	4.2460332681875	-3.44316291418634	0.00151906416169445	0.156701732225821	-1.09446421615264
SNX22	-0.229701038546627	3.90099843638672	-3.43890351622866	0.00153694346793626	0.157648020361199	-1.1043666938047
MRM1	-0.266719382653026	5.71718776831348	-3.43436728551573	0.00155620704810782	0.157648020361199	-1.11490695713179
C15orf42	0.28134369591617	3.4357722589082	3.43318584385562	0.00156126210329528	0.157648020361199	-1.1176511369656
RPS27L	0.42980658152902	5.3821494712373	3.43318156582606	0.00156128043640047	0.157648020361199	-1.11766107296727
SNORA55	-0.639705080216022	6.05035503324902	-3.4276514705287	0.00158515283313842	0.158999108954816	-1.13050059673963
DHODH	-0.424304539021331	7.38368764449023	-3.42564132932517	0.0015939167923324	0.158999108954816	-1.13516542735109
FBLN5	0.753208631123267	8.14520426988184	3.42265888777131	0.00160700563067689	0.158999108954816	-1.14208443460449
GSTO1	0.287481161485124	8.38594500866797	3.42074049567268	0.00161547921708971	0.158999108954816	-1.14653355341133
MIR194-2	-0.451041434793158	5.1626389785293	-3.4188286162667	0.0016239667034483	0.158999108954816	-1.15096648706349
ACSS3	0.446939875420636	9.0906845681875	3.41785559709849	0.00162830268844174	0.158999108954816	-1.15322213992861
LSM3	0.368414732986855	8.51414831377832	3.41539654384333	0.00163931035223493	0.158999108954816	-1.15892146779173
PPARA	-0.255568328716768	8.87839005369726	-3.41440393910316	0.00164377383545624	0.158999108954816	-1.16122151219478
TTC36	-0.60989522537599	7.71381029226172	-3.41241950009352	0.00165273233336195	0.158999108954816	-1.16581893925574
CDNF	-0.329782124616073	6.06046466153516	-3.41065692415753	0.001660728535158	0.158999108954816	-1.16990138657297
LMNB1	0.411363454873012	4.82480182848438	3.40861644611591	0.0016700318541477	0.158999108954816	-1.17462635161536
RARS	0.297512388708332	7.42675629413281	3.40760988836793	0.00167463953573244	0.158999108954816	-1.17695669681731
PDE11A	0.387015192151787	4.13953247398047	3.40441864171966	0.00168932877053296	0.159599753746788	-1.18434295477514
GLYCTK	-0.462359475308531	8.52222832369922	-3.39895428760617	0.00171476857752972	0.161205140559493	-1.19698333245545
R3HCC1	-0.278172418085315	6.69663496282031	-3.38715710673836	0.00177095043191736	0.165622475335348	-1.22424247631987
SUB1	0.343962890138643	8.19706073008691	3.38262415947971	0.0017930036855702	0.165622475335348	-1.23470534322053
SLITRK1	-0.216586493771825	2.99096347444531	-3.3821320877388	0.00179541344602895	0.165622475335348	-1.23584075921401
CCNE2	0.337455630109127	4.14075926622656	3.38146793615628	0.00179867083511894	0.165622475335348	-1.23737311895832
ZFYVE19	-0.27228868198561	5.88246696264648	-3.38015039721509	0.00180514959493567	0.165622475335348	-1.24041260588401
TRAF3IP3	0.371488775330358	4.90107176407422	3.37657730989517	0.00182283239755307	0.165999041176248	-1.2486528540136
MOXD1	0.882487572310763	4.38590341694043	3.37461813509582	0.001832598484508	0.165999041176248	-1.25316944721594
YPEL1	-0.31036271770213	5.88164088852246	-3.37360479724251	0.00183766942440844	0.165999041176248	-1.25550509060797
ALDOA	0.206740880943699	6.73622384840137	3.3723341097907	0.00184404719814318	0.165999041176248	-1.25843345567463
ANXA2	0.753363164581102	7.23146200443848	3.36532241375395	0.00187962319369979	0.168407178537872	-1.27458337481627
KIF18A	0.30294699633755	3.17862435850684	3.36359957469672	0.00188846466843474	0.168408690338358	-1.2785492492425
C2orf15	0.382887090770832	3.09567382369922	3.35927361683894	0.00191084111465486	0.16961158991662	-1.28850331876683
STARD5	-0.436147921144344	7.84536592845898	-3.35725794155174	0.00192135392740322	0.16963059958553	-1.2931394331298
C19orf39	-0.296626570761411	5.37109554006055	-3.35583045002533	0.00192883253563508	0.16963059958553	-1.29642194678219
KRTAP4-1	-0.31097414256349	4.08239200029687	-3.34934371472507	0.00196316905223636	0.170010778707726	-1.31133022117033
PDLIM1	0.263349251064733	8.80402452767481	3.3473656783228	0.00197375541187931	0.170010778707726	-1.31587368238127
HSPA8	0.21179465890129	12.2622524478418	3.34672426156143	0.00197719996514702	0.170010778707726	-1.31734672632928
ADAMTSL2	0.523470749269844	7.5686950555625	3.34440277549103	0.00198971504642265	0.170010778707726	-1.32267705637739
C1orf144	0.211469795289435	8.31785123422754	3.34431643383353	0.00199018197214895	0.170010778707726	-1.32287527174608
IDI1	0.384435335143847	8.83649685487109	3.34223294244352	0.00200148111231673	0.170010778707726	-1.32765765661367
UHRF1	0.608158054263148	4.8812251762998	3.34209919374565	0.00200220854881261	0.170010778707726	-1.32796461308888
RFX5	0.286028689512153	6.22539416086621	3.34169216365793	0.0020044238738859	0.170010778707726	-1.32889872249345
PSD4	-0.331710767493308	7.55418577554394	-3.33966778020084	0.0020154767978993	0.170191854916417	-1.33354378963509
CDCA5	0.272903619222222	3.65413317857813	3.33638617744472	0.00203351804450535	0.170958847406785	-1.3410708918121
C16orf58	-0.385452751448284	7.80261236703467	-3.33402724650996	0.00204658210085871	0.171302512336788	-1.3464795473274
PPAPDC1A	0.422393820539682	5.03845694479688	3.33091619186813	0.00206393436913483	0.172000539303795	-1.35361002615794
RCAN3	0.375937702818455	5.64316271694922	3.32762152854683	0.00208246419130323	0.172037390490163	-1.36115800523968
ATXN7L1	-0.262274277154265	7.28386681762305	-3.32683508967165	0.00208691074918356	0.172037390490163	-1.36295920723536
ZZEF1	-0.223865102736359	5.76798591409473	-3.3235897022811	0.00210535657532721	0.172037390490163	-1.37039013467265
CYP21A2	-0.463862993865574	6.0073683349082	-3.3234753233507	0.00210600950841806	0.172037390490163	-1.37065196598102
ALDH1A1	0.328425997854664	10.8835034766504	3.32287313664506	0.00210945029211371	0.172037390490163	-1.37203039738436
RNF135	-0.254226678866567	5.95669349064648	-3.32065421591275	0.00212217526747468	0.17233869278505	-1.37710860991122
PRELP	0.44046394286235	6.66011324340918	3.31678699636757	0.00214452852209558	0.173093709917872	-1.38595537268175
SSPO	-0.261020176919891	4.95713641098926	-3.31577223439698	0.0021504312289353	0.173093709917872	-1.38827598297089
ADHFE1	-0.336478396060519	8.89198430442578	-3.31322542243505	0.00216531413272804	0.173093709917872	-1.39409871852561
PKD1L3	-0.595027866197915	4.3186581006543	-3.30873122623926	0.00219181760773519	0.173093709917872	-1.40436867315955
SPSB3	-0.361131193908482	6.73653275858496	-3.30676891168622	0.0022034869255734	0.173093709917872	-1.4088508466493
KCNK17	-0.309205126067212	5.72727672203809	-3.30613157159981	0.00220728976434856	0.173093709917872	-1.41030634598802
MTA2	0.17897958936384	7.4760415354502	3.30606093425406	0.0022077116246165	0.173093709917872	-1.410467653112
DYNLT1	0.284858926570439	7.67248946594141	3.30554093178573	0.00221081955576953	0.173093709917872	-1.41165507911136
PPP6R2	-0.302483288660461	8.57097790781152	-3.30515925697012	0.00221310339656051	0.173093709917872	-1.4125265785759
MR1	0.27937679265873	6.46926569639063	3.303412758518	0.00222358278217187	0.173203484959053	-1.41651385921363
ACO2	0.2900704277939	9.07520197152246	3.3002754450825	0.00224252661224852	0.173409454624734	-1.42367392598615
COPS3	0.289230475674355	7.64075710921191	3.29478052150451	0.00227607849526127	0.173409454624734	-1.43620695131031
FAM111B	1.15034408982267	4.34300247647168	3.29001284390351	0.00230557799996422	0.173409454624734	-1.44707333415626
SPON1	0.63314715628497	5.09129707249512	3.28974366167368	0.00230725438483377	0.173409454624734	-1.44768662838909
KCTD16	-0.288688137778523	2.89640751452637	-3.2877286889426	0.00231984005564705	0.173409454624734	-1.45227671581284
SERPINB1	0.343067607542902	7.23939002457324	3.28722457567368	0.00232299902645093	0.173409454624734	-1.4534248743668
ZHX3	-0.218252881533981	6.58672382092285	-3.28467098638561	0.00233906404408338	0.173409454624734	-1.45923960925612
TNFAIP8L3	0.252617783204612	4.5279830174209	3.28285985793967	0.00235052239370063	0.173409454624734	-1.46336241161755
PAWR	0.391240091742807	7.72602916262988	3.28274971777614	0.00235122093690232	0.173409454624734	-1.46361309711732
EFEMP1	1.02206940631796	6.3501644757168	3.27940691908654	0.00237251658269485	0.173409454624734	-1.47121961959426
SNORD15A	-0.63655572032515	5.85576241697559	-3.27870985213198	0.00237698047128285	0.173409454624734	-1.47280533197617
PRELID1	0.293148568660957	9.85013908487402	3.2780179002192	0.00238141953585958	0.173409454624734	-1.47437925125726
LCE3B	-0.333208861260415	5.68995467625977	-3.27756875980683	0.00238430513267954	0.173409454624734	-1.47540078571013
GLRB	0.263582293761162	3.04858958541699	3.27715438060239	0.00238697035985308	0.173409454624734	-1.47634319995665
BUB1B	0.338751665304316	3.19280263498145	3.27685803948704	0.00238887812758064	0.173409454624734	-1.4770171280743
LIN9	0.312585954421627	4.23233946685547	3.27613236509084	0.00239355598237402	0.173409454624734	-1.47866730873481
DCTPP1	0.283329910025792	7.31259339939844	3.27581337696771	0.00239561501540312	0.173409454624734	-1.47939263184059
ADAMTS2	0.342314192768601	7.33283855379395	3.27480157013062	0.00240215731286396	0.173409454624734	-1.48169308257578
NNT	0.295198926924847	9.81279418985059	3.27387297308435	0.00240817658936444	0.173409454624734	-1.48380405142912
PKP2	0.293301166592016	8.71949096387988	3.27330107953004	0.00241189083417717	0.173409454624734	-1.48510398955171
H2AFY2	0.359310494670138	5.80177777061133	3.27210116447281	0.00241970163937373	0.173409454624734	-1.48783109784358
ASPG	-0.601583375986356	7.9055586974541	-3.27047761498529	0.00243030852921293	0.173409454624734	-1.49152026836085
PSMG4	-0.202847034405506	4.97109401680762	-3.26972816514629	0.00243521975683446	0.173409454624734	-1.49322294100865
DLGAP2	-0.259122056542411	4.64561040833105	-3.26717732256048	0.00245200680890634	0.173654068686453	-1.49901680563063
SLC6A13	-0.519698746155752	7.10734463544141	-3.2664439040436	0.00245685383280981	0.173654068686453	-1.50068226113493
DTWD2	0.301155689168652	6.75525111135156	3.26167500652245	0.00248859434334922	0.175248466599544	-1.51150719720647
SERINC5	-0.27370936142113	9.56018051901758	-3.25696524105216	0.00252032512364828	0.17549517213199	-1.52219051968968
BCAT1	0.378072749968875	3.85873378563428	3.25693686515689	0.00252051746345884	0.17549517213199	-1.52225486340184
TP53I3	0.500712496265625	5.96302429918066	3.2546721859535	0.00253591334117989	0.17549517213199	-1.52738926993612
CAPZA2	0.299604078516371	7.72251962773242	3.25444630671472	0.0025374538381785	0.17549517213199	-1.52790128242052
KIAA1826	0.368430592596479	5.1548305157373	3.25435492482679	0.00253807731651799	0.17549517213199	-1.52810841778331
COL1A2	0.611678995219243	7.09353600451172	3.25144818224916	0.00255798581104931	0.176233217393736	-1.53469568156212
COL5A2	0.323053027210319	5.0103388373125	3.24855199639416	0.0025779701032563	0.176631946031288	-1.54125622001498
TOX4	0.215630119400791	8.94692095728125	3.24792958567444	0.00258228426654419	0.176631946031288	-1.54266576027301
ACOX2	-0.226292621148069	10.5055210254033	-3.24127755495959	0.00262882411738108	0.179173140914645	-1.55772216088221
KCNK3	-0.26141041082143	4.40279677682812	-3.23560100108263	0.00266917065890688	0.180016438428223	-1.57055889300253
SHC2	-0.319808050505957	7.14972841022656	-3.23553711441191	0.00266962808017911	0.180016438428223	-1.57070330204136
ATP1A1	0.275483563220728	9.98320812363086	3.2344461391825	0.00267745088194483	0.180016438428223	-1.57316912337325
IL27	-0.378583673185516	5.46028109121484	-3.23363112278533	0.00268330918500265	0.180016438428223	-1.57501096079548
INSR	-0.210123585910219	8.70295665027149	-3.23005073204001	0.0027091899273759	0.180016438428223	-1.58309954880521
TXNDC3	0.216430651300346	2.44895379265332	3.22827198274387	0.00272213585342259	0.180016438428223	-1.58711637265496
SGPP2	0.276431159616072	3.35292556018359	3.2279773554284	0.00272428586580862	0.180016438428223	-1.58778160527441
ATP6V0D1	0.301610041689475	9.02119513875391	3.22364749633237	0.00275606981349619	0.180016438428223	-1.59755450498002
GPR157	-0.346041777910711	5.69097525849219	-3.22282258718801	0.00276216511389919	0.180016438428223	-1.5994156807034
F11	-0.290945684035718	10.4563400546094	-3.22162622617326	0.00277102791982	0.180016438428223	-1.60211452209098
CTSK	0.439840264554809	6.25838048693262	3.22118377886201	0.00277431248793199	0.180016438428223	-1.60311250475498
PTPRF	-0.246775673016122	8.90053236194629	-3.22080656756183	0.00277711569658764	0.180016438428223	-1.60396328867349
DUS3L	-0.279047635918652	6.15233263252344	-3.21920793087371	0.00278902578826957	0.180016438428223	-1.60756840734514
FLJ31958	-0.632874829952629	3.79135432468066	-3.21918294053824	0.00278921235588121	0.180016438428223	-1.60762475665553
COL18A1	-0.3895085922309	8.69400164662012	-3.21910267597709	0.00278981165865094	0.180016438428223	-1.6078057392876
PACSIN3	-0.416612511854909	6.78409090634277	-3.21879333903306	0.0027921224992011	0.180016438428223	-1.6085032197799
CLDN5	-0.327672559576139	5.82944145329199	-3.21335298133278	0.00283306287091633	0.182040982587768	-1.62076458100189
LGALS3	0.470843457541669	5.80361099161719	3.21079946933873	0.00285247541073164	0.18213198128215	-1.62651614127426
NCRNA00247	-0.218805266154267	4.34369149395117	-3.21065644462261	0.00285356646422988	0.18213198128215	-1.62683822575329
PRSS41	-0.365064179801587	4.7996140459375	-3.20520624195838	0.0028954403120716	0.184161130983227	-1.63910657708128
C1orf228	-0.554804403554561	5.45252347604297	-3.20385014142692	0.00290594975529955	0.184161130983227	-1.64215755928245
CCDC6	0.252169914609624	8.12345635256836	3.20114828836069	0.00292699680542432	0.184161130983227	-1.64823435405467
GLI4	-0.274180607691966	4.36497186731836	-3.19915333033576	0.00294263029239341	0.184161130983227	-1.65271964014345
CLEC4GP1	-0.312385611837801	4.92452376211133	-3.19808242353398	0.00295105520611885	0.184161130983227	-1.65512680466882
RBBP4	0.238195350096232	8.78027979398047	3.19788780245966	0.00295258876983763	0.184161130983227	-1.65556422775693
RFC2	0.310582262254463	7.14889199751367	3.19784723658142	0.00295290851398384	0.184161130983227	-1.65565540046674
C18orf18	-0.290784834119295	6.27238236174316	-3.19546004726998	0.00297178271410661	0.184291548969583	-1.66101965880625
SNORD38A	-0.477815867396826	4.42622347645313	-3.19477952679606	0.00297718421348393	0.184291548969583	-1.66254849648469
FBN1	0.424317444828371	6.48988172298828	3.19295419345417	0.00299171862395856	0.184291548969583	-1.66664844511783
DKK3	0.358280836242065	4.84044286482813	3.19191633303148	0.00300001278401019	0.184291548969583	-1.66897910638873
SNORA41	-0.857439061329614	4.18438591314941	-3.19071262368133	0.00300965974755261	0.184291548969583	-1.67168173634213
MEAF6	0.34369797896106	6.26076770077051	3.18918648064043	0.00302193325391364	0.184291548969583	-1.67510758716463
SLC25A37	-0.359117222812999	7.40313956013867	-3.18910402672134	0.00302259771680358	0.184291548969583	-1.67529265476994
TLCD1	0.332451292894095	5.1139663620498	3.18598945073572	0.00304779887360299	0.185236285681017	-1.68228157959884
SEC31A	0.174452574839037	9.81698182253223	3.18159206700668	0.00308372025029505	0.186797274197742	-1.69214329115342
BICC1	0.737354734905754	5.81635339913672	3.1804568228938	0.00309305903618144	0.186797274197742	-1.69468812846672
NTM	0.211646958879218	2.85164386781152	3.17625061492276	0.00312789530284792	0.187561540044697	-1.70411310640126
CKS2	0.37595949444742	6.82764692131641	3.17535100719624	0.00313539423240796	0.187561540044697	-1.70612807968846
TFF2	-0.26304153432713	4.3998667697959	-3.17379306369672	0.00314842135914065	0.187561540044697	-1.70961694472637
ALDH1B1	0.321760655493305	10.0959604332529	3.17357759589441	0.00315022709217295	0.187561540044697	-1.71009939709089
SELP	0.297982954700644	5.19400286415527	3.17302590025684	0.0031548550803997	0.187561540044697	-1.71133462034378
C12orf53	-0.20703514473537	3.84219557285645	-3.16747466399655	0.00320178370936344	0.18827157997824	-1.7237576424171
ZNHIT1	-0.219051977201139	4.99037118597168	-3.1672068530375	0.00320406440732008	0.18827157997824	-1.72435669762288
KPNA4	0.285585485700893	6.28253124934961	3.16685143606179	0.0032070935494445	0.18827157997824	-1.72515167600045
SLC25A3	0.207233792548363	8.78699556256738	3.16641525663185	0.00321081473305318	0.18827157997824	-1.72612723873279
CD3G	0.419561401196677	5.09831010590527	3.16538889465586	0.00321958714727574	0.18827157997824	-1.72842254386658
JMJD7-PLA2G4B	-0.380620914472718	5.68151147873633	-3.16385209668068	0.00323276491277626	0.18827157997824	-1.73185866683026
PFDN4	0.309110877861358	4.46800329242871	3.16349246050328	0.00323585612203221	0.18827157997824	-1.73266265592743
PITPNM3	-0.40459657613343	5.17147633046289	-3.16111976003857	0.00325632090021806	0.188321356631667	-1.73796582847102
PICK1	-0.196894626403273	6.60439636163477	-3.16110510433124	0.00325644768855849	0.188321356631667	-1.73799857893646
ACTG1	0.282826788077877	11.2742735712402	3.15797885809157	0.00328360073344671	0.189115585777725	-1.74498292325908
YIPF4	-0.215461195838545	7.33685917191895	-3.15724557400624	0.00329000075865672	0.189115585777725	-1.74662065049418
CREB3L3	-0.430548432500494	9.42063253843945	-3.15420469858494	0.0033166679066871	0.190075946940591	-1.75341014593513
ZNF839	-0.37568169198363	5.35111068116992	-3.15080046183636	0.0033467651811955	0.191226547059685	-1.7610070289113
FAP	0.443992742780507	3.31626735973145	3.14887956934099	0.00336386234447081	0.191629698453376	-1.76529186199586
SLC7A6	0.373488077746278	4.99511203831934	3.14577058249713	0.00339171022242424	0.192111377219319	-1.77222412058168
ANXA2P2	0.745826985916298	7.90642627168506	3.14506056634124	0.00339810063412026	0.192111377219319	-1.77380679299372
NBR2	-0.292416581048115	6.71639460361133	-3.14402584519271	0.00340743399033251	0.192111377219319	-1.77611293079977
HSPA4L	0.626172560972467	6.83635720227246	3.14345603078772	0.00341258420023838	0.192111377219319	-1.77738274254027
GPAT2	-0.281428294651538	4.99876646141699	-3.13862776533129	0.00345652165259662	0.192652782906242	-1.78813768978122
AAMP	-0.258959070765379	7.77905277443555	-3.13835032874723	0.00345906258842478	0.192652782906242	-1.78875542453015
UCHL3	0.204637952620417	8.02327913039697	3.13751783300969	0.00346669774811776	0.192652782906242	-1.79060887670192
NEIL1	-0.406993547185762	5.65773421725488	-3.13698794990642	0.00347156585350477	0.192652782906242	-1.79178846816154
TCTE1	-0.243365535980655	4.1254383354707	-3.13673579798749	0.00347388468448052	0.192652782906242	-1.79234975694849
TMEM44	-0.240784256582838	4.63330488604492	-3.13551174465843	0.00348516219224924	0.192652782906242	-1.79507416758046
ZNF395	-0.343409445779268	7.18543667477148	-3.12970420754157	0.00353914371648603	0.192652782906242	-1.80799280511058
PRSS27	-0.287657283446306	4.91818073819092	-3.12854556807673	0.00355000789512654	0.192652782906242	-1.81056869476545
FCN2	-0.487154003955106	7.76933413461231	-3.12803524831922	0.00355480302784802	0.192652782906242	-1.81170308458463
CSPG4	-0.299117208854414	3.71477229004395	-3.12757600774341	0.00355912345773152	0.192652782906242	-1.81272384987762
SUMF2	0.212357357602928	9.82857669954004	3.12673763571647	0.00356702352408805	0.192652782906242	-1.81458712291987
UBD	0.831220471386902	6.37223679299219	3.12666602262408	0.00356769911252385	0.192652782906242	-1.81474627046116
TES	0.449363632836805	6.97105981989258	3.12613650474555	0.00357269828359495	0.192652782906242	-1.81592297341684
C18orf10	0.273185399218253	7.80737258139063	3.1260276208644	0.00357372707845717	0.192652782906242	-1.81616492429069
NRAS	0.201914537312994	8.12563223495508	3.1238501422598	0.00359436021341305	0.192652782906242	-1.8210025966318
VN1R2	-0.310375360253474	2.6811913534043	-3.12278179302121	0.00360452485571846	0.192652782906242	-1.82337550314551
KPNA2	0.44108692305729	6.72984212996973	3.12277925215372	0.00360454906288298	0.192652782906242	-1.82338114616263
NCRNA00242	-0.264256479422373	3.13561513238965	-3.12220195172052	0.00361005307731932	0.192652782906242	-1.82466321290641
KCTD1	0.294720296541167	5.27824751611914	3.12125175424098	0.00361912967947676	0.192652782906242	-1.8267731442956
CCT8L2	-0.249972406599454	4.99272171777441	-3.12052170140252	0.00362611808991203	0.192652782906242	-1.82839401731844
ACIN1	0.194779079050344	6.71150395359082	3.11967946457976	0.0036341962820293	0.192652782906242	-1.83026372179642
ASPM	0.623492821451143	3.98579117543457	3.11681333901999	0.00366181439497707	0.193416058679306	-1.83662437652503
BARD1	0.421342886291915	4.45517176443652	3.11553673239378	0.00367417981337596	0.193416058679306	-1.83945652414815
XAF1	-0.593559179051092	8.01394258932617	-3.11446607139595	0.00368458093516387	0.193416058679306	-1.84183132341175
EFNA1	-0.379752548854667	8.13407698100586	-3.11399822889082	0.00368913463421019	0.193416058679306	-1.84286889861904
C15orf23	0.385043081602185	6.03823293517578	3.11186394261147	0.00370997629845113	0.193975856656551	-1.84760127682406
C6orf57	-0.216666815357145	4.88882077709375	-3.1085860418344	0.00374220311330315	0.194284932645973	-1.85486615862179
PAPD7	-0.271023366942949	7.86502626327539	-3.10798198389905	0.00374817082472708	0.194284932645973	-1.85620451552703
PPP1R2P3	0.208484424449776	3.13170031727197	3.10758599477862	0.00375208784275737	0.194284932645973	-1.85708180042405
WDR67	0.337077113413938	4.9430972573623	3.10712934349786	0.00375660973309391	0.194284932645973	-1.85809340646613
SPEM1	-0.273315663973462	3.77949102365332	-3.10326456012847	0.00379508735615504	0.195744451634764	-1.86665187946658
C2orf42	-0.268239411063492	7.1244457191875	-3.10123892926855	0.00381540338322983	0.195866676969923	-1.87113539785062
TAGLN2	0.291805121889634	7.95923330111426	3.10098237304395	0.00381798385206515	0.195866676969923	-1.87170314994736
RAB17	-0.370483397170139	7.90723489745117	-3.09955110594103	0.00383241006634494	0.196079661410528	-1.87487006079484
DDB2	0.509621597321178	6.87262873961816	3.09604906225291	0.00386792648546114	0.196260491839682	-1.8826157138627
CD58	0.31775996184474	6.47436777248633	3.0958848148175	0.00386959985563403	0.196260491839682	-1.88297887728996
FGD6	0.246158149742311	6.17215088456934	3.09526301860933	0.0038759409975696	0.196260491839682	-1.88435362510422
FCAMR	0.315703894403521	4.75018014279394	3.09401477496837	0.00388870045191664	0.196260491839682	-1.88711297259069
NCRNA00258	0.255979663005953	3.97118077082031	3.09338312024327	0.00389517233626237	0.196260491839682	-1.8885090787423
SNORD59B	-0.448757328562003	5.38564987758789	-3.09314169768142	0.00389764862750155	0.196260491839682	-1.88904264061485
CCL20	0.782654016015129	3.86637118655762	3.09009081129323	0.00392907062658269	0.197252993033821	-1.89578346624236
GSDMB	-0.667275896306052	6.69326831418945	-3.08897334532268	0.00394063968022744	0.197252993033821	-1.89825160402576
UGCG	0.473097287615077	6.76054132639062	3.0881814180747	0.00394885798296957	0.197252993033821	-1.9000004464443
ARNTL2	0.436870759820684	4.69746130204199	3.08603353581924	0.00397122965473128	0.197252993033821	-1.90474252159727
SOX6	0.447900100444943	6.23459450763867	3.08595543511802	0.003972045385033	0.197252993033821	-1.9049149193026
C20orf165	-0.412725595890127	5.88351628821582	-3.08525430527208	0.00397937551446348	0.197252993033821	-1.90646247568641
C12orf23	0.31734629880258	7.13735200287109	3.08058287860405	0.00402854210145089	0.197561847615415	-1.91676872483982
NIN	0.312349442120042	6.13864499921484	3.08053778717858	0.00402901947837033	0.197561847615415	-1.91686816731273
PI16	-0.255834241671129	4.6221617492207	-3.07996200943102	0.00403511987186119	0.197561847615415	-1.91813789328604
TMEM19	0.304375414660219	6.87834387600977	3.07809132646445	0.00405500027770974	0.197561847615415	-1.92226233647106
AP3M1	0.217340388625493	7.27762391734961	3.07779194170514	0.0040581905412762	0.197561847615415	-1.92292229239794
RAPGEF3	-0.210404629481648	4.42768837059961	-3.07693635509493	0.00406732083376948	0.197561847615415	-1.92480814034246
RAB9BP1	-0.281303885173115	3.37793802547852	-3.07602719761243	0.00407704411393487	0.197561847615415	-1.92681176679561
SNORD37	-0.381795585145833	3.71523404087109	-3.07599572495197	0.00407738110231756	0.197561847615415	-1.92688112157653
MUDENG	0.28594288298512	6.90313151529297	3.07541410302674	0.00408361347310032	0.197561847615415	-1.92816274695005
C3orf20	-0.265054206926092	3.52887608616211	-3.07430455218809	0.00409552788927682	0.197561847615415	-1.93060733175347
PTH1R	-0.267538555612352	6.50027263648145	-3.07393710516305	0.00409948080358962	0.197561847615415	-1.93141679677397
FLJ27243	-0.570687296754093	4.99490291752002	-3.07284269307276	0.00411127565830231	0.197626677887956	-1.93382742482041
MGC16025	-0.246052964002727	4.61433353420605	-3.07044668721394	0.00413721048437772	0.197626677887956	-1.93910346466116
SERPINA3	-0.198136281959329	12.1659571378711	-3.06969190737665	0.00414541238918752	0.197626677887956	-1.9407650543039
UBP1	0.22604984494742	8.23393117172266	3.06948255949641	0.00414769001769395	0.197626677887956	-1.94122587960063
AGXT2	-0.352811995208091	9.13225525651465	-3.06903124702612	0.00415260416228623	0.197626677887956	-1.94221927141266
TNFAIP8	0.310577977285839	4.91740271469873	3.06703138372987	0.00417444618700014	0.198171967743061	-1.94662028373401
DTNA	0.838529542816221	4.82693250977832	3.06213073735825	0.00422843041805484	0.199815085649059	-1.95739855352688
FLJ41484	0.796696162497765	4.05418865423535	3.06198925943639	0.00422999866915845	0.199815085649059	-1.95770957938459
TUBB2C	0.387411854845737	9.99092804099805	3.05840789699103	0.00426988103714417	0.20120101163669	-1.96558034699527
FAM102B	0.42811396130977	5.48653309283496	3.05713893399089	0.00428409747793206	0.201250257896868	-1.96836798519694
RPF1	0.226753677768602	6.7810710180127	3.05588443525806	0.00429819587649459	0.201250257896868	-1.9711232488653
NBN	0.349585195021081	7.16425630953418	3.05403324074772	0.00431908028800016	0.201250257896868	-1.97518794928167
ST3GAL1	-0.329113173606155	9.13881600077734	-3.05386090202933	0.0043210294180718	0.201250257896868	-1.97556629027911
MYO5A	0.343471849758187	5.62622380941309	3.05362899047022	0.00432365362281051	0.201250257896868	-1.9760753957464
LOC389493	-0.288258867308284	4.3643346994873	-3.05100498045514	0.0043534509165767	0.201940372712053	-1.98183434864788
C1orf198	0.377985401333333	6.54953162082812	3.05008487624663	0.00436394519150228	0.201940372712053	-1.98385309485693
SLC1A1	-0.425167591503719	8.12646257789746	-3.0479240874739	0.00438868426119735	0.201940372712053	-1.98859268672186
NIPSNAP3A	0.265818750317955	6.99937403893555	3.04785842551699	0.00438943810310138	0.201940372712053	-1.98873668539621
NAP1L1	0.31812809967659	8.27281513844531	3.04573285076992	0.00441390731695023	0.201940372712053	-1.993397247855
ANTXR1	0.44848128357416	6.45845156021582	3.04493031984779	0.0044231793946026	0.201940372712053	-1.99515643925512
ZKSCAN1	-0.28553839003373	8.41433198027344	-3.04459304721707	0.00442708158227438	0.201940372712053	-1.99589568582185
MYL12B	0.271528232188492	9.59156763838281	3.04408545860652	0.0044329604325012	0.201940372712053	-1.99700815534572
SRPK1	0.257646423907488	7.32939349152832	3.04287381415101	0.00444702344935782	0.201940372712053	-1.99966328893261
NNMT	-0.687156505533727	10.1710907374766	-3.04213317092829	0.0044556405227805	0.201940372712053	-2.00128601899778
SLC16A10	-0.635296358395835	7.58697900183984	-3.03939138182726	0.00448767765079155	0.201940372712053	-2.00729138124471
BEST2	0.168704780255209	2.73773100584668	3.0393566813613	0.00448808450894137	0.201940372712053	-2.00736736750493
RASGRP1	0.349719794103789	4.95659726228272	3.03928705058111	0.00448890102535047	0.201940372712053	-2.00751984195014
ABLIM1	0.266609942685022	7.75526972861523	3.03841930310887	0.0044990883391279	0.201940372712053	-2.00941984167972
HAO2	-0.349562403179311	10.594499305042	-3.03830241868212	0.00450046222539743	0.201940372712053	-2.00967574705459
TREM2	0.583808806572418	4.01418389440234	3.03754111199647	0.00450942050488825	0.201940372712053	-2.01134241470341
CERCAM	0.327532133132689	4.30956348275098	3.03624709159728	0.00452468589297217	0.201940372712053	-2.01417479968115
CHCHD3	0.249158915847967	7.68858239915332	3.03398948888488	0.0045514355209463	0.201940372712053	-2.01911475919508
DCAF11	-0.279146315556796	9.14257131937207	-3.03236280050935	0.00457080219385716	0.201940372712053	-2.022672973221
PDCL2	-0.178218032123512	1.97095064333008	-3.0320839209015	0.00457413022678524	0.201940372712053	-2.02328289156239
C5orf17	-0.442184680964781	2.91295048479883	-3.03204283712009	0.00457462069693913	0.201940372712053	-2.02337274053583
CAP1	0.237806302458084	9.46192042136035	3.03179116910465	0.00457762626770337	0.201940372712053	-2.02392311661159
LGTN	-0.204403709922367	7.14822049474902	-3.02964086245929	0.00460338270246598	0.201940372712053	-2.02862465598107
ZXDC	-0.331956928012398	6.5548769565332	-3.02818186729231	0.00462093648522349	0.201940372712053	-2.03181366230075
AP1G1	0.198534367676094	9.28151838140039	3.02773155946611	0.00462636708492671	0.201940372712053	-2.03279775919215
CASC5	0.325878853395585	4.76507999827832	3.0276400539848	0.00462747135490401	0.201940372712053	-2.03299772452134
SKA2	0.46804424920139	6.43249803698828	3.02709578083102	0.00463404468178111	0.201940372712053	-2.03418704836165
MFSD9	-0.205788543912202	6.18139313663867	-3.02703606130847	0.00463476646656253	0.201940372712053	-2.03431753810322
TXNDC11	-0.20349600074033	6.1411453930166	-3.02237309515668	0.00469145322485275	0.203683769606892	-2.0445020664399
GSR	0.216045266259425	9.23379657711914	3.02199113999819	0.00469612547825573	0.203683769606892	-2.04533593382448
DRAM2	0.225417842155253	7.80901459256055	3.02108802843571	0.00470719024391733	0.203700722482808	-2.04730734178694
CAMLG	0.25544351565749	6.33090372916894	3.01908936484018	0.00473176511450053	0.204073741812186	-2.05166911344388
CCDC8	0.307623475860368	4.77104775843262	3.01798266971709	0.00474542471331676	0.204073741812186	-2.05408363651923
CCS	-0.315026683716024	7.7343786823584	-3.01778321720602	0.00474789045088087	0.204073741812186	-2.05451873985612
ATP9A	0.278559157818948	6.97293067954102	3.01401355114376	0.00479472115789189	0.205347002283767	-2.06273931599415
NUTF2	0.219530421823654	9.21103794387402	3.01264512049702	0.00481182884667115	0.205347002283767	-2.06572210904834
GINS2	0.79707431454886	6.23129883953418	3.01259213704691	0.00481249238634568	0.205347002283767	-2.06583758337193
IRF7	-0.385360365986606	6.02425503886914	-3.01115812961599	0.00483048405484685	0.205347002283767	-2.06896250312869
PCDP1	0.573818388119791	3.51408504736426	3.00986937955169	0.00484670741241325	0.205347002283767	-2.07177020112401
TCF19	0.467293633004342	4.86221844683057	3.00972783625216	0.0048484923531831	0.205347002283767	-2.07207853085144
CDC7	0.425896844072422	3.47855076088672	3.00707036149238	0.00488211999801159	0.205347002283767	-2.077865968134
PRSS42	-0.271612026944199	5.40828335495996	-3.00699332541269	0.00488309808637273	0.205347002283767	-2.07803369584111
GLIPR2	0.424095121478422	5.82716856465527	3.00681970998547	0.00488530307216315	0.205347002283767	-2.07841169356032
WDHD1	0.481905554802826	3.71063168470605	3.0067373391428	0.00488634954362597	0.205347002283767	-2.07859102828722
CKAP2L	0.203426376252977	3.31274262125391	3.00589026847194	0.00489712334135792	0.205347002283767	-2.08043508506611
PLK4	0.312764412005704	3.82562831373535	3.00478474406493	0.00491121810460313	0.205347002283767	-2.08284136859186
ITIH3	-0.371263686573414	11.2339314150078	-3.00430114491915	0.00491739572645575	0.205347002283767	-2.08389381974095
BSG	0.278095711609616	9.78557985424023	3.00024436844756	0.0049695075413255	0.207070047857327	-2.09271892686257
SUSD2	0.379250677114089	5.19255568889453	2.99602337143314	0.00502428165479838	0.208235656121371	-2.10189442286461
DTL	0.866675590022567	4.52279621123145	2.99591690678867	0.00502567053695937	0.208235656121371	-2.10212576244096
ECT2	0.473597498903523	3.70523693485645	2.99446302671238	0.00504467337115111	0.208235656121371	-2.10528448684638
PACS1	0.26665687847867	6.53598141050586	2.99367617221303	0.00505498613781944	0.208235656121371	-2.10699367307777
AKR1A1	0.195685056345983	10.0551340025361	2.99294380407523	0.00506460265078237	0.208235656121371	-2.1085842861608
PIGG	-0.22622537340774	6.67094323855859	-2.99123750561718	0.00508707452275985	0.208235656121371	-2.11228933522623
HIST1H3D	0.278339554666173	6.49320955483008	2.99122432682418	0.00508724845219793	0.208235656121371	-2.11231794713065
FAM75C1	-0.211201084060516	2.62554456798828	-2.98940748922745	0.00511128023240885	0.208235656121371	-2.11626174798841
MMP7	0.819845537728922	4.41880474602832	2.98856113984306	0.00512251162351301	0.208235656121371	-2.1180984695042
BRCA2	0.461871700583084	4.27632271854004	2.98782609923544	0.00513228477897392	0.208235656121371	-2.11969340241007
C14orf102	-0.24523717128001	5.51677016559473	-2.98772533877234	0.00513362586699863	0.208235656121371	-2.11991202154389
ASCC3	0.35992182040451	6.95649206082129	2.98738721416783	0.00513812860724128	0.208235656121371	-2.120645618326
ISLR	0.374719806440973	5.68681636281055	2.98729696522636	0.00513933106440818	0.208235656121371	-2.12084141522189
LTBP2	0.584416180584323	5.76633389010547	2.98558565154275	0.00516218250654757	0.208473782254704	-2.12455353476567
FUT6	-0.460335148195188	5.64783852672949	-2.98522159728925	0.00516705612064949	0.208473782254704	-2.12534307849756
RNU5B-1	-0.524120936538692	4.37887788657422	-2.98360353792079	0.00518876969630524	0.208908187519597	-2.12885161423969
SNORA59A	-0.22350000284846	4.94819509833301	-2.98200376488884	0.00521032241466176	0.20896646754448	-2.13231947821636
C19orf70	-0.324914005418653	5.76590093982812	-2.98187085019675	0.00521211688069444	0.20896646754448	-2.13260755470234
DUSP8	0.42589199805407	6.09361174749023	2.97919366330603	0.00524838553780999	0.209413868022334	-2.13840853922979
C1RL	-0.347263485177088	9.63608794430664	-2.97908282272842	0.0052498922439869	0.209413868022334	-2.13864864952301
DAXX	0.236846394774552	5.43497697087988	2.97861941933767	0.00525619591189992	0.209413868022334	-2.1396524521317
ADAM7	-0.164993985281003	2.30342972300488	-2.97498993181664	0.00530581504321927	0.210950363093326	-2.14751152173936
NT5E	-0.367210358832589	7.83803493887988	-2.97031478025643	0.00537038010213102	0.213073459187252	-2.15762707020163
TTK	0.30932771644147	2.65790227435547	2.96872747036755	0.00539246905442241	0.2135059739307	-2.16105952139404
ERN1	-0.340490998176584	7.39532248380469	-2.96739701736806	0.00541104949157455	0.213686507682395	-2.16393576039028
RSAD2	-0.554682791886532	5.35034948862744	-2.96679883347466	0.00541942306216093	0.213686507682395	-2.16522871296994
CDKN3	0.398631066332837	2.81964590139258	2.96469350659732	0.00544899126905489	0.214409380162152	-2.16977815982326
PLAU	0.354474690017357	5.03254207150977	2.96260002364332	0.0054785437270896	0.215128659439872	-2.17430025047617
ATL1	0.264632544657738	3.47056742022266	2.96083253482583	0.00550361175194783	0.215344251344196	-2.17811679783296
PKD1L1	-0.206963286143106	3.48699691325879	-2.96062219787419	0.00550660210940933	0.215344251344196	-2.17857089587709
MYBL2	0.214859940077629	4.39737604774902	2.95928186367842	0.00552569358457417	0.215547048614779	-2.18146413572759
CD3D	0.367147069617559	5.01681464513086	2.95867366701155	0.00553437716522961	0.215547048614779	-2.18277674818877
BLOC1S2	0.260728195952382	7.14353126728125	2.95530786216322	0.00558266546500368	0.216189632416042	-2.1900381485611
MAPK1	0.217592339348213	9.05959564906641	2.95503496629611	0.00558659796076462	0.216189632416042	-2.19062669506443
RARRES3	-0.324004994593253	7.75385934485156	-2.95391496747082	0.00560276474179299	0.216189632416042	-2.19304184898547
ANKRD1	0.481487875480656	3.11792808373242	2.95322696048843	0.00561271769790896	0.216189632416042	-2.19452520914844
CNPY3	-0.383116136617565	8.44676720563477	-2.95222338712466	0.00562726559450142	0.216189632416042	-2.19668859553394
RAB34	0.279184388137651	5.0764012734502	2.95216629008285	0.00562809434477727	0.216189632416042	-2.1968116664447
OPLAH	-0.36354379846007	6.81630877641309	-2.95145918435274	0.00563836734433611	0.216189632416042	-2.19833570183893
SCPEP1	0.257560615334818	7.06854078633789	2.9502690635376	0.00565569755671561	0.216189632416042	-2.20090033039622
MAT1A	-0.221544226175594	11.5991234050977	-2.94976369568409	0.00566307173591525	0.216189632416042	-2.20198919012053
FAM98A	0.29053663275248	7.72863067922461	2.94889303648133	0.00567579736422767	0.216189632416042	-2.20386485997037
MOGS	-0.251334864915175	7.21294618713477	-2.94867171075977	0.0056790365664716	0.216189632416042	-2.20434161527917
WARS2	0.258120710399056	6.13334481343652	2.94734752939451	0.00569845292596297	0.216189632416042	-2.20719360545398
GPX4	0.264378258293654	11.2617991973438	2.94630321478504	0.00571380965837134	0.216189632416042	-2.20944232422134
VEGFA	-0.285733649013643	9.1206748073584	-2.94592696258733	0.00571935201298524	0.216189632416042	-2.21025239834273
POC1B	0.256494759660217	6.29657823961914	2.94582865900046	0.00572080089971188	0.216189632416042	-2.210464037327
RAD54L2	-0.380568504549848	7.92703251048535	-2.94378034721752	0.00575106943605502	0.216903970588289	-2.21487298065942
SESN1	0.435918988324157	6.76321807691895	2.94210361056689	0.00577595916629122	0.217376563314242	-2.21848084920232
TMEM87B	0.285760776306056	5.83243367137305	2.94006618937142	0.00580633931670522	0.217376563314242	-2.22286327206056
STMN2	0.83914516902195	3.83787831133154	2.93985991029946	0.00580942352493208	0.217376563314242	-2.22330687710421
GLT1D1	-0.280963322424604	5.9996652970625	-2.93969008234663	0.00581196388595262	0.217376563314242	-2.22367208068241
PRKAG2	-0.265594681293898	5.48453543854004	-2.93911643396922	0.00582055249704349	0.217376563314242	-2.22490558608786
CLCA2	0.158524977364087	2.22586052680078	2.93677126243031	0.00585578849117985	0.217463741921948	-2.22994697061764
AMICA1	0.431869639443447	6.23138756419141	2.93658119004162	0.00585865308246762	0.217463741921948	-2.23035546854074
LOC402778	-0.462117303854416	6.95560905493457	-2.93550639909553	0.00587487612429815	0.217463741921948	-2.2326651000289
TMEM55A	0.202959053347222	3.92761512919531	2.93479181335223	0.00588568554814734	0.217463741921948	-2.23420042126253
ZNF614	0.449486672478422	4.84826171296777	2.93413052460419	0.00589570541532922	0.217463741921948	-2.23562104567335
MAGI3	-0.230562481720239	7.12178742503906	-2.93337562175014	0.00590716333097019	0.217463741921948	-2.23724255982039
SIN3B	-0.205309217162453	6.41181173000684	-2.93321329014507	0.00590962993370365	0.217463741921948	-2.2375912139994
LAMA2	0.531298916765752	6.39804631694971	2.93229992458389	0.00592352643940025	0.217463741921948	-2.23955273055146
SMOC2	0.402041041826139	4.16095899108301	2.93192361771194	0.005929260735234	0.217463741921948	-2.24036077673635
XPNPEP1	0.192539648498764	7.1628270636377	2.93087633614353	0.00594524706362385	0.217463741921948	-2.24260930636552
PBX1	0.417249115152282	7.27942868388477	2.93046483721427	0.00595153950937653	0.217463741921948	-2.2434926780978
CYP46A1	-0.244622069256946	4.62300401998047	-2.92924171273284	0.00597027992839368	0.217463741921948	-2.24611797096549
NEDD4L	0.394907123689483	6.12994622292578	2.92919329675046	0.00597102288655947	0.217463741921948	-2.24622187757401
PKD1	-0.29433299179886	7.0919653695127	-2.92787496868711	0.00599128646987763	0.217786116173609	-2.24905080144268
POP4	0.261140415498257	7.25831582113965	2.92653192598388	0.00601199638865101	0.218123458328928	-2.25193202645928
PSMD1	0.255777228031494	8.27152925582129	2.92431453462191	0.00604633620587663	0.218953093269354	-2.25668736910042
PPA1	0.250182925951142	8.59764987824707	2.92269395182743	0.0060715499958963	0.219449735078949	-2.26016153895991
PDGFRA	0.515201866368801	6.95468878644629	2.92035361550273	0.00610813646983601	0.220354775785161	-2.2651767946896
ZNF354C	-0.270361552225445	4.44356793053613	-2.91948913386749	0.00612170322414164	0.220427517602866	-2.26702877725117
C10orf119	0.163139648088295	7.61851093241797	2.91811982131734	0.00614325050101225	0.220705754263921	-2.26996163108741
GNG10	0.323010925180311	9.60381954179785	2.916507791345	0.00616870845224267	0.220705754263921	-2.27341335704065
TPPP2	-0.46514613248115	5.52952846787891	-2.91648970288554	0.00616899467534565	0.220705754263921	-2.27345208249966
CA1	0.282885852277529	3.43286788899316	2.91515823635192	0.00619009745294599	0.220705754263921	-2.27630223923258
AQP7	-0.382296789007444	6.15158250718555	-2.91358446696364	0.00621512799314091	0.220705754263921	-2.27967012882944
C3P1	-0.879995288364087	9.71926395640234	-2.91311808831582	0.00622256390911957	0.220705754263921	-2.28066798936883
ORM1	-0.188546589580847	12.3873512082715	-2.91255146368133	0.00623160938464937	0.220705754263921	-2.28188021451671
XYLB	-0.220806389266871	9.50604973330078	-2.91133316866548	0.00625109982601144	0.220705754263921	-2.28448616016416
PRPSAP1	-0.286989778209079	7.90269936508105	-2.91088195982162	0.00625833284050207	0.220705754263921	-2.28545114467355
FPGS	-0.316740809813489	7.17807647107812	-2.90963633847468	0.00627834134729209	0.220705754263921	-2.28811467369327
C8A	-0.337138119594989	10.7348120910537	-2.90925937497936	0.00628440837006669	0.220705754263921	-2.28892061315603
OAT	-0.732228005659477	8.40185096791699	-2.90846936436589	0.00629714102519949	0.220705754263921	-2.29060944700719
MFAP3L	-0.284192364483625	6.7114060655293	-2.90842355818813	0.00629788002898666	0.220705754263921	-2.29070736057062
LOXL2	0.275927721418527	5.41168545318408	2.90764269885051	0.00631049038294844	0.220705754263921	-2.29237636229212
FMOD	0.350264913897571	5.71176017837988	2.90680460072395	0.0063240514819631	0.220705754263921	-2.29416742426384
XRCC6	0.224828123347466	8.95760679926465	2.90307446497468	0.00638474062603639	0.220705754263921	-2.30213539234409
FLJ30403	-0.243702001679563	3.48130731703516	-2.90297455667966	0.00638637362309018	0.220705754263921	-2.30234872760439
SPATS2	0.301344162369049	5.88727148279687	2.90275150599549	0.00639002079239996	0.220705754263921	-2.30282499515483
COL1A1	0.690850044584079	7.39509512770801	2.90239632046238	0.00639583257456629	0.220705754263921	-2.30358336007784
LXN	0.474660526728422	4.11672712940527	2.90212934876164	0.00640020420926603	0.220705754263921	-2.30415334303283
CST5	-0.263310787201884	3.98578051018555	-2.90197189774444	0.0064027837685511	0.220705754263921	-2.30448948609091
EHD4	0.24804091475223	6.84389714438965	2.89886219260623	0.00645393124814472	0.220705754263921	-2.31112629754629
WDR1	0.216706239893105	8.87993215163184	2.89825295054618	0.00646399669394787	0.220705754263921	-2.31242608525961
MPZL1	0.203261721621773	7.13111636212207	2.8981463846151	0.00646575881041372	0.220705754263921	-2.31265342248059
TRA2B	0.143338194272323	8.71936308328711	2.89795606481066	0.00646890695708348	0.220705754263921	-2.31305942014947
SELT	0.276155258208826	10.3851080278184	2.89745825815906	0.00647714815504254	0.220705754263921	-2.31412128936082
MTF1	0.189400123195935	6.46430391197852	2.89680563510152	0.0064879672675017	0.220705754263921	-2.31551324012161
ANKZF1	-0.323939577993553	5.56571265100586	-2.8957800586985	0.00650500343002321	0.220705754263921	-2.31770028725685
DKFZp686O24166	0.3805060431188	3.61157702586816	2.89522666259417	0.00651421348895007	0.220705754263921	-2.31888022491758
ZC3H7B	-0.241703996891864	8.31881522427734	-2.89461366429555	0.00652442977813938	0.220705754263921	-2.32018709554455
HAX1	-0.303734602183531	7.45765840653516	-2.8945843481759	0.00652491873992341	0.220705754263921	-2.32024959158029
CDH11	0.497235010332591	5.52476912496387	2.89394402664117	0.00653560720504357	0.220705754263921	-2.32161453791547
CA5A	-0.275316910555306	8.18138766445996	-2.89393520096106	0.00653575464101318	0.220705754263921	-2.32163335004684
CAPN2	0.410096962532239	7.96216967126367	2.89362704444679	0.00654090445690707	0.220705754263921	-2.32229017201452
TMEM120A	-0.319960925414437	7.78602551165527	-2.89351220343144	0.00654282461788652	0.220705754263921	-2.32253494039682
USP14	0.253022611806047	7.28234494029492	2.89333616306441	0.00654576906903057	0.220705754263921	-2.32291013636593
GNA12	0.21970017680035	7.00381394943457	2.89228695727093	0.00656334388694948	0.220788914945162	-2.32514604652546
PLXNC1	0.49550982033284	5.94385493437695	2.89139707082744	0.00657828469892424	0.220788914945162	-2.32704207805278
SARS	-0.216786237489087	8.29439855186328	-2.89111998036176	0.00658294343972948	0.220788914945162	-2.32763239159145
HIPK1	0.17375619919841	8.26795409679688	2.8856709270721	0.00667519001646007	0.223173969843642	-2.33923451412449
FBXO2	0.486445961334572	6.15223207939355	2.88493550629026	0.00668773234651688	0.223173969843642	-2.3407994172011
ZYG11A	0.356454229297618	5.10099715721875	2.88478750887002	0.00669025905781432	0.223173969843642	-2.34111431367671
SMUG1	-0.232013346423609	6.14086493076172	-2.88331998120251	0.00671536217255999	0.223173969843642	-2.34423629729314
HIST1H1B	0.359034142150795	4.59195213054687	2.88309162433724	0.00671927631325812	0.223173969843642	-2.34472201683304
ARL17A	-0.360114297395085	7.2354500501416	-2.88258489164574	0.00672796958456275	0.223173969843642	-2.34579976885046
CACNA2D1	0.440859792593752	4.80446177481836	2.88190970205144	0.00673956921354965	0.223173969843642	-2.34723563800062
PSMD2	0.237912155017859	7.49293520919531	2.88124904454815	0.00675093733306353	0.223173969843642	-2.34864041716151
GNAI3	0.268297938366572	7.44350538999414	2.88076349131046	0.00675930384456221	0.223173969843642	-2.34967274878085
HCN3	-0.337750696590279	4.89134195218359	-2.8800330524447	0.00677190826672933	0.223203967810471	-2.35122554302482
PHB	0.17794642913691	9.91272111261719	2.87697288478083	0.00682495432396963	0.224564531583856	-2.35772851583955
MGAT4C	0.210683225161459	3.22197655690332	2.87573942453031	0.00684644551533894	0.224883934965109	-2.36034854802315
RPS10	0.180404023128721	10.8107692685791	2.87253259114673	0.00690261698321114	0.226339420116153	-2.36715727510338
SF3B14	0.235581011644843	8.82410717703906	2.87086009626973	0.00693208379570767	0.226915758417299	-2.37070657801376
GTF3C6	0.372174830409719	7.04196563733984	2.86990515416329	0.00694896124756096	0.226915859173047	-2.37273258706507
ACTB	0.198540645771327	12.261289384541	2.86817892159165	0.00697956808357239	0.226915859173047	-2.37639398772706
OR2T1	-0.267255352195933	3.25228938336523	-2.86715674343083	0.00699775123129889	0.226915859173047	-2.37856146784041
HIST1H4L	0.318636448654019	5.87384308829199	2.86683027774481	0.00700356795304535	0.226915859173047	-2.37925362930319
AMOTL1	-0.334913565296626	7.05921642477734	-2.8659870197988	0.0070186134619637	0.226915859173047	-2.38104126666056
USP40	-0.244241646395341	7.00432249650977	-2.86577048433293	0.00702248179688715	0.226915859173047	-2.38150025524935
OR5M10	-0.454648541498386	2.24850155243506	-2.8655188133834	0.00702698032551157	0.226915859173047	-2.38203369521602
STIL	0.331036202658235	4.49165073829883	2.86488106700816	0.00703839190628819	0.226915859173047	-2.3833853373609
SCD	0.742295088688	8.68764847727539	2.86484151410624	0.0070391002216749	0.226915859173047	-2.38346916023965
MTHFR	-0.266029529802578	6.29748822997266	-2.86299007462165	0.00707233071253277	0.227602629541274	-2.38739209702241
GDF15	0.870562506925101	6.30032232962305	2.86120485131497	0.00710451183419846	0.228091077257405	-2.39117334929274
CCDC3	0.295979359610246	7.72029382374951	2.86082304350777	0.00711141222847181	0.228091077257405	-2.39198187391826
C1orf175	-0.527605353752976	4.97434904946484	-2.85883153445884	0.0071475065501923	0.22886411913401	-2.39619812977186
ADAM12	0.266369754758187	3.78596527842871	2.85720025305414	0.00717719981499963	0.229429951875131	-2.39965048107056
SNORA45	-0.50736207951067	5.5208702302998	-2.85653851659124	0.00718927791955003	0.229431738823901	-2.40105061854411
MAP1B	0.472258235690478	5.56873094651563	2.85468192244455	0.00722326641354432	0.230131579692955	-2.40497790084594
GPR137B	0.344847928367069	7.50765870944531	2.85340290644426	0.00724676869830148	0.230458099564329	-2.40768256555409
NUPL1	0.242359311357639	6.86265550751367	2.85281112593958	0.00725766704245242	0.230458099564329	-2.40893373428896
FKBP10	0.266950151131446	6.2643965444043	2.8512294833634	0.00728687023188984	0.231001049012268	-2.41227697745653
KIFC1	0.216190813356151	3.67272274037891	2.85020842931469	0.00730578119477184	0.231216464877323	-2.41443469085174
UBE2T	0.401029984783976	4.30292756156152	2.84918223932252	0.00732483355956892	0.231435635183466	-2.41660280718156
C15orf62	-0.279436078149309	5.36383255243164	-2.84821489018374	0.00734283605132134	0.231620963972589	-2.41864619186059
RAB5A	0.300100566845979	8.04439374558301	2.84676017134242	0.00736998653357742	0.231738848107119	-2.42171831791431
COMMD5	-0.244256654983384	5.09873232809863	-2.846186086736	0.00738072692658248	0.231738848107119	-2.42293043965824
SERPINF2	-0.242100121302084	11.2388482359863	-2.84606455563606	0.00738300249681033	0.231738848107119	-2.4231870221518
ITIH4	-0.208705127919144	12.143169068916	-2.84396106602271	0.00742249278960499	0.232241358940884	-2.42762700761447
ARSJ	0.323954839931796	4.32432411701074	2.84391547322244	0.00742335091982494	0.232241358940884	-2.4277232225124
SUMO1P3	0.415312093937749	2.80564500569043	2.84194526456895	0.00746052223735119	0.232828853936046	-2.4318801166939
SERPINA10	-0.179322622652528	9.75893593020215	-2.84025927528227	0.00749246947858675	0.232828853936046	-2.4354360156382
FAM160A2	-0.325230558977184	7.09399384600391	-2.84021510982723	0.00749330807258799	0.232828853936046	-2.43552914797583
TUBA1A	0.335715783979415	6.47177097377637	2.84005010627834	0.00749644186342739	0.232828853936046	-2.43587708591754
LPL	0.55407071446007	4.50122723741504	2.83969813764245	0.00750313064193399	0.232828853936046	-2.43661923218345
NUP93	0.249825522512646	6.36666179398926	2.83840107081628	0.00752782820545803	0.232970724246298	-2.43935371130863
PSRC1	-0.297891223797371	4.54153045195996	-2.83722065167366	0.00755037074603886	0.232970724246298	-2.4418416422727
ORMDL3	-0.278459463625501	7.99749922457227	-2.8371796472444	0.0075511549439144	0.232970724246298	-2.44192805515621
CLIP4	0.450936816955604	4.93215456493262	2.83689853778866	0.0075565331329102	0.232970724246298	-2.4425204466865
CCDC64	0.204596963016865	4.09223385576172	2.8354127073463	0.00758501962244764	0.233471797539985	-2.44565102046037
BMPER	-0.308559232150795	6.5836769886875	-2.83348241277156	0.00762217743152142	0.233488607962455	-2.44971663299636
LRRC8E	0.247057558171381	4.82704161794238	2.83326787857332	0.00762631766953582	0.233488607962455	-2.45016838825549
RTN1	0.215537031299107	4.43519043844727	2.83305052842388	0.00763051439645385	0.233488607962455	-2.45062605288039
LIPE	-0.234263012613466	4.77461340826318	-2.83223465607358	0.00764628702505311	0.233488607962455	-2.45234381677212
COL4A1	0.330805205838047	4.01126672297363	2.83190492582366	0.00765267009095596	0.233488607962455	-2.4530379596307
SERPINB7	0.181779854526785	2.36551298570703	2.83099318939165	0.00767034583967002	0.233488607962455	-2.45495708735621
SAR1B	0.305510437840029	9.9558463617627	2.83077883435201	0.00767450705973275	0.233488607962455	-2.45540823418529
MT1JP	-0.736878188962552	6.36916896546973	-2.83031883553634	0.00768344402643166	0.233488607962455	-2.45637631308582
ATAD2	0.388282264451638	5.67127002776074	2.82811036185624	0.00772648644472392	0.234223730359925	-2.46102282227184
NALCN	0.574611735460565	4.03878722795996	2.82781901932632	0.00773218141515157	0.234223730359925	-2.46163563312608
RAB15	-0.361528622452133	6.23744668374121	-2.82483140061234	0.00779080828264545	0.234900436604463	-2.46791767193853
HIST1H2AJ	0.386236706612103	2.64192710949609	2.82439669839556	0.0077993731103844	0.234900436604463	-2.46883139290111
ANGPTL4	-0.67007388145734	7.93351827489453	-2.8237713823879	0.0078117089900307	0.234900436604463	-2.47014562969927
MIR200A	0.219170577977927	2.76075240898535	2.82352473549768	0.00781657971327085	0.234900436604463	-2.47066396466323
NECAB1	0.196744074498388	2.73246338980713	2.82328290323676	0.00782135811418915	0.234900436604463	-2.47117215584146
RAP2B	0.24406380049702	6.99004394529297	2.82292811427343	0.00782837338505758	0.234900436604463	-2.47191767042121
ANG	-0.229679037831104	10.8475961529834	-2.8212420178999	0.00786179316118753	0.235532905318843	-2.47545989872854
DDX19A	0.244020316506695	6.6249383192627	2.82053634519635	0.00787581969703498	0.235583296392187	-2.47694204037681
NSF	0.221793538611608	6.7264499119668	2.81811741594469	0.00792407801160204	0.236655876014731	-2.48202092808219
MCM2	0.634581447251489	5.75283054841602	2.8170520424268	0.00794542003206221	0.236719106853783	-2.48425702173987
RHEB	0.251599252657242	7.48185298324023	2.81636980822699	0.0079591150351801	0.236719106853783	-2.48568869058245
TMEM165	0.210258405459077	7.17175729284082	2.81615620486372	0.00796340738839492	0.236719106853783	-2.4861368955384
NETO2	0.307850132185763	3.64056741212012	2.81323487490691	0.00802232888624241	0.237476994337841	-2.49226473323312
PCMT1	0.210704882897819	8.90052284323047	2.81251399931294	0.00803693103590889	0.237476994337841	-2.49377628106543
HSPB1	0.305464119547858	10.6259309931318	2.81208725978869	0.00804558682148943	0.237476994337841	-2.49467097064128
C7orf11	-0.246627975241566	9.3747249534668	-2.81184264307484	0.00805055243829941	0.237476994337841	-2.49518379089354
SEMG2	0.170736455752232	2.22633307832715	2.81181458630923	0.00805112216184149	0.237476994337841	-2.49524260808288
LOC149620	-0.264446295849702	2.50515785708008	-2.81067239848214	0.00807434754158579	0.237519958492493	-2.49763675641258
TMEM110	-0.283827931013892	8.44827698908594	-2.81051903484247	0.008077470816476	0.237519958492493	-2.49795817951168
CLEC4G	-0.61085099197421	8.79211667233594	-2.80983023065587	0.00809151234238865	0.237566802372531	-2.49940166420335
LOC100132217	-0.377756871573169	5.53236861907715	-2.80908976515881	0.00810663242609143	0.237645120152886	-2.50095318017246
HIST1H3I	0.458386615359123	7.36772192721094	2.80637261279732	0.00816234221257441	0.237772051800685	-2.5066444352848
NR2F6	-0.280662675847966	7.98566998809668	-2.80613223747957	0.00816728780174065	0.237772051800685	-2.50714776108569
SLC44A3	0.477755283557538	5.56000125622656	2.80599853072307	0.00817003995515425	0.237772051800685	-2.50742772085068
NFE2L3	0.356188993432539	4.89857907690625	2.80590888554561	0.00817188565181223	0.237772051800685	-2.50761541857772
XRCC2	0.484259657239089	3.77734565737109	2.80584221684666	0.0081732585402038	0.237772051800685	-2.50775500620786
ZFP1	-0.306526824753722	6.69612649860059	-2.80523690631644	0.00818573337503563	0.237772504915038	-2.50902228607221
FSTL1	0.344130753417411	7.63712027195801	2.80253191779	0.00824169796971316	0.238806756370147	-2.51468348771747
CCDC80	0.551968085562997	5.30692068412695	2.80230705968153	0.00824636619408547	0.238806756370147	-2.51515394248751
ITGAD	-0.546187067832095	5.17687146339355	-2.8016095229818	0.00826086329343301	0.238864113775569	-2.51661320760602
KCNC4	-0.23202228279985	5.37042275718848	-2.80094931977688	0.00827460639190257	0.23888907275041	-2.5179941725305
LRG1	-0.479908168126238	8.72221006517676	-2.80036113682681	0.00828686825683231	0.23888907275041	-2.51922432886155
FABP5	0.506243668192957	5.34800392277148	2.79963872999497	0.00830195149813431	0.23888907275041	-2.52073499918215
YWHAH	0.271320265969244	7.49377627230859	2.79916781752209	0.00831179754277259	0.23888907275041	-2.52171962987423
MAF	-0.259892470956849	7.12772856443945	-2.79845195173034	0.00832678605835991	0.238959977650738	-2.52321624586763
PRAMEF10	0.771780773119048	5.09791565507812	2.79574643167993	0.00838366129226629	0.23995180870245	-2.52887046371045
AGXT2L1	0.421556282593505	8.69305730501465	2.79393809425024	0.00842187792815383	0.23995180870245	-2.5326478712463
RPS13	0.265758937107634	10.652475872498	2.79316551572175	0.00843825478126288	0.23995180870245	-2.53426125712821
FRMD4A	-0.21443360593651	5.72919305740625	-2.7923471222748	0.00845563520819581	0.23995180870245	-2.53597003060991
RPTN	0.169236662619792	2.19944880083301	2.7914692020935	0.00847431694768143	0.23995180870245	-2.53780276368943
MTMR4	-0.220467143032236	9.01320547123633	-2.79136186434897	0.00847660368571551	0.23995180870245	-2.53802681692963
HSP90AA1	0.231499087144588	9.96897180629785	2.79132354726756	0.00847742013749531	0.23995180870245	-2.5381067974948
ACSM3	-0.385851215155505	8.85971202372949	-2.79039956583442	0.0084971303553429	0.23995180870245	-2.54003525869283
MLANA	-0.278825520573166	3.2053172083584	-2.79034792315768	0.00849823324880812	0.23995180870245	-2.54014303204492
ACSL6	0.240292496008432	4.93604199212305	2.7901280822702	0.00850292971825241	0.23995180870245	-2.5406018058212
MGAT1	-0.244379822706351	6.344556462625	-2.78996112952757	0.00850649795362289	0.23995180870245	-2.54095019593395
C18orf56	0.239990232938495	4.79576479511719	2.78931004678812	0.00852042671708327	0.23995180870245	-2.54230873045159
LOC400804	-0.241685908612107	3.92698045783203	-2.78873416234256	0.0085327644742824	0.23995180870245	-2.54351020112573
WDR54	0.255689320784225	4.03777911013086	2.78770573208791	0.00855483904202257	0.23995180870245	-2.54565545419178
THEMIS	0.466877645263269	4.65175997210791	2.78742324095607	0.00856091184380023	0.23995180870245	-2.54624463405355
ZYX	0.305826124923117	7.21844871175586	2.7871524739	0.00856673638314515	0.23995180870245	-2.54680932822908
IFT80	0.343242897186506	5.33521359853125	2.78676415429369	0.00857509607708398	0.23995180870245	-2.54761912550454
FAM5B	-0.305335122292908	3.85045136094238	-2.78251120885797	0.00866715224166296	0.242150201373307	-2.55648378013087
TRAM1	0.203662872940228	9.07568025205566	2.78196522318698	0.00867903677108269	0.242150201373307	-2.55762122574958
NKX6-3	-0.224678090765132	5.23443119214551	-2.78028602296099	0.00871568340180377	0.242719241249674	-2.56111865145247
MIR15A	0.78051739467535	5.84310619897363	2.77953474378573	0.00873212588074128	0.242719241249674	-2.56268300298571
TBC1D24	-0.338677873615077	7.00006339734375	-2.77879310565309	0.00874838571672571	0.242719241249674	-2.56422703243921
ISM1	0.487741696300096	6.81158223970898	2.77835384144177	0.00875802954610871	0.242719241249674	-2.56514142854809
ABCC4	0.550575466874998	5.20415173646094	2.7781265104149	0.00876302437754273	0.242719241249674	-2.5656146192645
KRTAP5-3	-0.528964178499007	5.39144159748047	-2.77532044042477	0.0088248973647552	0.243438602712712	-2.57145356720169
HIST2H2BA	0.19206991928795	7.8571947131709	2.77516677826742	0.00882829730016067	0.243438602712712	-2.57177321001203
EGFR	-0.182247933200399	8.86015339803906	-2.77397083938483	0.00885480045104314	0.243438602712712	-2.57426060050616
CHCHD5	-0.281012462415177	5.49958258274414	-2.77377947736015	0.00885904809228609	0.243438602712712	-2.57465854813674
CCDC85A	-0.16387710315749	4.24988110358106	-2.77367535366372	0.00886136011187689	0.243438602712712	-2.57487507208227
OGFR	-0.261106587391123	7.5275084061416	-2.77308223180807	0.00887454084284568	0.243438602712712	-2.57610836911399
RAB27B	0.391816841975449	5.53054171174512	2.77291371729454	0.00887828901111128	0.243438602712712	-2.57645873793757
SNORA64	-0.993377561745537	4.8843623254668	-2.7717768316261	0.00890361465918198	0.24367035079793	-2.57882217404346
CAPRIN1	0.240888478722718	9.37505230610742	2.7711073055529	0.00891856072742585	0.24367035079793	-2.58021375992885
AGFG1	0.248334544517855	9.22121920205469	2.77062110140642	0.00892942908471991	0.24367035079793	-2.58122419183434
KRT72	-0.239588368672868	4.23716235931348	-2.76932827240294	0.00895838838362403	0.24367035079793	-2.58391043985556
SLC13A4	-0.182528111731894	4.01725367984277	-2.76858345548917	0.00897511194628928	0.24367035079793	-2.58545768453639
SMC4	0.326601527713787	6.3046976875332	2.76831449461611	0.00898115813774166	0.24367035079793	-2.58601634894663
MPST	-0.287031216870041	7.61996010520703	-2.76711368996345	0.0090081983266357	0.24367035079793	-2.58851016984579
FLRT3	0.466501724794148	6.08231375335742	2.76699718083078	0.00901082595732146	0.24367035079793	-2.58875210055352
LPGAT1	0.325178815031745	7.60835433178125	2.76691692074299	0.00901263647856982	0.24367035079793	-2.58891875672937
HIST1H3B	0.484259446848216	6.19254785761328	2.76682484986024	0.00901471384718703	0.24367035079793	-2.58910993388305
CBX7	-0.269390131724203	6.88581833038281	-2.76598723573801	0.00903363319007674	0.24367035079793	-2.59084899154134
NFKBIL1	-0.240971461964905	5.44121216511572	-2.76466518012856	0.00906356997829716	0.24367035079793	-2.59359320666099
SNORD117	-0.38237734838889	5.96371180285938	-2.76438712490163	0.00906987804499815	0.24367035079793	-2.59417027094732
OR5K4	-0.200520837923736	2.05461556398486	-2.76356928084711	0.00908845567710852	0.24367035079793	-2.59586738892914
ADCY1	-0.296737209338543	5.1800458295127	-2.76333247289576	0.00909384147107838	0.24367035079793	-2.59635873573762
UBE2Q2	0.312850653780255	6.19539433405273	2.76297566924363	0.00910196197704907	0.24367035079793	-2.59709901090338
TOPBP1	0.243038966175969	7.12145516217822	2.76209373660504	0.00912206289744628	0.24367035079793	-2.59892854672234
WBP11	0.173274769678573	8.59298060253125	2.76164561364444	0.00913229230410671	0.24367035079793	-2.59985802656875
FADS1	0.674466971414684	8.91398180946094	2.76098755759547	0.0091473332657281	0.24367035079793	-2.60122277774592
CLTC	0.219374727403769	9.77576571644141	2.76067747674857	0.0091544286709841	0.24367035079793	-2.60186579087475
MT1M	-0.972343845111608	10.2164343863145	-2.76065796284765	0.00915487536795829	0.24367035079793	-2.60190625530544
SLC22A23	-0.294533388501984	6.77104223117969	-2.75938481395152	0.00918406319948782	0.243965276284404	-2.60454591224779
CYB5D2	-0.315024609602183	6.60327759437109	-2.75847297069828	0.00920502107561458	0.243965276284404	-2.60643601418887
COL4A2	0.373437452512398	6.29454464591992	2.75744508735366	0.00922869941433727	0.243965276284404	-2.60856619825668
ACAP3	-0.283974808931053	5.79421827718164	-2.7549862667281	0.00928557111881349	0.243965276284404	-2.61365991830207
MZF1	-0.248401874519716	5.37732488362842	-2.75475294092658	0.00929098478255684	0.243965276284404	-2.61414313663363
LEAP2	0.328626253045131	10.6126588814629	2.75463701729567	0.0092936755541635	0.243965276284404	-2.61438320561364
ATP7B	-0.214945237073418	7.64137192105469	-2.75415931051548	0.00930477154329862	0.243965276284404	-2.61537243570425
MMP9	0.784694356135415	4.61207147866992	2.75376681750212	0.0093138974471293	0.243965276284404	-2.61618512877115
IGHMBP2	-0.238509832319692	5.70973938318848	-2.75275856132758	0.00933737874189946	0.243965276284404	-2.61827249677429
UBC	0.165029560305056	12.5471881180957	2.75167003984594	0.00936279118590719	0.243965276284404	-2.62052551932624
EIF2AK4	0.180137405722472	7.46357374011621	2.75055210570847	0.00938895728588461	0.243965276284404	-2.62283886141886
ZNF592	-0.195538262370295	7.9216945192627	-2.75045376700498	0.00939126223178747	0.243965276284404	-2.62304232667752
C4orf7	0.218124652368303	2.52502164555762	2.75014304475248	0.00939854866465136	0.243965276284404	-2.62368519004353
LOC646870	-0.458607340330483	4.8993191992583	-2.74944210889266	0.00941500492686529	0.243965276284404	-2.62513521823842
PNRC2	0.347998044810515	8.84887509588672	2.74756996420799	0.00945908985805299	0.243965276284404	-2.62900703694529
BCL2L2	-0.190404634561756	5.80320494111035	-2.74634145195098	0.00948812294286456	0.243965276284404	-2.63154688219986
KLHL29	0.382213248720981	4.35213735234082	2.74614562600951	0.00949275849672944	0.243965276284404	-2.631951672424
BNIP3L	0.274042236144592	8.95625611712598	2.74601546003728	0.00949584092622997	0.243965276284404	-2.63222072781377
ZNF394	-0.199889872253844	6.17548004729248	-2.7455060791256	0.00950791240975482	0.243965276284404	-2.63327355322476
SPINT4	-0.198441589920388	2.4539951491709	-2.74540641092162	0.009510276050523	0.243965276284404	-2.63347954090046
CAND1	0.192936821011654	7.95434411371191	2.74497998702966	0.00952039490730698	0.243965276284404	-2.63436079470068
ZNF202	-0.242648983573163	4.92329623651465	-2.74481193359773	0.00952438549438718	0.243965276284404	-2.6347080736471
CNTNAP4	-0.199317740658233	3.44758826129492	-2.74450004910548	0.00953179560981009	0.243965276284404	-2.63535254247214
DEPDC5	-0.205545391085069	6.87999180343652	-2.74268802415825	0.0095749540208534	0.243965276284404	-2.63909598135404
SNORD58A	-0.508688880569694	4.23016045496973	-2.74261611486697	0.00957667048486601	0.243965276284404	-2.63924450699773
POLR3H	-0.222390545899059	6.95896499921973	-2.74233429143153	0.00958340032756853	0.243965276284404	-2.63982657886015
CATSPERB	0.346043938071181	2.64662054602441	2.74230974937628	0.00958398659124057	0.243965276284404	-2.63987726576392
COL3A1	0.413933232779269	7.50269102816602	2.73950774557598	0.00965114097078922	0.243965276284404	-2.64566246246287
KBTBD13	-0.243300798274679	3.92164886215576	-2.73902190329443	0.00966282936277351	0.243965276284404	-2.6466651994722
SLC3A1	0.841213919404513	6.01096081249316	2.73847587156185	0.00967598150431702	0.243965276284404	-2.64779203384997
LOC440419	-0.229140017132191	3.35868042166895	-2.7384611370071	0.00967633664274875	0.243965276284404	-2.64782243936036
SMOC1	-0.312567485592018	9.15561872013574	-2.73744053978458	0.00970096502561626	0.243965276284404	-2.64992825299601
THTPA	-0.272053372714039	6.15104420847559	-2.73672307086461	0.0097183133949347	0.243965276284404	-2.65140833276166
KIAA0101	0.369139835295638	3.67132907466406	2.73621357911097	0.00973065039739708	0.243965276284404	-2.65245922985965
DUSP19	0.274089513934275	3.4863952817666	2.73549935605767	0.00974796934926698	0.243965276284404	-2.65393221386126
USP3	0.225719836113838	7.85479761065332	2.73547047578419	0.00974867025974625	0.243965276284404	-2.65399177043539
TOB2	-0.444248736189984	8.20005531063867	-2.73453357726994	0.00977143377464014	0.243965276284404	-2.65592362515397
FGFR2	0.402689583759669	8.3340442281416	2.73444564403781	0.00977357279440965	0.243965276284404	-2.65610492005856
ARMC5	-0.275537820971106	5.26549515747607	-2.73379324578438	0.00978945630984047	0.243965276284404	-2.65744988104196
MPZL2	0.280526967834567	7.74864123675293	2.73368631756371	0.0097920619095479	0.243965276284404	-2.65767030187895
CALCOCO1	-0.213711206823166	7.69060558278027	-2.73314767564387	0.00980519720649981	0.243965276284404	-2.6587805737557
JAZF1	0.358205742287449	6.3865327374541	2.73282431709827	0.00981309047986762	0.243965276284404	-2.65944703050802
PAIP2B	-0.389164251827627	8.14579066903223	-2.73266445216514	0.00981699500981468	0.243965276284404	-2.65977650176741
ZNF440	0.271978859554315	4.72237284071582	2.73214585243677	0.00982967119764857	0.243965276284404	-2.66084522163444
NME5	0.330134156319196	2.71584308684473	2.7321190314076	0.00983032720054421	0.243965276284404	-2.66090049052172
BDH1	-0.210897541251738	8.85988791878027	-2.73149098278875	0.00984569998470476	0.243965276284404	-2.66219458785726
IGSF8	-0.321211489747274	6.90754145713769	-2.73083764386038	0.00986171551468198	0.243965276284404	-2.66354060425877
PHF1	-0.32335633938244	6.57426442975586	-2.73052051841577	0.00986949805072672	0.243965276284404	-2.66419387925225
SNORA14A	-0.840945638453626	7.98586264891895	-2.73025069706103	0.0098761241977109	0.243965276284404	-2.66474967204003
SLC7A2	-0.236831831908729	10.5715644838437	-2.72949686534617	0.00989465836622913	0.243965276284404	-2.66630227897557
GPR17	-0.215607005278027	3.87119697775879	-2.72928872151526	0.00989978161083964	0.243965276284404	-2.66673093028453
UBASH3A	0.276720849815476	3.64347628028906	2.72915503436171	0.0099030734817888	0.243965276284404	-2.66700623506782
OXER1	-0.385961102070188	7.98866818056543	-2.72896105133092	0.00990785186891104	0.243965276284404	-2.66740569385005
RNF187	-0.23518192286905	7.52579107576562	-2.72886980889245	0.00991010018633866	0.243965276284404	-2.66759357850885
SLC16A12	0.532060165164434	3.75237571537598	2.72864454691809	0.00991565292817178	0.243965276284404	-2.66805741724253
GTPBP3	-0.267934968621528	5.52676102983789	-2.7282564163003	0.00992522719094851	0.243965276284404	-2.66885656548978
ANXA5	0.413797991023815	9.20551309660937	2.72722741412149	0.00995065183750934	0.243965276284404	-2.67097491271159
ING5	-0.23631818729142	5.5289411124209	-2.72713641208175	0.00995290323197922	0.243965276284404	-2.67116222994949
CRELD1	-0.240399965378221	6.16997925888769	-2.72696952407918	0.00995703327870201	0.243965276284404	-2.67150573983788
CLDN11	0.434401645594493	6.10790054291699	2.72684090727112	0.00996021729893104	0.243965276284404	-2.6717704664115
HIST1H2AB	0.259997268220734	3.62177965992773	2.72667931468958	0.00996421900414609	0.243965276284404	-2.67210305486676
OR52K3P	0.354560685237848	3.53490426169629	2.72661495863444	0.00996581314403929	0.243965276284404	-2.67223550860444
ARCN1	0.159415670845236	8.0666027784375	2.72612376345018	0.00997798816742993	0.243965276284404	-2.67324639413453
C8orf48	0.233895800189236	3.1770320423252	2.72467814852092	0.0100139001897974	0.243965276284404	-2.67622084360791
OIP5	0.240934003170636	3.74631328954688	2.72467730928456	0.0100139210729781	0.243965276284404	-2.67622257011391
MANBAL	0.227947149784721	7.20086635719141	2.72436955640436	0.0100215817863318	0.243965276284404	-2.67685566812643
TGFBI	0.472658747713044	8.76175670087207	2.72374496609262	0.010037146092992	0.243965276284404	-2.67814041866394
LOC100288594	-0.246058703205851	4.55751837745117	-2.72346462384818	0.0100441393048737	0.243965276284404	-2.67871701007354
CISD2	-0.49531502321999	5.77936391382715	-2.72330851762078	0.0100480353783034	0.243965276284404	-2.67903806449168
FZD5	-0.227335870311758	7.99731727798535	-2.72149968993088	0.0100932823130015	0.244752477333318	-2.6827573552212
HELLS	0.569743807356894	3.27761235360254	2.71717574278781	0.010202211884512	0.246945408529931	-2.69164209662347
MLPH	-0.309823657102181	6.38703366969922	-2.71688419103531	0.0102095958567447	0.246945408529931	-2.69224085970731
RAB8B	0.342104890970981	7.02381113129394	2.71547474970505	0.0102453620554939	0.246949142206604	-2.69513489152794
SLC24A6	-0.264322032587795	6.5698229659082	-2.71461396671035	0.0102672626126448	0.246949142206604	-2.69690190168444
FAM54B	-0.219260038191219	6.43005366415137	-2.71432098575627	0.0102747267209996	0.246949142206604	-2.69750325310571
PPAPDC3	-0.232732942747394	3.87811923286084	-2.71368251280425	0.0102910101902062	0.246949142206604	-2.69881359881923
KRTAP5-4	-0.307556730323411	4.68576301930469	-2.71296652783746	0.0103092990097643	0.246949142206604	-2.70028279911754
TBC1D30	0.300658060911459	3.73839113584082	2.71291536545879	0.0103106070347407	0.246949142206604	-2.70038777517914
PODN	0.539885423089788	7.18783707297461	2.71253974935736	0.0103202148114244	0.246949142206604	-2.70115843523425
ACTR2	0.26437915561409	10.0379810054727	2.71227268360284	0.010327051065572	0.246949142206604	-2.70170634037272
FLJ45340	-0.269243922148313	6.60546757558398	-2.71150464683637	0.0103467344371944	0.246949142206604	-2.70328184058495
GOLGA8DP	-0.266604383699157	5.03277001551074	-2.71148668889266	0.0103471950827724	0.246949142206604	-2.70331867506468
MMP2	0.444078873054067	6.20825349770898	2.7112958522353	0.0103520914779545	0.246949142206604	-2.70371010091147
SNORA14B	-0.681056832832341	6.13149330905859	-2.71074876319877	0.0103661403512407	0.246975558630558	-2.7048321439868
GDA	0.292581307538688	8.90470498137891	2.70976392508914	0.0103914749428912	0.247270458616129	-2.70685163172405
CFHR4	-0.568708358858885	8.4463178866709	-2.70694054684277	0.0104644242425309	0.248252949897157	-2.71263869775558
SCUBE1	0.864736135891617	5.56349059204395	2.70673651063548	0.010469714421357	0.248252949897157	-2.7130567665881
PEG10	0.788078201784224	7.19591770856836	2.70637180828797	0.0104791764795246	0.248252949897157	-2.71380399112964
COPS2	0.330190958125995	8.46665699734766	2.7061552939876	0.0104847976114603	0.248252949897157	-2.71424756969665
NUBP2	-0.280884247478175	6.23894609560156	-2.70481971930497	0.0105195336452591	0.248476493020477	-2.71698331545169
CD9	0.337726540155999	7.32425122370605	2.70479110197752	0.010520279100846	0.248476493020477	-2.71704192514352
HMGCS1	0.586736180645085	9.64107269059277	2.7035518827174	0.0105526067112224	0.248931948673632	-2.71957954191621
MXD3	-0.289927040192957	5.47436232322852	-2.70159886683555	0.0106037423669087	0.249829406580353	-2.72357738921247
SLIT2	0.372311925105406	5.42890404702246	2.70090432931281	0.0106219827401415	0.249950577821036	-2.72499868810544
VPS45	0.224980439373263	7.22347562605371	2.69916010063636	0.0106679191867121	0.250551572688965	-2.72856708032528
ZMPSTE24	0.282980071560269	8.34099236972363	2.69893804222995	0.0106737805803882	0.250551572688965	-2.72902127194925
KLRAQ1	0.264351591468751	6.64904915645117	2.69777340677741	0.0107045709389997	0.250937189658705	-2.73140300600385
NCRNA00238	-0.269167423942956	3.18445074732227	-2.69653031945408	0.0107375262815743	0.250937189658705	-2.73394447978024
ARHGAP21	0.167943630968501	7.66529863858496	2.69638530208816	0.0107413769437378	0.250937189658705	-2.73424091868688
GHRL	-0.269039058901787	4.59494399658203	-2.69633154637348	0.0107428046505535	0.250937189658705	-2.73435080155191
SCG3	0.157384221111979	2.34566512746924	2.6945084688704	0.0107913284000258	0.251465058291352	-2.73807658286089
ACP2	-0.224852738545886	9.16888156892285	-2.69436249529331	0.0107952224670704	0.251465058291352	-2.73837483855284
CNIH	0.159611989104915	9.21039923437598	2.69362480537434	0.0108149214088707	0.251465058291352	-2.73988194680538
SLC25A2	-0.309155833638396	3.7611898114668	-2.69316470009007	0.0108272247297399	0.251465058291352	-2.74082181792766
SPINT1	0.471207708187004	5.28248243093555	2.69278753071034	0.0108373200055278	0.251465058291352	-2.74159219951557
AIDA	0.21341687666245	6.31339056639941	2.69225842818702	0.0108514966199409	0.251465058291352	-2.74267279770844
ANKRD62	0.127509749417411	2.29654398109863	2.69202933048591	0.0108576403286561	0.251465058291352	-2.74314064855975
ZNF213	-0.381674177016617	3.97443877347949	-2.69135240727919	0.0108758122157477	0.251580606454945	-2.74452288079321
ABHD15	-0.272555019536705	7.53555157689453	-2.69059885029288	0.010896074492279	0.251744171441468	-2.74606134185675
PPP1CB	0.245238324186753	8.18380277597559	2.68868261931089	0.010947757507639	0.252196357405472	-2.74997231886692
SNORA46	-0.620415349458582	4.50559189412598	-2.68828152313374	0.0109586042714055	0.252196357405472	-2.75079072785052
LEFTY2	-0.270891913137897	4.81818860180859	-2.68816591708779	0.0109617324317642	0.252196357405472	-2.75102659998379
EFEMP2	0.2341424999747	6.24447602733398	2.68791567832968	0.0109685064266685	0.252196357405472	-2.75153714308094
ERBB3	-0.19662031910417	8.58717984998828	-2.68540753841298	0.0110366167947603	0.253457033587492	-2.7566526874993
SCARNA4	-0.974514676135167	5.54522907013379	-2.6832637680071	0.011095142964864	0.254120693854288	-2.76102273129969
C4A	-0.286691645458825	11.9544178928223	-2.68308613148302	0.0111000054268599	0.254120693854288	-2.76138474380756
INPP5F	0.273669856698909	4.46871581082617	2.6828868347828	0.0111054631458015	0.254120693854288	-2.76179088078952
OGFRL1	0.300620788370039	6.71498762985547	2.68211566454341	0.0111266049990435	0.254299556648797	-2.76336223490081
WDR74	-0.217531922468254	7.47996214395312	-2.67898590508523	0.0112127916809946	0.255962818708254	-2.76973663204563
MUCL1	-0.164074074256445	3.87668178069727	-2.67779829838894	0.011245657338155	0.256292537225712	-2.77215422935823
STK40	-0.206836476816223	6.87557226047168	-2.67749392593006	0.0112540948540739	0.256292537225712	-2.77277372985871
LRRC8D	0.164574440265124	7.91239755976074	2.67695406276281	0.0112690748417226	0.256327800094677	-2.77387242584354
MAVS	-0.299386476475571	6.63328764997021	-2.67579207314572	0.011301380126258	0.256441588700144	-2.77623676857394
LCE3E	-0.194723127914434	3.95879183447559	-2.67421316640641	0.0113454139071864	0.256441588700144	-2.77944840663446
NRGN	-0.278516670300348	4.97224304959668	-2.67410556030696	0.0113484206868093	0.256441588700144	-2.77966724425718
ETV4	0.235537087812996	4.1433783233457	2.67372435075278	0.0113590785612813	0.256441588700144	-2.78044246292474
UQCRC2	0.196632300679809	9.89408188328418	2.67329869876421	0.0113709899141183	0.256441588700144	-2.78130797754435
C11orf71	-0.269625062995289	6.67579251095801	-2.67260303973627	0.0113904819918075	0.256441588700144	-2.78272233628416
PARP8	0.313390996812996	6.16310386820508	2.67232328085754	0.011398329440876	0.256441588700144	-2.78329105534974
GORASP2	0.215140236669894	8.35779713865137	2.6722947050593	0.0113991312955098	0.256441588700144	-2.78334914472552
CDHR2	0.579724794123011	9.20147703820312	2.67200075504017	0.0114073827487691	0.256441588700144	-2.7839466689853
IGFBP7	0.41532744795362	9.94088533598731	2.67113210996656	0.0114317987690232	0.256441588700144	-2.78571216067143
ADAMTS12	0.377427495125993	5.40156954050391	2.67093815702607	0.0114372570358136	0.256441588700144	-2.78610631471131
RDH16	-0.287258717372026	9.87597730283984	-2.67019853482448	0.0114580938055068	0.256441588700144	-2.78760922255632
INTS1	-0.250245634644342	6.80619873405273	-2.66967641855099	0.0114728241192972	0.256441588700144	-2.78867000377997
MYO1C	0.243713804557043	8.28826331568164	2.66922174141533	0.0114856660745828	0.256441588700144	-2.78959366409083
GNG5	0.20635466022222	7.97554504140625	2.66914641885132	0.0114877947787614	0.256441588700144	-2.78974666972965
TSSK6	-0.246802487274056	4.12632317605566	-2.66910103081396	0.0114890776744196	0.256441588700144	-2.78983886690895
RPL26L1	0.184743617424603	5.43398675895313	2.66836190471794	0.0115099877972101	0.256487258894191	-2.79134012390694
POLM	-0.234785316005702	6.54344766706152	-2.6680788933105	0.0115180036089039	0.256487258894191	-2.79191488674637
SLC25A47	-0.473043075269597	9.49163725924121	-2.66747765380746	0.0115350498411646	0.256567472224693	-2.79313580741284
MGMT	-0.296113278210814	7.58138834717383	-2.66616249070786	0.0115724185606006	0.25670832590916	-2.79580587589867
ARHGEF4	-0.324097157900047	3.92392162756738	-2.66584422536146	0.0115814785004074	0.25670832590916	-2.79645190083752
SH3TC1	-0.191626860229412	5.91182774711426	-2.66539984157034	0.0115941395916832	0.25670832590916	-2.79735384454734
MFSD6	0.262530399283976	5.62987864113965	2.66524078272987	0.0115986745048256	0.25670832590916	-2.79767665560591
RPL30	0.194877376783234	11.6265898457129	2.66489145318142	0.0116086399737794	0.25670832590916	-2.79838558029422
SNORD115-10	-0.245783741202628	1.55164574527441	-2.66334602243694	0.0116528222837105	0.25692566188635	-2.80152116163817
MGST3	0.25558999851736	10.1802839438379	2.66334171435915	0.0116529456645781	0.25692566188635	-2.80152990087062
HIST1H4F	0.358347913754714	5.70943429836426	2.66313536522604	0.0116588568011727	0.25692566188635	-2.80194848397257
ISG15	-0.30110764035491	5.05203709038965	-2.6625725228814	0.011674994257122	0.256984533336696	-2.8030901174281
C2	-0.217398806816467	10.3543396221992	-2.66087193148266	0.0117238782077412	0.257239792808499	-2.80653857365807
FAHD2B	-0.281121136386906	8.06546741910156	-2.66082590833176	0.0117252037841855	0.257239792808499	-2.80663188021161
GLTP	0.243407351309524	6.38258603334375	2.66064265390549	0.0117304833242746	0.257239792808499	-2.80700339712714
KPTN	-0.243843027408235	4.48846262363867	-2.6594508985559	0.011764871376174	0.257239792808499	-2.80941908687392
CDC6	0.709409274167782	3.78645702174951	2.65942829198448	0.0117655245885137	0.257239792808499	-2.80946490389364
PGLYRP4	-0.185343580136408	3.06244347439648	-2.65936107728346	0.0117674669420362	0.257239792808499	-2.80960112732812
PC	-0.224767973184773	5.49446543653223	-2.65719223451574	0.0118303010996322	0.258317467031328	-2.81399554699005
FBXO30	0.27323487424355	6.71990567418164	2.65571164122249	0.0118733739257688	0.258427652543056	-2.81699417671944
BCKDK	0.300687814980657	8.18719755554492	2.65552727333976	0.0118787476285689	0.258427652543056	-2.81736750183752
FBXL12	-0.248948592582588	6.08858903253613	-2.65535586124715	0.0118837457319942	0.258427652543056	-2.81771457833195
KIF20A	0.234490650782243	3.07618727935742	2.65515813012582	0.011889513672857	0.258427652543056	-2.81811492838573
CHAF1A	0.219024593631573	5.82555398516553	2.65379734911668	0.0119292788033655	0.258920042515287	-2.82086962225825
BAG2	0.22947131141592	6.80943322691699	2.65319867390813	0.0119468123997123	0.258920042515287	-2.82208126906348
C10orf114	-0.304180019795635	6.24413230313281	-2.65204311201517	0.0119807231473823	0.258920042515287	-2.82441950366618
CMPK2	-0.314979317759425	5.90115264653711	-2.65182967359668	0.0119869963749075	0.258920042515287	-2.82485131821882
ABAT	-0.19179950987624	10.3652029844736	-2.65112984256908	0.0120075866195576	0.258920042515287	-2.82626701754489
PLA1A	-0.392943105146572	7.76424922572559	-2.65063722165517	0.0120220999941448	0.258920042515287	-2.82726340783204
NRBP2	-0.397140794346223	7.92172420889453	-2.65048004159618	0.0120267341748991	0.258920042515287	-2.82758130066044
CUX2	-0.552177757314978	6.84655487386523	-2.64974321182511	0.0120484803521552	0.258920042515287	-2.82907136334771
DIRC1	-0.212109310084697	2.40181935822021	-2.64959811622776	0.0120527668651643	0.258920042515287	-2.82936475402451
OR6N2	-0.350423784401042	2.82594584982129	-2.64888290004985	0.0120739168855289	0.258920042515287	-2.83081081030627
NKAIN1	-0.217364075650052	4.23750138098926	-2.64816505545258	0.0120951791371374	0.258920042515287	-2.83226193467354
OR6T1	-0.202530087217015	2.37777718550293	-2.64796885196712	0.0121009966228653	0.258920042515287	-2.83265851750518
CHAD	-0.600497630457589	7.9766230299502	-2.64767437381194	0.0121097328346577	0.258920042515287	-2.83325370669242
ARFIP1	0.250164147564238	7.18400235406738	2.64714135805921	0.0121255605159395	0.258920042515287	-2.83433091430489
UBN1	-0.1899848674184	6.5766324965459	-2.64665273590189	0.0121400867500818	0.258920042515287	-2.83531828433103
SNORD53	-0.479897068245284	8.58763405939551	-2.64646583368651	0.0121456474137888	0.258920042515287	-2.83569593168754
SNX10	0.403405831896574	7.60475741311816	2.6464237568157	0.0121468995980782	0.258920042515287	-2.83578094826988
TFF1	-0.250913302776045	4.5826812102041	-2.6455525622191	0.0121728526996217	0.258920042515287	-2.83754101176923
JUB	0.307662748490326	6.53219564132715	2.64521794065957	0.0121828347783062	0.258920042515287	-2.83821694678842
ZBTB38	0.200346994935513	8.44168460586328	2.64519515099033	0.0121835148909415	0.258920042515287	-2.83826297993132
GOLGA8E	-0.240912982107391	4.68422658371191	-2.64388849020221	0.0122225683514139	0.259006855373937	-2.8409019040975
ZCCHC2	-0.15895075721255	6.6645669171416	-2.64379681630245	0.0122253126394021	0.259006855373937	-2.84108701739757
C20orf112	0.15898378931622	5.0143479128877	2.64369652003101	0.0122283156933514	0.259006855373937	-2.84128953687513
PDCD7	-0.189044546225944	6.12431210149121	-2.64235144670787	0.0122686555999034	0.259314421708502	-2.84400505905679
HKDC1	0.945349364708581	4.24638045774902	2.6423062666075	0.0122700127228452	0.259314421708502	-2.84409625652596
KISS1R	-0.219551378841021	4.25350598441309	-2.64155943543887	0.0122924662023577	0.259501576333843	-2.8456036169391
CGN	-0.276616730371774	7.49375261569043	-2.63970207669584	0.0123484724651394	0.260211362300616	-2.84935123923906
BCL2L14	0.209819785800595	3.64589542081641	2.63953504172527	0.0123535207301437	0.260211362300616	-2.84968818707682
SCARNA11	-0.252656883533482	3.69507116851465	-2.6388255102875	0.0123749860242429	0.260211362300616	-2.85111932511513
ESRP2	-0.261053641359622	8.01236371863477	-2.63863918341979	0.0123806286401677	0.260211362300616	-2.85149510970473
MRPS5	-0.17565783514807	7.96277863376269	-2.63751281398488	0.0124147896246668	0.260642293946249	-2.85376641921349
LOC147727	-0.279328148797374	5.13289904803809	-2.63678078325884	0.0124370376203862	0.260822446096098	-2.85524222232636
SNORA23	-1.14587442046032	8.07088592295312	-2.63566046293346	0.0124711579167718	0.261169750972519	-2.85750033297817
VCAN	0.667623117186509	5.491519684875	2.63533884503554	0.0124809690257251	0.261169750972519	-2.85814847227975
SLC35F1	-0.245967896553077	3.34697100284961	-2.63420879764761	0.0125154982393349	0.26127904308761	-2.86042540079272
SPA17	0.267800299130084	3.66535131051514	2.63396423017078	0.0125229827388938	0.26127904308761	-2.8609180978909
ANO4	0.194390780418155	2.71782580233789	2.63362800313432	0.0125332790462066	0.26127904308761	-2.86159540204289
SLC25A25	-0.589578979469493	7.14044398515332	-2.63329304785427	0.0125435441839909	0.26127904308761	-2.86227009011097
ARPC5	0.203205691532984	9.01996917690918	2.63293104518594	0.012554646956159	0.26127904308761	-2.86299919786963
MYPN	-0.18418617292485	2.71204456896191	-2.63245593380611	0.0125692325955351	0.261297641452279	-2.86395602134906
FMO2	0.722522164424103	5.05449418987695	2.63140158747483	0.0126016563326557	0.261449460298317	-2.86607897280822
USP21	-0.234213510312499	6.26900711782422	-2.63120783001777	0.0126076232465357	0.261449460298317	-2.86646904967635
YWHAZ	0.23029978717485	8.63604375120996	2.63088290763579	0.0126176353455643	0.261449460298317	-2.86712315001814
LOC642648	-0.31414675987401	5.49052267139453	-2.62826239121797	0.0126986523024157	0.262842820541541	-2.87239663920458
PTGIS	0.390857717488341	7.17812304380371	2.62571670469787	0.012777815544014	0.264194834064966	-2.87751636085611
KCND3	-0.328725903946183	7.4947513313584	-2.62318767259799	0.0128569118507943	0.264910486835024	-2.8825994799314
CSH2	-0.360094103040923	3.8967902180752	-2.62305375208243	0.0128611128334119	0.264910486835024	-2.88286856125269
ZNF229	0.297996834184523	3.77839957678906	2.62287070189609	0.0128668570253989	0.264910486835024	-2.88323634285303
HIST2H2AB	0.317640276094746	7.46425759723633	2.62240699276307	0.0128814190138038	0.264910486835024	-2.88416794731927
PDE1A	0.357552381754962	4.59364571646484	2.6223937655591	0.0128818346144887	0.264910486835024	-2.88419451960733
EXOC3L	-0.24991593198611	5.03177119716406	-2.62131499677198	0.0129157713864968	0.264918178317057	-2.88636138526839
CYP4F3	-0.216630145513388	10.2769694341777	-2.62128501374909	0.0129167157940592	0.264918178317057	-2.88642160250856
BTBD1	0.233853781956844	7.01783900006055	2.620252302542	0.0129492831429134	0.264918178317057	-2.88849541041598
SNORA54	-0.539384355448291	7.46220748074561	-2.61950299160501	0.0129729606703621	0.264918178317057	-2.88999979231938
RPL9	0.212305369356146	10.4951784995352	2.61949074052634	0.012973348124804	0.264918178317057	-2.89002438638545
C14orf181	-0.261223758464782	5.29768451342383	-2.61924984704058	0.012980968828037	0.264918178317057	-2.89050796574533
C9orf66	0.185858160707092	3.15670246287988	2.61916767199602	0.0129835693933559	0.264918178317057	-2.89067292081391
RNF152	-0.585374861700895	7.94617311846289	-2.61885202237495	0.0129935631193656	0.264918178317057	-2.89130651337826
ZNF702P	0.226343173606894	2.71495787952441	2.6180325633646	0.0130195410111111	0.264918178317057	-2.89295115900565
SNORD94	-0.766061591597717	8.77997954086914	-2.61796452671046	0.0130217000129477	0.264918178317057	-2.89308769317602
F2RL1	0.470722922938243	5.82181778036035	2.61754855419834	0.0130349072227896	0.264918178317057	-2.893922406928
KIF23	0.254163200271331	3.64664224533789	2.61650566839601	0.0130680734158995	0.265309694754283	-2.89601474995482
TUBG1	0.318704907131446	8.47689869137305	2.61583302286033	0.0130895063976795	0.265462423053471	-2.89736399871226
LCN12	-0.357252740976189	5.858531586375	-2.61508912744158	0.0131132474317355	0.265661585973715	-2.89885590994134
MEGF11	-0.175457796590277	4.39776973233984	-2.61402752010696	0.0131471968846793	0.266041635934922	-2.90098453800891
GCNT4	0.547270066781	4.16173012163574	2.61353279820945	0.0131630454243026	0.266041635934922	-2.90197631693443
TWF1	0.244859769875251	7.71622373687402	2.61319650723415	0.0131738286500996	0.266041635934922	-2.90265041810189
ST8SIA6	0.42624046942088	5.04792599278809	2.61255239411086	0.0131945049993409	0.266177519458163	-2.90394140023707
KIAA1958	-0.211740991665057	6.1740273977085	-2.61153766200587	0.0132271391370155	0.266554090064207	-2.90597479559295
DKK2	-0.208045392699156	3.70333567210449	-2.61108985483059	0.0132415644360092	0.266563307697046	-2.90687198501898
OR10P1	-0.310417399415178	3.74753214754102	-2.60967163384059	0.0132873456674652	0.266999757667454	-2.90971276943967
KIF6	-0.248493707918152	4.46736123497461	-2.60937772240457	0.0132968515910509	0.266999757667454	-2.9103013693793
KAZ	-0.172137256744547	4.43858315090039	-2.60899914169185	0.0133091052000959	0.266999757667454	-2.91105946954827
CCDC17	-0.31351843186334	4.86611910334473	-2.60868724669317	0.0133192082005563	0.266999757667454	-2.91168398032691
HPD	0.168485533206844	12.0710693354199	2.60813081711293	0.0133372498081294	0.26708087653551	-2.91279800733313
SNORA38	-0.452010057984375	4.97219942357129	-2.60769245650288	0.0133514790294662	0.267085561633474	-2.91367554202501
TMEM102	0.244589513939236	4.92104656352832	2.60669967770264	0.0133837564798829	0.267117254368807	-2.91566259460506
RPL27	0.173992510990086	9.72950555424219	2.60605466870332	0.013404765703346	0.267117254368807	-2.91695332555419
CAGE1	0.167792961289931	2.48160489089746	2.60567391982181	0.013417181719316	0.267117254368807	-2.91771514862899
CYP4F12	-0.495492849449156	7.68471681426074	-2.60552520269905	0.0134220341836485	0.267117254368807	-2.91801269067195
LCE1B	-0.210683213285218	2.61504903063867	-2.60549413952162	0.0134230479427628	0.267117254368807	-2.91807483817637
CD6	0.203319903182539	5.15590057698437	2.60468091488085	0.0134496129817184	0.267311863949585	-2.91970167310455
IL7R	0.581486234805557	5.94873787135938	2.60399643404577	0.0134720099968793	0.267311863949585	-2.92107070840099
TMEM9B	0.230414106932789	7.50943324603809	2.60356428129557	0.0134861682439848	0.267311863949585	-2.92193494221239
FGD2	-0.258101957515377	5.6126273416543	-2.60340753396001	0.0134913070106815	0.267311863949585	-2.92224838827059
SNED1	-0.256714039269593	6.61336437077246	-2.60305524465618	0.013502862966223	0.267311863949585	-2.92295281368844
RPL7A	0.185717619253221	9.24683927283887	2.60110954286582	0.0135668513033563	0.268300300801297	-2.92684227537174
HOXC9	0.155856621361607	2.42084746032617	2.59991749353176	0.0136061922125581	0.26837024362608	-2.92922426707175
TFDP1	0.193565805570437	8.84827363903516	2.59980474424471	0.0136099186871286	0.26837024362608	-2.92944953026243
NCRNA00152	0.449473307879465	6.42377415228711	2.59972436841725	0.0136125757613732	0.26837024362608	-2.92961011030948
KNTC1	0.47598496379216	5.16927776644336	2.59916938819386	0.0136309354193373	0.268454872593017	-2.93071879928563
TMEM144	0.346253941181796	3.95590281460449	2.59773753354547	0.0136784089695753	0.269112120386985	-2.93357852964554
MNS1	0.349269535072173	3.32681860344238	2.59647691509865	0.0137203312100641	0.269658909179055	-2.93609542957514
CLCN6	-0.200513757771826	7.47190328200781	-2.59474513507402	0.0137781151205517	0.270515996873053	-2.9395517576078
MIF	0.537628130677577	9.51270526119141	2.59417860482772	0.013797067026171	0.270609688722967	-2.94068213191725
ITGB5	0.231955535337793	8.87319767916992	2.59329696867994	0.0138266078158035	0.270899028108863	-2.9424409097035
ANKRD56	-0.283848770177334	5.77999521944043	-2.59289162262142	0.0138402092017471	0.270899028108863	-2.94324940695361
PDIA5	-0.22281741281151	8.81332161394531	-2.590728545768	0.0139129998541136	0.27142378158093	-2.94756247932114
ERP29	-0.257211878618804	8.23361110714746	-2.59024727890659	0.013929243060226	0.27142378158093	-2.94852178886187
NR1H3	-0.263124754695687	7.0417104823877	-2.5897943667797	0.0139445452191789	0.27142378158093	-2.9494244745476
ANKRD57	-0.251663536770089	6.43386280454004	-2.58954368262185	0.0139530215278077	0.27142378158093	-2.9499240621772
ANKLE1	-0.197539924624009	3.65547753417578	-2.58937272179892	0.0139588048964987	0.27142378158093	-2.95026475165249
RUNDC2C	-0.285316042697916	5.85244277248242	-2.58927475458391	0.0139621199871532	0.27142378158093	-2.95045997350048
PTDSS2	-0.211485829260915	6.38732169082422	-2.58889294706244	0.0139750468073157	0.27142378158093	-2.95122076619751
RIBC2	0.217951424452132	3.30795302311816	2.58848167790757	0.0139889834375638	0.27142378158093	-2.95204018388387
KRTAP4-11	-0.25430614723239	4.69175438940723	-2.58830359553952	0.013995022064328	0.27142378158093	-2.95239497146293
SAG	0.166702072569693	3.12146374628027	2.58565965435308	0.0140849587825277	0.272557683199462	-2.95766056487751
USP22	0.197059214845732	8.8001263157168	2.58550875679974	0.014090107755917	0.272557683199462	-2.95796098368111
ADRA1B	-0.234079582513893	6.86270845714844	-2.58532636346315	0.0140963337517224	0.272557683199462	-2.95832409175704
FAM113A	-0.285265703751486	7.03777535838086	-2.58418019596154	0.0141355161821459	0.273038654676186	-2.96060550184394
FABP12	0.227633524629713	3.6473365200752	2.58124592905724	0.0142362832511036	0.274064875572016	-2.96644310434393
OR51V1	-0.281906350291419	3.0032772546709	-2.58099791371025	0.0142448307007857	0.274064875572016	-2.96693632516051
PIN1	0.167039233166917	6.97694980433496	2.58048550171579	0.0142625051186337	0.274064875572016	-2.96795524725247
OR5A2	-0.271668322577381	2.42256038747656	-2.58009378370808	0.014276030098837	0.274064875572016	-2.96873408373456
STAT2	-0.27981709575149	8.02506351952148	-2.58008023645458	0.0142764980605635	0.274064875572016	-2.9687610178095
WDR87	-0.154065395758187	3.60313366125879	-2.57957876273823	0.0142938303655916	0.274064875572016	-2.96975796255934
SNTB1	-0.200337823577382	9.36880319360156	-2.57939163547999	0.0143003029563576	0.274064875572016	-2.97012994519796
RAD18	0.282822684517611	6.07011910153223	2.57929829341171	0.0143035325964016	0.274064875572016	-2.97031548959367
NUP188	-0.140883989862349	6.57899946410645	-2.57808484437111	0.014345579123974	0.27407677515583	-2.9727271777007
OSBP	-0.196609760118057	6.48032252390234	-2.57803844603028	0.0143471891018371	0.27407677515583	-2.97281937830027
TMCO3	0.249329618474204	6.27893856755469	2.57759155889093	0.0143627041718543	0.27407677515583	-2.97370735668875
GPR116	-0.261861046976188	6.05128671914063	-2.5769237430821	0.0143859182422782	0.27407677515583	-2.9750341423149
C6orf208	-0.3047609679406	5.59853293492627	-2.57654252280519	0.0143991853868944	0.27407677515583	-2.97579143387754
ERH	0.186982227368548	10.2979499182676	2.57649804986845	0.014400733857417	0.27407677515583	-2.97587977437154
DMBT1	-0.16457854523859	3.4428631503457	-2.57638459538821	0.0144046848397242	0.27407677515583	-2.97610513450455
ZKSCAN5	-0.151127907547123	5.36998748218555	-2.57478798124709	0.0144603918299317	0.27486266701436	-2.97927588830335
TMEM42	-0.284490613601439	5.61277302556348	-2.57394012045072	0.0144900548025449	0.275152443633598	-2.98095916003797
C1D	0.273578014645585	6.58194128923145	2.57230450313129	0.0145474361780703	0.275249203265629	-2.98420536732801
HNRPLL	0.305703756643354	5.71356804249805	2.57217447229972	0.0145520069291719	0.275249203265629	-2.98446338220626
KIRREL	0.282427939799107	5.89939039432227	2.57216231349505	0.0145524343943399	0.275249203265629	-2.98448750799644
RPL8	0.185741773797121	11.824893791377	2.5717467403158	0.0145670515807436	0.275249203265629	-2.9853120539659
VAMP3	0.198381452434776	8.07534069390527	2.57174066060465	0.0145672655260053	0.275249203265629	-2.98532411618837
SCARNA1	-0.541646950886657	3.20122614693652	-2.57012377761285	0.0146242664069758	0.276052918012587	-2.98853137872147
SP110	-0.211523789104911	6.7877352746084	-2.56925818510776	0.0146548658646562	0.27610269452364	-2.99024783992242
SCLY	-0.195017669676837	7.3287905975166	-2.56874923185004	0.0146728852901518	0.27610269452364	-2.99125691473869
LOC100129278	0.744599457107145	3.131841060875	2.56837909300505	0.0146860028046671	0.27610269452364	-2.9919906884106
PHRF1	-0.230383443829615	6.59257445257129	-2.56802964394339	0.0146983969812463	0.27610269452364	-2.99268338337062
ZNF576	-0.242127379923116	5.15129922616602	-2.56800582394683	0.0146992421733399	0.27610269452364	-2.9927305983113
DLL1	-0.336176652649305	5.09615310532227	-2.5670409283996	0.0147335166387257	0.276341217649915	-2.99464293349869
NCKAP1	0.28616781579092	8.41345272687793	2.56683330678205	0.0147409012559009	0.276341217649915	-2.99505435991881
C6	-0.184414077760421	10.9837631815723	-2.5653909304512	0.014792297245861	0.277032581589806	-2.99791200260524
C14orf129	0.25891381969444	5.3862210618125	2.56407200229026	0.0148394385881057	0.277345603450861	-3.00052415971628
CREB1	0.223098111033725	8.22188675828906	2.56389356417983	0.0148458269483005	0.277345603450861	-3.00087749232867
UBAP2	0.134323110472474	7.33091920005371	2.56357499987693	0.0148572383294446	0.277345603450861	-3.00150825498557
KIAA1279	0.184821188963044	6.58530286499707	2.56298919536832	0.0148782436476113	0.277345603450861	-3.00266802529805
WLS	0.244434128085316	7.26878040803906	2.56261745066816	0.0148915875330555	0.277345603450861	-3.00340391299597
ILVBL	-0.237217428808528	7.51667724101172	-2.56175533780159	0.0149225756800646	0.277345603450861	-3.00511024359174
CKAP2	0.364149893753225	5.83677392996387	2.5615399925325	0.0149303253876092	0.277345603450861	-3.00553640610004
GMNN	0.251434986904763	5.40943492804687	2.56057518074377	0.0149650918531936	0.277345603450861	-3.00744545780302
MIXL1	-0.174608109099704	4.72780720175195	-2.56056681467662	0.0149653936449976	0.277345603450861	-3.00746200951686
RARB	0.269835734767359	5.54421920372852	2.56048909438843	0.0149681975410795	0.277345603450861	-3.0076157723226
LCE2A	-0.306762578940972	4.94527345698633	-2.56003435769404	0.0149846126466891	0.277345603450861	-3.00851536855812
EEF1B2	-0.24931822582106	6.74245184200244	-2.55996574267064	0.0149870909510223	0.277345603450861	-3.00865109925427
KPNB1	0.139406909573658	8.46865779201465	2.55966553065619	0.0149979387319895	0.277345603450861	-3.00924493543104
FBXL20	0.15051794679415	7.17206079520117	2.55879235583544	0.0150295308290504	0.277397892247934	-3.01097186750015
METTL13	-0.265005875877478	5.3327932275957	-2.55878388550907	0.0150298375908805	0.277397892247934	-3.0109886179198
ANXA2P1	0.272307443095238	4.44399422434375	2.55826715069276	0.0150485625754516	0.277475138347748	-3.01201041432051
SPOCK2	0.32486815889633	5.07819974911133	2.55731927320386	0.015082966673492	0.277756987899069	-3.01388440843662
ZNF114	-0.169532623915922	2.65830665512988	-2.55704439169525	0.0150929572653183	0.277756987899069	-3.01442777660408
STXBP1	0.287460866897323	6.70352282710742	2.55615577466154	0.0151252957444292	0.278007369914192	-3.01618407856066
FJX1	0.250111006526041	4.55977046434277	2.55561812337957	0.0151448928075447	0.278007369914192	-3.01724652392598
PTPN11	0.231871395702873	8.6150097945918	2.55507740009762	0.0151646253705076	0.278007369914192	-3.018314893497
CCT6A	0.230276804798608	7.40846740337109	2.55507171522901	0.0151648329532946	0.278007369914192	-3.01832612497021
KIAA1467	-0.20761113463517	5.89117567747754	-2.55260835801657	0.0152550284167506	0.279392478220028	-3.02319139970563
TSPAN3	0.221562907778026	8.19467946836621	2.55157452151857	0.0152930287899468	0.279788364874864	-3.02523237884929
PPP3CB	0.257179090652779	6.99987602678906	2.55102054574121	0.0153134268472071	0.279788364874864	-3.02632580547665
RNF123	-0.279451894209577	7.58602593769238	-2.55072642349069	0.0153242669370623	0.279788364874864	-3.02690627552099
SERPING1	-0.180611317700148	8.04477280112402	-2.5503779953915	0.015337117628461	0.279788364874864	-3.02759386548858
AFMID	-0.219121163630213	8.82895791897363	-2.5498654933765	0.0153560376651303	0.279788364874864	-3.02860512882263
APOC4	-0.318517341732396	7.49368549328223	-2.54963349402191	0.0153646094314011	0.279788364874864	-3.02906286392706
C20orf72	0.267119518059275	6.25017963224316	2.54886672543606	0.0153929707869839	0.2799768128878	-3.03057550681841
LOC646049	0.141165920565227	3.40429522267285	2.5482473827406	0.0154159142230378	0.2799768128878	-3.03179709909445
TSPYL5	-0.331390435923115	4.99413264965039	-2.54781265798109	0.0154320372748799	0.2799768128878	-3.03265443531831
SEC61A2	-0.277019549895089	6.37228132756348	-2.54733195181773	0.0154498837101418	0.2799768128878	-3.03360234224694
INSL3	-0.233482984476439	4.09762155639941	-2.54724995328795	0.0154529298343383	0.2799768128878	-3.03376402393855
TMEM49	0.266781618584075	9.69754808400488	2.54687125655408	0.0154670050143795	0.2799768128878	-3.03451068029262
BCL11B	0.263601986868056	4.04531675153516	2.546270089508	0.0154893730200119	0.2799768128878	-3.0356958211364
LOC645739	0.250481893353175	3.35866027070313	2.54619083340614	0.01549232416734	0.2799768128878	-3.03585205303733
CSRP3	0.132038678246281	2.71041179153809	2.54480449802305	0.0155440287415093	0.280645453645188	-3.03858432470493
GAL3ST2	-0.323912128309772	4.79675426494629	-2.54398757029004	0.01557457090283	0.280931106908892	-3.04019392005143
TTI1	-0.263293896317955	4.21772532398633	-2.54282935988817	0.015617966897493	0.281447856724983	-3.04247536828817
TTC23L	-0.149051494865575	2.34017759729883	-2.54107430273129	0.0156839371970847	0.282370054216193	-3.04593119660848
PGD	0.252741722883432	9.11695343883398	2.54051332758896	0.015705077398462	0.282484163121818	-3.04703546691854
KRTAP9-2	-0.326942762774305	3.6301547973457	-2.53952008963202	0.0157425714664149	0.282618844414949	-3.04899024909928
RPL3	0.146691918809521	11.807836905625	2.53929292260124	0.0157511584047691	0.282618844414949	-3.04943726424952
LOC149837	0.380913024957838	4.47419287455664	2.53883418161028	0.0157685119699482	0.282618844414949	-3.05033988681542
WDR59	-0.225104503253228	7.95004500980176	-2.53874726210153	0.0157718019965374	0.282618844414949	-3.05051089835801
KRTAP10-6	-0.188327541833088	4.93813707955371	-2.53756440920848	0.0158166373155732	0.283001829328948	-3.05283774600338
METAP1	0.162157874761658	7.76812000752441	2.53740118610323	0.0158228333627116	0.283001829328948	-3.05315877451378
CST2	-0.216110146483133	3.96379864627734	-2.53672343813791	0.0158485849143223	0.283196998600119	-3.05449163029103
SUZ12	0.229590224570436	7.96329777219141	2.53595629326583	0.0158777795643028	0.28334578772462	-3.05600001278527
AQP12A	-0.170875485898812	4.67712999166406	-2.53559121625503	0.0158916903440713	0.28334578772462	-3.05671773304859
MSC	0.239538149864829	4.52053585529004	2.53525083186407	0.015904670315982	0.28334578772462	-3.05738684818797
FES	-0.339985239377482	6.04933589706445	-2.53438562085005	0.0159377074423023	0.28334578772462	-3.05908738378279
GNB3	-0.227229396169147	3.43553869491602	-2.53429848240638	0.0159410382146729	0.28334578772462	-3.05925862965863
ABCB1	0.324650867030756	7.92218061559766	2.53416882553787	0.0159459953896584	0.28334578772462	-3.05951342629998
TCP1	0.249094623419392	9.7249388215127	2.53315334830898	0.015984869099116	0.283366898085095	-3.06150870771215
NUDT22	-0.322117706235862	6.27178904543652	-2.53314988521741	0.0159850018191051	0.283366898085095	-3.06151551134385
CAMK1	-0.20332551000992	6.88048800311719	-2.53241159975965	0.0160133190599225	0.283366898085095	-3.06296581692217
ELMO2	0.186270360452878	6.15677291035742	2.53219370507399	0.0160216852896239	0.283366898085095	-3.06339380155801
ZNF816	0.313979068873513	4.22965459295117	2.53109820161901	0.0160638087480768	0.283366898085095	-3.06554520344673
AP2M1	0.210872216172623	9.05031666328906	2.53073381678911	0.0160778422906124	0.283366898085095	-3.06626066462426
DRAP1	0.229785601275793	8.40165054346094	2.5306425787837	0.0160813578970541	0.283366898085095	-3.06643979777432
PSMD14	0.24997750241146	7.12942550877832	2.53063078963707	0.0160818122109359	0.283366898085095	-3.06646294381754
CASP6	0.251716615066342	5.68423056876611	2.52996208645238	0.0161076010508813	0.283366898085095	-3.0677757164959
DET1	-0.226974127315476	5.65609838727344	-2.52916453200013	0.0161384086884484	0.283366898085095	-3.0693411478505
CPSF4	-0.226039458819196	6.75091170478027	-2.52903444991794	0.0161434385731932	0.283366898085095	-3.06959644089224
CABP5	-0.174915715885417	3.0177807619707	-2.5283123666692	0.0161713855192473	0.283366898085095	-3.07101341139258
EIF2C2	0.175457993495534	7.1707239446582	2.52818601680126	0.0161762802240757	0.283366898085095	-3.07126132511648
C13orf27	0.275656461859747	6.13864897991553	2.52793113389635	0.0161861583428426	0.283366898085095	-3.07176141148645
LAMP1	0.173080467882194	10.2066228066592	2.52727996959309	0.0162114196732752	0.283366898085095	-3.07303886134506
SEPHS2	-0.199351506122023	9.09014622574609	-2.52679955772987	0.0162300799848296	0.283366898085095	-3.07398119183663
SMC2	0.345499965678449	5.73728844109814	2.52595311228977	0.0162630058144783	0.283366898085095	-3.07564121326552
HSPA4	0.21045040125347	7.92622065614258	2.52559480488343	0.0162769620323415	0.283366898085095	-3.07634380424041
SPINT2	0.396217029633678	5.80554725205957	2.52539858650387	0.0162846094694638	0.283366898085095	-3.07672853346981
HSD17B13	0.2458992200248	11.3100071459961	2.52530882252183	0.0162881090389939	0.283366898085095	-3.07690452893255
RPS11	0.147854748072914	11.9155841961035	2.52507276039927	0.0162973155292553	0.283366898085095	-3.07736734377935
PRKCA	-0.205485503016622	7.91790434285449	-2.52478925189258	0.0163083787472581	0.283366898085095	-3.07792314275809
KLHL17	-0.241052651317217	5.29612431161621	-2.5246631449466	0.0163133019707937	0.283366898085095	-3.07817035361249
SNORA60	-0.854944246758926	9.40905542025391	-2.52417509695091	0.0163323682396575	0.283366898085095	-3.07912701090139
RAMP3	-0.27787805902976	6.25847107982031	-2.52365436184077	0.0163527339998842	0.283366898085095	-3.08014760660971
TRPC2	-0.222897855128846	3.81114146826904	-2.52329940213391	0.0163666296841836	0.283366898085095	-3.08084321763933
PPP1R1A	-0.462985072548361	7.38355096379199	-2.52325119126383	0.0163685178401726	0.283366898085095	-3.08093769104869
SIGLEC12	-0.319551979684273	4.54371998384277	-2.52318936495548	0.0163709395306001	0.283366898085095	-3.08105884336324
ANKRD24	-0.253199386335318	5.28471168247656	-2.52301459087684	0.0163777870775445	0.283366898085095	-3.08140131298056
ENTPD3	-0.251463532994543	2.81141725302539	-2.52193909788773	0.0164199820850919	0.283634091784487	-3.08350839733556
RPS6KA1	0.30905539749231	6.78330608920996	2.52149969664189	0.0164372498442489	0.283634091784487	-3.08436909363096
ASL	-0.261199951589289	9.01949348696094	-2.52148526393814	0.0164378173084072	0.283634091784487	-3.08439736264531
CFHR3	-0.538247824829856	9.73866554495508	-2.52089145471649	0.0164611802350791	0.283637139407609	-3.0855603513072
CHRD	-0.602629696004712	6.47792259272949	-2.51991159629913	0.0164997984936014	0.283637139407609	-3.08747903226856
TM4SF4	0.2815115962748	10.736209027168	2.5197843276621	0.0165048205031137	0.283637139407609	-3.08772820362424
SIGLEC1	-0.463219890598214	6.72641419354297	-2.51939431813457	0.016520218970449	0.283637139407609	-3.08849172750589
CCDC91	0.23737731898834	7.51494686575684	2.5193596132456	0.0165215898364385	0.283637139407609	-3.08855966569976
FLJ37035	-0.217286415249754	3.94262162902246	-2.51873960387283	0.0165460981884654	0.283637139407609	-3.08977329059556
MRPS25	-0.250060355328622	7.81056166106738	-2.51848134952338	0.0165563165501092	0.283637139407609	-3.0902787474208
HPS4	-0.160264536031995	6.00976046008691	-2.51846674880938	0.0165568944298929	0.283637139407609	-3.09030732299984
GPSM2	0.290285703894346	3.61925886825977	2.51760548271461	0.0165910150882578	0.283966755107006	-3.09199274479925
EBPL	-0.190756960551832	10.090279768165	-2.51680403774139	0.016622823680543	0.284119032549044	-3.09356076118121
BID	0.216595715853429	7.75047628245996	2.51663127811179	0.0166296876628213	0.284119032549044	-3.0938987200378
RFC4	0.328634717296624	6.48036032850391	2.51473689098729	0.0167051248581492	0.284959575812039	-3.09760358892659
CCDC70	-0.176808981444693	3.02052745910254	-2.51453713214498	0.0167130977841692	0.284959575812039	-3.09799415188713
MIER1	0.253079552770588	6.96163789644238	2.51353679313884	0.0167530765318363	0.284959575812039	-3.09994967953805
ODZ3	-0.242785999907489	3.1837972347998	-2.513325927274	0.0167615149989159	0.284959575812039	-3.10036182839178
SNORD82	-0.819928917041786	7.06529339543408	-2.51318884628175	0.0167670028180166	0.284959575812039	-3.10062974845836
RAB10	0.198221936222462	8.76320398558496	2.51315204444742	0.0167684764010124	0.284959575812039	-3.10070167473305
TBX3	-0.37465469700421	7.44204506611816	-2.51252231272374	0.0167937098899612	0.285134483576529	-3.10193232800543
NFASC	0.347852788046628	5.64062561987891	2.51146606901949	0.0168361119085077	0.28560031969952	-3.10399603580287
CYB5A	0.1169891052753	11.9357888080566	2.51102819818175	0.0168537185977819	0.285645085008942	-3.10485138787497
RRM2	0.350777886858879	3.64226982765723	2.50996187768549	0.0168966656630265	0.286118870907895	-3.1069339637714
EPHB4	-0.270234888806549	7.99544323526953	-2.50777247290614	0.0169851602978726	0.287121628189705	-3.11120814806332
KRTAP4-9	-0.33705224506796	5.70993795237695	-2.50775240238587	0.0169859734974941	0.287121628189705	-3.11124731860174
EIF4EBP1	-0.301731323173361	6.80245785078418	-2.50700854841205	0.0170161374705339	0.287376962378467	-3.11269891175291
CA12	0.694145502950892	4.17027165906836	2.50481506395165	0.0171053710599472	0.287631352170259	-3.11697772844167
CHRNG	-0.247026753086308	5.03601860983984	-2.50464104542579	0.017112468651004	0.287631352170259	-3.11731707933445
SPG7	-0.206098536150045	6.75198892461426	-2.50434724002892	0.0171244580368288	0.287631352170259	-3.11788998941866
DAB2IP	0.246335052443451	6.05723226069141	2.50398452807163	0.017139269914138	0.287631352170259	-3.11859720355762
MIR193A	-0.367758898725325	4.80375863771924	-2.50377718692077	0.017147742262476	0.287631352170259	-3.11900144597299
FARP2	-0.226733355642112	7.07542329952051	-2.50377125607139	0.0171479846644911	0.287631352170259	-3.11901300872043
CDK2AP1	0.301301329523058	9.39369856815137	2.50370449982976	0.0171507133007352	0.287631352170259	-3.11914315502889
MRC2	0.291492993472716	6.01405342516992	2.50284226410233	0.0171859925957118	0.287631352170259	-3.12082394210439
EPOR	-0.248784406899802	5.73880941348047	-2.50278031275602	0.0171885299569819	0.287631352170259	-3.12094469134403
TSPO	0.260728556247767	6.35281010554785	2.5027674408339	0.0171890571994659	0.287631352170259	-3.12096977973245
ZNF257	0.41100420267981	3.45144623983105	2.50231263255417	0.0172076959527361	0.287631352170259	-3.1218561820427
COPS8	0.190334796808779	5.48041892815137	2.5022061442903	0.0172120626796498	0.287631352170259	-3.12206370781568
GHDC	-0.20648003529787	5.38280317413379	-2.50060663741538	0.0172777752328171	0.288379941668086	-3.12518014528034
MT4	-0.370792330979664	4.77896159357617	-2.50037300416563	0.0172873927823664	0.288379941668086	-3.12563523980106
GPX7	0.354735286707588	6.19914655937793	2.50001372666745	0.0173021920566945	0.288379941668086	-3.12633502198773
GYLTL1B	-0.258460359056547	4.23605986447266	-2.49948139762757	0.0173241409441524	0.288493809579584	-3.1273717426238
KRTAP4-7	-0.356256105593503	5.4986042761416	-2.49803830903895	0.0173837703015616	0.289210747985675	-3.1301814487393
HEXDC	-0.274447216737101	5.77202331571484	-2.49770661688324	0.0173975025512238	0.289210747985675	-3.13082710431728
HIST1H2AG	0.323006128446926	4.74918411889648	2.49572847927765	0.0174796048942001	0.289888936919768	-3.13467646920953
INS-IGF2	-0.238159111517117	9.23551920493457	-2.49550076774577	0.017489078745561	0.289888936919768	-3.13511945560065
GPT	-0.380087622502982	7.68529439812109	-2.49537935254822	0.0174941320981831	0.289888936919768	-3.1353556438372
OR10J3	-0.182995406061755	2.90044787642285	-2.49448772770816	0.0175312828441216	0.289888936919768	-3.13708988262727
ZC3HAV1L	0.173271577714782	5.4255269038418	2.49418535279189	0.0175438980775386	0.289888936919768	-3.13767791813561
PRODH2	-0.375599443487352	7.78288748384863	-2.49417465649666	0.0175443444843625	0.289888936919768	-3.13769871860276
USP19	-0.184159458357392	7.35317214044629	-2.49416781137884	0.0175446301688499	0.289888936919768	-3.13771202987672
SNORD6	-0.594616935323414	7.19159384166406	-2.49346268557247	0.0175740817588715	0.290124373950089	-3.13908311421279
NME1	0.241855412082341	8.00083208280078	2.49276126868449	0.0176034232900556	0.290340011619538	-3.14044673145881
PTPRCAP	0.189210649101186	6.25802050964844	2.49242343539347	0.0176175714449499	0.290340011619538	-3.1411034187622
RCN1	-0.158283715785468	7.33483425702246	-2.49180753199313	0.0176433916904721	0.290514656618611	-3.1423004723937
ZNF585B	0.27599859219891	5.25412827335742	2.49046645208873	0.0176997329416117	0.290839725513645	-3.14490628029025
EXOC6	0.248376626394594	6.36918775828223	2.49043948791743	0.017700867441682	0.290839725513645	-3.14495866392099
ANXA13	0.593320220723707	5.34846739580664	2.489565270327	0.0177376856254069	0.290839725513645	-3.14665681312646
B3GALT2	0.191754429499255	2.81214705624512	2.48890376433189	0.0177655918600675	0.290839725513645	-3.14794151120624
PPIF	0.286525151160475	8.9411860908291	2.48864490744178	0.0177765228973646	0.290839725513645	-3.14844417042134
NRG3	0.276845559472968	4.30176504478613	2.48863220665665	0.0177770593857419	0.290839725513645	-3.14846883244653
C14orf147	0.353860477421628	5.96025488760547	2.48858018761807	0.0177792568539539	0.290839725513645	-3.14856984067063
TRAM2	-0.286185366942215	8.25706358053027	-2.48844299774163	0.0177850534308543	0.290839725513645	-3.14883622305581
ANXA10	-0.235407460481893	5.37147545740527	-2.48708126020196	0.0178426836258408	0.291532341023584	-3.15147978727165
LPIN2	-0.288656140827381	6.73204512486719	-2.48638341900141	0.0178722831270156	0.291766168687739	-3.15283414525304
HIST1H4D	0.264122967934898	5.81302474618213	2.48533805086946	0.0179167072527915	0.292205828597238	-3.15486250426185
SCG5	-0.260272674637649	4.94703578089355	-2.48502952160089	0.0179298378373174	0.292205828597238	-3.15546104432145
KLF15	-0.365581392640378	8.17734574909961	-2.48428599934573	0.0179615172757756	0.292348326343657	-3.15690325806004
S100A14	0.438807083965029	4.71197479530176	2.48392437718135	0.0179769434855098	0.292348326343657	-3.15760459447317
THSD1P1	-0.204612377370288	4.36154058282519	-2.48341634540024	0.0179986357447578	0.292348326343657	-3.15858976543498
HECW1	0.254358464575396	3.29304402139062	2.48320394075759	0.0180077122207368	0.292348326343657	-3.1590016189483
AQP4	0.400019371879465	4.65743993488086	2.4826742413105	0.0180303655654677	0.292348326343657	-3.16002860622679
EML3	-0.257489631636904	6.40903716657031	-2.48264021101446	0.0180318218090338	0.292348326343657	-3.16009457956031
GPBAR1	-0.191860395613591	4.37362964463477	-2.48143747026187	0.0180833592478058	0.292348326343657	-3.16242590361523
OR51B2	-0.246695828093256	3.35814499975781	-2.48128537542145	0.0180898860893442	0.292348326343657	-3.16272066195667
PRC1	0.317221018029514	4.47977259617285	2.48088563131674	0.0181070505613397	0.292348326343657	-3.16349530477909
BLNK	-0.286891539540177	7.7972949090957	-2.48014809009292	0.0181387586477465	0.292348326343657	-3.16492432828833
SHANK3	-0.237302890348214	6.64520558704297	-2.47982840555553	0.0181525181554081	0.292348326343657	-3.16554364527616
IQCG	0.253321362073165	5.0178562508916	2.47928433086212	0.0181759575430091	0.292348326343657	-3.16659754538613
VSTM1	0.155576659149059	3.45234594895215	2.47922008732647	0.018178727055782	0.292348326343657	-3.16672197817282
RAP2A	0.312456975457835	6.98954162704102	2.47918992234466	0.0181800275889249	0.292348326343657	-3.16678040374114
GCAT	-0.387130627057911	5.84420689165381	-2.47904243744323	0.0181863874774293	0.292348326343657	-3.16706605560469
LEF1	0.361214870067955	4.09903772049805	2.47876964727421	0.0181981561744912	0.292348326343657	-3.16759437147745
EIF1	0.188200377720737	11.0261348921777	2.47874997798889	0.0181990050144762	0.292348326343657	-3.16763246371067
MINA	0.22790330169519	6.43978471109863	2.47795993719943	0.0182331296248668	0.292650164643362	-3.16916231790772
RNU2-1	-0.838976079292658	9.87818334446484	-2.47720261354439	0.0182658959302272	0.2927267375283	-3.17062851236014
ARF3	0.183905712671876	8.85595349033106	2.47712311084609	0.0182693388055464	0.2927267375283	-3.17078241390046
C6orf163	0.416307424984624	4.25107404960742	2.47653999481817	0.0182946088492354	0.2927267375283	-3.17191111072334
NAT14	-0.152279385132066	5.12617521858643	-2.47643284450336	0.0182992558096449	0.2927267375283	-3.17211849478427
TMTC4	-0.183136994063982	7.2271217405332	-2.4758130366924	0.0183261571761693	0.292911544011738	-3.17331798416377
PTPRM	0.211093096159967	8.17741241301855	2.47425095451654	0.0183941161536716	0.293554722524338	-3.17634013004439
PYGB	0.259841232172866	6.85926038563965	2.47393944677777	0.0184076959101194	0.293554722524338	-3.17694264878412
FAM115A	0.202543566616072	3.73725419663672	2.47335622497145	0.0184331452921736	0.293554722524338	-3.17807058098027
LZTFL1	0.246391016365327	5.78238958910059	2.47316608329352	0.0184414492294158	0.293554722524338	-3.17843827044693
DAK	0.360865840386406	9.09363587068164	2.47312350538428	0.0184433091755754	0.293554722524338	-3.17852060356102
CHEK1	0.370327194127481	3.24034449745117	2.47138975057576	0.0185191910684661	0.294406469072366	-3.18187236888355
EVI2A	0.409349951839037	3.9312473448916	2.47119628897378	0.0185276760299681	0.294406469072366	-3.18224627924241
GCKR	-0.288224078181299	8.93714047539356	-2.47049394584358	0.0185585096821703	0.294496116934046	-3.1836035590971
ARHGAP11A	0.307661960116816	3.26416461123535	2.470364879794	0.0185641809197054	0.294496116934046	-3.18385295148872
SPAG6	-0.153125871388144	2.60812465833301	-2.46945207623299	0.0186043352277186	0.294681165665297	-3.1856164992576
KRTAP9-8	-0.312280813823164	3.81257613913965	-2.46935298104919	0.0186086992013056	0.294681165665297	-3.18580792613405
CDK8	0.272921019030753	6.59531653091016	2.46904723357934	0.0186221696600476	0.294681165665297	-3.1863985206505
NDUFS3	-0.153785130560766	7.45556910574707	-2.4684646014985	0.0186478635993631	0.294843271690344	-3.18752382146808
CES1	0.126250543234129	12.7374064647656	2.46776213183734	0.0186788853765068	0.294940438184142	-3.18888034124394
GSTO2	0.296739066333084	5.68448401368066	2.46762563299812	0.0186849187677964	0.294940438184142	-3.18914390038759
C7orf58	-0.230404707906747	8.27266702244531	-2.46494240794086	0.0188038818580938	0.295098036904124	-3.19432282957385
CD81	0.154006505957341	11.771460269668	2.46493553768081	0.0188041873421787	0.295098036904124	-3.19433608511012
GEM	0.60598570347123	5.44574599091016	2.46449644907739	0.0188237206844269	0.295098036904124	-3.19518321490365
GPR132	0.281937668706597	4.53486982380371	2.46445739466147	0.0188254589597329	0.295098036904124	-3.19525855734666
XPC	-0.188534715402528	6.27980821045215	-2.46427537997208	0.0188335621946801	0.295098036904124	-3.19560968330006
LY86-AS	-0.269241007640375	4.57291942288086	-2.46416226855821	0.0188385994816239	0.295098036904124	-3.19582787864895
FLJ16124	-0.275087502831349	3.21200909896094	-2.46409375967819	0.0188416510437384	0.295098036904124	-3.1959600310917
FAM55B	0.167134368138393	2.54933560623633	2.46350390227144	0.0188679434799999	0.295098036904124	-3.19709775388963
FMNL1	0.238817006421627	5.76128509874609	2.46281992583233	0.0188984731145881	0.295098036904124	-3.19841678569108
ACSF2	0.21428245575818	7.94819979478809	2.46181006715271	0.0189436310762695	0.295098036904124	-3.20036382421374
HIST1H2AC	0.209561133695435	7.90922004501172	2.4617160407755	0.0189478406701971	0.295098036904124	-3.20054508268969
ANAPC4	0.27131523115005	6.37522038679199	2.46168927410752	0.018949039179373	0.295098036904124	-3.20059668103598
EXO1	0.316166909531993	3.14168247003809	2.4615160556795	0.0189567969113461	0.295098036904124	-3.2009305866541
HIST1H4C	0.313342775134672	10.1364654633213	2.4608862704445	0.0189850267946362	0.295098036904124	-3.20214446332774
RHOF	0.30287891404762	5.33036657059375	2.46068210404013	0.0189941867046638	0.295098036904124	-3.20253793818272
PRSS23	0.266047205182043	5.20408560725195	2.4603440636122	0.0190093617270298	0.295098036904124	-3.20318937039092
SNORD12C	-0.297644045627729	4.62887388574512	-2.46027648268893	0.0190123968384315	0.295098036904124	-3.20331959728208
SCN2A	-0.236744862336061	2.9231407724248	-2.46003546201322	0.0190232248630387	0.295098036904124	-3.20378401904788
SAMD3	0.242379744138392	3.47927031733008	2.45988589185665	0.019029947236778	0.295098036904124	-3.20407220981705
IFIT1	-0.405490491483136	7.89712662624609	-2.45977930786463	0.0190347389359755	0.295098036904124	-3.20427756795498
OR10AG1	-0.170393088417907	1.81890345580957	-2.45960051983781	0.0190427791854407	0.295098036904124	-3.20462203005953
UNC119	0.201529272787945	5.6529352578584	2.45867739409449	0.0190843422490325	0.295098036904124	-3.20640030350992
PIP5K1P1	-0.216561664001489	2.30811199456836	-2.45838713487838	0.0190974280480895	0.295098036904124	-3.20695935489288
C21orf67	-0.160517037292411	5.14102978997168	-2.45812482669016	0.0191092607663029	0.295098036904124	-3.20746453328661
C7orf27	-0.224217940829614	5.63874445539941	-2.45798193421386	0.019115709456908	0.295098036904124	-3.20773971415356
IGF1	-0.635080633150794	7.65070516375	-2.45786328468054	0.0191210655797179	0.295098036904124	-3.20796820004178
MAPK12	-0.210460764395089	4.90133989637598	-2.45774680741859	0.0191263249724486	0.295098036904124	-3.20819249553301
TMEM2	0.258130709903019	8.3209471017334	2.45764539103714	0.0191309053834977	0.295098036904124	-3.20838778308691
C20orf152	-0.165673420116071	2.44574043201953	-2.45737033547966	0.0191433331422818	0.295098036904124	-3.20891740326941
CRY2	-0.204368909475943	8.07679003022559	-2.4566304592699	0.019176799314151	0.29537533342313	-3.21034183909804
SMYD2	0.28396450588517	6.72933724513184	2.45606636438301	0.0192023503618828	0.295530366375945	-3.21142766079301
APOBEC3D	0.251913239669642	5.69595060394141	2.45532304351726	0.0192360669778996	0.295702736615976	-3.21285821710362
FZD3	0.355275813754709	3.79436200344238	2.45513643585546	0.0192445398698932	0.295702736615976	-3.21321730668472
MCM5	0.549677765527775	7.03371897995313	2.45450729431118	0.0192731310290747	0.295903807368351	-3.21442783002901
MBL1P	-0.431746720718627	4.84729357746631	-2.45384735111089	0.0193031635797702	0.296007933530229	-3.21569739417213
GSG2	0.189929086445932	3.64659737194727	2.45340618897141	0.0193232636800141	0.296007933530229	-3.2165459506758
GRAMD3	-0.264520291689233	7.34014561347168	-2.45333639278992	0.0193264454610493	0.296007933530229	-3.21668019123889
TP53TG1	-0.274951992525799	5.44796183188281	-2.45231043241609	0.0193732708095429	0.296487169309796	-3.21865314727446
BUB1	0.24031311388988	3.17983856308984	2.45067898643172	0.0194479438695389	0.297391475005032	-3.22178932807535
CDO1	-0.178172388327134	10.3131138593896	-2.44960691835811	0.0194971563488001	0.297697169445247	-3.22384943339601
UQCRQ	0.212618000548856	9.20463266851855	2.44917473716321	0.0195170273846012	0.297697169445247	-3.22467974879143
HDAC4	-0.152296964789062	5.72726477550146	-2.44843134356797	0.0195512506823573	0.297697169445247	-3.22610774085735
ACSF3	-0.259865141500001	6.56366608920313	-2.44840800659749	0.0195523259215524	0.297697169445247	-3.22615256434303
SLC12A4	0.18943965664335	7.07543107629492	2.44802738440512	0.0195698705074109	0.297697169445247	-3.22688358744779
DNAJC17	-0.215325848615823	6.03484367430762	-2.44779906070399	0.0195804018557138	0.297697169445247	-3.22732206925436
OR6K6	-0.23861187300372	2.57973368122559	-2.44775931961466	0.0195822354267676	0.297697169445247	-3.2273983867863
TMEM40	-0.127431260089534	3.4193330688916	-2.4473759932689	0.0195999293413112	0.297697169445247	-3.2281344716919
PLXNB1	-0.248561041880953	7.88901533571875	-2.44719414069209	0.0196083285470905	0.297697169445247	-3.22848364809659
FBXO15	-0.187995406207095	3.44619636572949	-2.44636533672417	0.0196466499848829	0.297995092537893	-3.23007481877117
CYP3A43	-0.621471917337058	8.50575865369434	-2.44609462670058	0.0196591815921823	0.297995092537893	-3.23059445982552
ZNF511	-0.258390447850444	6.33002752287207	-2.44569796329319	0.0196775569423731	0.298036902133531	-3.23135580445402
TMEM91	-0.232072708604912	5.4117578750459	-2.44493301959803	0.0197130369986773	0.298312245087603	-3.23282378069432
NCRNA00275	0.226398167096478	6.17721158814355	2.44415769160261	0.0197490581782941	0.298312245087603	-3.23431136880394
ANXA11	0.21972802442659	8.27259808208594	2.44386443765222	0.0197626981689284	0.298312245087603	-3.23487393939159
MFAP4	0.441110262440729	7.38537805378809	2.44371110577641	0.0197698334429044	0.298312245087603	-3.23516806904497
CCDC141	0.354285212307541	3.68744963939844	2.44326921307385	0.019790409979005	0.298312245087603	-3.23601566227488
SNORA4	-0.64431443627703	5.17957265259863	-2.44298979880059	0.0198034308466676	0.298312245087603	-3.23655155264042
AGXT	-0.210717801594742	11.3921056908887	-2.44295277177955	0.019805156912911	0.298312245087603	-3.23662256388764
PQLC3	0.203437863250994	7.32355534657422	2.44260357144306	0.0198214421164207	0.298322083083418	-3.2372922323316
HOXA2	0.243305738645584	4.18076485537207	2.44208381120487	0.0198457040932306	0.298451865181413	-3.23828886714899
PDXP	-0.269158196579118	7.04449661094434	-2.44140026431561	0.0198776526780099	0.298668300160138	-3.2395993430237
LOC100128501	0.165851784233136	3.53777167508203	2.44110652153761	0.019891396431751	0.298668300160138	-3.24016242183826
STX12	0.216191313426587	7.39546337496094	2.44063991687567	0.0199132459119909	0.298761308950027	-3.24105676739834
FADS2	0.511928346313745	9.69657279703809	2.43892628738892	0.0199936769377913	0.299060228801996	-3.24434030554484
THBS1	0.726569847708083	8.55545863659473	2.43892259176918	0.0199938507149062	0.299060228801996	-3.2443473851503
LRIG1	-0.253749406327386	7.73512341624219	-2.43805017361863	0.0200349124702099	0.299060228801996	-3.24601845155603
IGHD	0.552650657923115	10.2559288837871	2.43777885583903	0.0200476981218674	0.299060228801996	-3.24653806259522
NICN1	-0.301772297243549	6.42075273934961	-2.43751346130678	0.0200602118331037	0.299060228801996	-3.24704629194593
ACP1	0.166523058904762	8.81068685153125	2.43688425432032	0.02008990822045	0.299060228801996	-3.24825107092447
FANCM	0.355819427486854	4.03054413866895	2.43674975243014	0.0200962614339565	0.299060228801996	-3.24850858216067
DVL2	-0.190071436776785	5.73582516226172	-2.43669608408741	0.0200987969753827	0.299060228801996	-3.2486113304577
RPSAP58	0.382818763846726	2.92873946104102	2.43643039781242	0.0201113535183068	0.299060228801996	-3.24911996553353
PZP	-1.17946797360268	9.38901152876367	-2.43640198264647	0.0201126968641897	0.299060228801996	-3.24917436186889
EGFL7	-0.207494468503473	6.07579574656055	-2.43631887754644	0.020116626182024	0.299060228801996	-3.2493334509579
C1orf128	0.19849782349876	6.57473264526269	2.43622176879829	0.0201212184962147	0.299060228801996	-3.24951934274469
SPC25	0.174240761885665	2.25765723177051	2.43411193901071	0.0202212291985985	0.299893251506562	-3.25355687545397
LIN7A	0.169371886561263	7.2444929435791	2.43402351803182	0.020225430416393	0.299893251506562	-3.25372603292213
F12	-0.299336341698664	10.0305484244463	-2.43383517027281	0.0202343821856527	0.299893251506562	-3.25408634563767
TMEM177	-0.270266361306546	7.26085704642578	-2.43371442116149	0.0202401230318828	0.299893251506562	-3.25431733096463
DCAF4L2	-0.178803935703125	3.18192317790137	-2.43322765024796	0.0202632809083028	0.300003454502754	-3.25524841384956
TOR1B	-0.189913478236608	6.78917916557227	-2.43213866980116	0.0203151759549794	0.300127651229996	-3.25733093062855
MYCL1	-0.284527494356649	6.23609752891992	-2.43179559404452	0.0203315501725959	0.300127651229996	-3.25798688224488
NUDT21	0.208289451509668	8.67607033065723	2.43120033136307	0.0203599891983977	0.300127651229996	-3.25912485962292
MTMR9LP	-0.222886882516865	6.19616917176953	-2.43092941777669	0.0203729442394212	0.300127651229996	-3.25964270881804
CACNB2	-0.402839953211807	5.39732942617773	-2.43045117972901	0.0203958318134626	0.300127651229996	-3.26055676157793
ANKRD50	0.30739487513244	6.94261551388477	2.4301729761561	0.0204091568771514	0.300127651229996	-3.26108843384635
SNORD63	-0.512566811595982	4.18075165582324	-2.42999617093093	0.0204176294004693	0.300127651229996	-3.26142630321839
C9orf62	-0.192262119347969	4.47227780803418	-2.42986816217954	0.0204237655896505	0.300127651229996	-3.26167091361636
DDX52	0.271496836367808	6.75134732093457	2.42981558048991	0.0204262866160206	0.300127651229996	-3.26177138880788
PARP10	-0.237051429567953	5.95077529951758	-2.42894705449208	0.0204679690412364	0.300127651229996	-3.26343078953839
SLC39A4	-0.291579855729166	5.30215865257422	-2.42891643624144	0.0204694398881924	0.300127651229996	-3.26348928124506
ISL2	-0.183425370831101	4.26541749690527	-2.42881542980688	0.0204742927418499	0.300127651229996	-3.26368223577359
C17orf61	-0.403057765836314	7.72906560523047	-2.42877748193201	0.0204761162178503	0.300127651229996	-3.26375472691937
KCTD10	0.209989736129713	5.93135948321582	2.42801317136241	0.0205128744412532	0.300429547195201	-3.26521461205999
SEC24A	0.188655253343752	8.92752747664648	2.42729660967514	0.0205473907865389	0.300429547195201	-3.26658301031036
PSMA3	0.238408153117064	8.11933662474219	2.42717396074869	0.02055330400542	0.300429547195201	-3.26681720212526
SCN1B	-0.283107927769344	5.6200703507793	-2.42704168882202	0.0205596829090826	0.300429547195201	-3.26706975955882
C3orf58	-0.459816037936261	6.84693482406934	-2.42550417013034	0.020633963063835	0.301284277819608	-3.27000478188057
IGLJ3	0.560816508848955	10.1968952769775	2.42496156553006	0.0206602354482121	0.301437257869785	-3.27104027684513
SMYD4	-0.187304131535718	6.0792866273125	-2.4240529347249	0.0207042986173553	0.301849377244926	-3.27277393580774
SPTBN1	0.193019774833825	10.7162758433887	2.42332411229858	0.0207397039176598	0.301918924944935	-3.27416420290964
SNX14	0.270883884314485	7.32010432983984	2.42281738988203	0.0207643523164152	0.301918924944935	-3.27513063506326
TLCD2	-0.223612514363588	5.23862762071289	-2.42259031414954	0.0207754065593274	0.301918924944935	-3.27556367431192
ZNF14	0.388769303136407	3.56305511361914	2.42246247230042	0.0207816323657289	0.301918924944935	-3.27580745985504
APH1A	-0.275375377664932	7.79958814298535	-2.42232823136293	0.0207881716295139	0.301918924944935	-3.27606343859928
ITGBL1	0.363500953187003	4.27824487410742	2.42112791925853	0.020846725529645	0.302337600092765	-3.27835183751236
SLC24A2	-0.141947275423362	3.2056055979873	-2.42108782907032	0.0208486838043428	0.302337600092765	-3.27842825627
IFFO1	-0.203040499565973	5.21293974566602	-2.41991421967006	0.0209060849703415	0.302582541192354	-3.28066497500916
MYO1H	0.136508221918651	2.95305383183594	2.41965537090842	0.0209187645756236	0.302582541192354	-3.28115820152775
RNASE1	0.31894047431572	8.04031014056152	2.41945651938987	0.0209285099883745	0.302582541192354	-3.28153708117785
UGT2B4	0.148978547120532	12.231197332041	2.4188453090843	0.0209584903339358	0.302582541192354	-3.28270151158971
MGC5590	-0.19039990921329	3.47084505583984	-2.41879028677965	0.0209611911361798	0.302582541192354	-3.28280632598438
MCM10	0.398044242121775	3.6372055382627	2.4186418850403	0.0209684771008215	0.302582541192354	-3.28308901485424
GNB1	0.144787679665182	10.466420306709	2.41811747182761	0.020994242257269	0.302582541192354	-3.28408786930375
CARD16	0.295169363035715	4.48142823275	2.41810359937971	0.0209949242207095	0.302582541192354	-3.28411429027444
STX3	0.266592470873514	6.46034122468555	2.4177306938122	0.0210132636435825	0.302582541192354	-3.28482447426447
MELK	0.257929662366814	3.0155730585791	2.41750993214191	0.0210241275215396	0.302582541192354	-3.28524487102885
ZNF444	-0.34821546048388	5.54109785355371	-2.41666221845887	0.0210658917322211	0.302944778905789	-3.28685893038692
CNST	-0.210628086604418	6.83802571066895	-2.41623617426942	0.0210869100667663	0.302944778905789	-3.28766997917147
P4HA2	0.227029746731647	4.82908586690039	2.41589911055719	0.0211035521706959	0.302944778905789	-3.28831156918561
DPYSL3	0.301966480859869	5.09714027846582	2.41571203895175	0.0211127937510323	0.302944778905789	-3.28866762768934
C19orf54	-0.330778744799851	6.0518395767666	-2.41520548281458	0.0211378367529577	0.3030762408666	-3.2896316754944
ENPP5	0.457202126080108	3.49758642623926	2.41477532250298	0.0211591241127708	0.303132674327482	-3.29045022304854
MAP3K1	0.216142032307041	7.57503825432227	2.41448422098533	0.0211735409179697	0.303132674327482	-3.29100410068042
ANK3	0.343527580782486	6.59391644211426	2.41384576166542	0.0212051918910806	0.303358232420827	-3.29221873508577
SGIP1	0.243261793434771	4.0631662939834	2.41319129666033	0.0212376809562685	0.303595433235526	-3.29346359204282
CYP4A11	-0.215680611480657	11.773979410127	-2.4123077916247	0.021281611823752	0.303851249657911	-3.295143740428
RFX8	-0.315822775565971	3.31203592357227	-2.41219110858445	0.0212874198696618	0.303851249657911	-3.29536560344811
CEBPE	-0.157564846443203	3.68836967422168	-2.41182702611366	0.0213055517958161	0.3038827731475	-3.29605782866939
ITGB1	0.232359771024552	8.56624262306738	2.4104217724109	0.0213756675163106	0.304199222483701	-3.29872895016045
SLC39A5	-0.206649561288438	9.90747000709668	-2.41000998877934	0.0213962533169938	0.304199222483701	-3.29951147158856
POLH	0.194383507707839	6.90227440315039	2.4099193569898	0.0214007865802321	0.304199222483701	-3.29968368889925
RPL23P8	-0.364312395477925	3.36692163934277	-2.4098946016944	0.0214020249539	0.304199222483701	-3.29973072781043
ETF1	0.198728815675595	5.98283334432422	2.4097863998498	0.0214074384717884	0.304199222483701	-3.29993632426936
FAN1	-0.205280979225447	6.50715601183301	-2.40827617798817	0.0214831273527594	0.30502179936273	-3.30280526837786
CDK1	0.309349009465773	2.53678683388477	2.40745062150821	0.0215246050588881	0.30502179936273	-3.3043730451977
CRIPAK	-0.27355832432317	7.0465788883584	-2.40719150295451	0.0215376387157133	0.30502179936273	-3.30486504972489
KIFAP3	0.19781322336508	7.1577127249375	2.40688528194166	0.021553050867137	0.30502179936273	-3.3054464439544
MRPL23	-0.239059323381452	6.84765505029883	-2.40678685607067	0.0215580067836929	0.30502179936273	-3.30563330554426
SLC43A1	-0.194652604129217	9.94000640711035	-2.40672296339901	0.0215612244466738	0.30502179936273	-3.30575460303305
SPTAN1	0.215706996417904	8.50942112200293	2.40582856952137	0.0216063123319076	0.305388268820675	-3.30745234020824
SLC46A1	-0.300773301944188	8.42148088920996	-2.40507670484723	0.0216442813183856	0.305388268820675	-3.30887919477958
MED16	-0.216345451145833	7.20039536394922	-2.40496838969134	0.021649756198997	0.305388268820675	-3.30908472521582
LPHN2	0.212144717970491	8.6568401454834	2.40478890608071	0.0216588311178787	0.305388268820675	-3.30942528545069
SLBP	0.163680164353667	7.11395959749805	2.40462461621378	0.021667140850094	0.305388268820675	-3.30973700115416
GLIS2	0.294445874930305	5.33519065942285	2.40306707992318	0.0217460645286815	0.306167468894909	-3.31269147174299
KIAA1797	0.168710070947172	6.23246336184082	2.40284439921985	0.0217573695388922	0.306167468894909	-3.31311376486167
COX6A2	-0.255690185993551	5.81179131217773	-2.40258482782627	0.0217705541443299	0.306167468894909	-3.31360598390914
P4HB	0.15706730808532	11.7202403353516	2.40087877532279	0.0218573916455205	0.306955218136879	-3.31684022446239
MINPP1	0.219186455873761	8.25614646227051	2.40085238760148	0.0218587372378966	0.306955218136879	-3.31689023649722
LAMA3	0.41330541222024	5.08446010166406	2.40024343987424	0.0218898102866167	0.307165543757201	-3.31804425635814
EZH1	-0.170620263070187	6.73107454320605	-2.39954527631093	0.0219254851325478	0.307303579220177	-3.31936710278554
LIN7C	0.273012066105903	8.51646946343457	2.39942077234919	0.0219318525936848	0.307303579220177	-3.31960297914105
NPAT	0.181443273509426	6.89033621765039	2.39870736488063	0.0219683705123648	0.307571871449324	-3.32095438847587
SNORD43	-0.634201096451144	5.98460726231543	-2.39841730778555	0.0219832337380464	0.307571871449324	-3.3215037655004
C20orf151	-0.140850792002977	4.74006871433984	-2.39641507539978	0.0220860821822996	0.308637274793861	-3.32529481233009
TSSK4	-0.206094903251738	4.0767877282334	-2.39599460650569	0.0221077357659108	0.308637274793861	-3.3260906564219
RNF157	0.297739126533482	5.05404523287598	2.3957689607401	0.0221193641623477	0.308637274793861	-3.32651770879346
PPFIA3	0.182117194998264	3.7769706846709	2.39566485878609	0.0221247308083896	0.308637274793861	-3.32671472063226
NOLC1	0.158818535105905	7.48658214910645	2.39536405052036	0.022140244665311	0.308637274793861	-3.32728396405859
RHBDF2	0.16656442568254	5.00094922790625	2.39460132782858	0.0221796255120528	0.308797204964646	-3.32872710502925
DCDC2	0.70337640585479	5.64514527969287	2.39451514623056	0.0221840792290154	0.308797204964646	-3.32889014864559
NEDD4	0.303074358306054	7.4296563056543	2.3932780230359	0.0222481011279198	0.309375163211703	-3.33123016994105
SLED1	-0.552424429647322	6.37280234586133	-2.39296153668979	0.0222645064011206	0.309375163211703	-3.33182867118522
LRRC24	-0.226063716012153	5.86553664688379	-2.39261643786548	0.0222824073287098	0.309375163211703	-3.3324812189814
SNORD95	-0.45135329861359	8.22868482063476	-2.39246157032108	0.0222904448446914	0.309375163211703	-3.33277403719991
SNORD34	-0.592750396186012	5.75054565810742	-2.39127101056026	0.0223523219429609	0.309678193322413	-3.33502467174696
ACSM5	-0.239665202181545	9.45803455216797	-2.39078683769055	0.0223775304546605	0.309678193322413	-3.33593973210826
HTR6	-0.201385314468502	3.55208527011816	-2.39058265759095	0.0223881688421102	0.309678193322413	-3.33632558320324
FANCD2	0.330821735084821	3.52443690538477	2.3904995194404	0.0223925018999985	0.309678193322413	-3.33648268774746
OR2M1P	-0.350154954170882	2.73403603564941	-2.39026270547865	0.022404848521594	0.309678193322413	-3.33693016989502
DDX11L2	-0.294869158619298	4.48968728989941	-2.39017081928239	0.0224096407974352	0.309678193322413	-3.33710378925783
YWHAB	0.201106341899798	9.07261152967578	2.38930682477293	0.0224547474687387	0.310076990371497	-3.33873608617066
DLAT	0.208172826682293	6.85425993049316	2.38893386764941	0.0224742439228691	0.3101218156356	-3.33944056799207
LOC100190938	-0.195796732254587	4.51722077856885	-2.38843975179976	0.0225000976337665	0.310148574028089	-3.3403737910625
GBA2	-0.206146284344992	7.46543719538184	-2.38827571356158	0.022508686597616	0.310148574028089	-3.34068357623299
NOXA1	-0.258394882866318	6.03693888443457	-2.38708642721843	0.0225710460446964	0.310576154610256	-3.34292909816602
GRIK5	-0.161864422485118	4.21551943367578	-2.38696548281112	0.0225773964537845	0.310576154610256	-3.34315741328075
SCNN1D	-0.251314781983878	5.21444213789746	-2.38624425048724	0.0226152997385523	0.310576154610256	-3.3445187680757
DDX20	0.220243981137897	5.23679081837891	2.38616199511535	0.0226196262101194	0.310576154610256	-3.34467401038433
LOX	0.352169989977184	4.23344635532422	2.38589353168227	0.0226337520839802	0.310576154610256	-3.34518066148651
C16orf42	-0.269539707539439	6.13479889378809	-2.38582493470797	0.0226373627679137	0.310576154610256	-3.34531011316781
ST6GAL2	0.288496729390126	5.9397468532373	2.38487566446734	0.0226873823957978	0.311038797156183	-3.34710125019845
FLOT2	-0.232277394120037	7.54213312783203	-2.38311552421233	0.0227803942136028	0.311415982211022	-3.35042108373954
LOC439938	-0.211982944556301	1.95426202421387	-2.38307787350724	0.0227823875763537	0.311415982211022	-3.35049207899372
MMP21	-0.185631476778025	3.93654387982129	-2.38301743329905	0.0227855878274267	0.311415982211022	-3.35060604517532
CDH23	-0.320150815731397	6.23085773990332	-2.38286580858307	0.0227936180043956	0.311415982211022	-3.35089194028775
NPRL2	-0.156631882636906	6.17628310155469	-2.38281167876196	0.0227964853882204	0.311415982211022	-3.35099400142473
FNDC1	0.372498162056299	4.81743091702051	2.38197618433586	0.0228407849855342	0.311797954695232	-3.35256911360788
CHD4	0.178259463130209	7.87127111199512	2.38132644266759	0.0228752895207041	0.312020240965844	-3.353793773031
GIGYF1	-0.202133428732145	5.66599896083594	-2.38105406376106	0.0228897682536251	0.312020240965844	-3.35430709531082
C18orf21	0.227233503898561	6.44178228275098	2.38005529707859	0.0229429303795802	0.3122961591411	-3.35618901352233
IFI44L	-0.699538343364836	6.70461838888184	-2.37997890748165	0.0229470010308602	0.3122961591411	-3.35633292759838
CDK5RAP3	-0.340059820191962	6.77507936328711	-2.37945760155165	0.0229747978778883	0.3122961591411	-3.35731495612297
HSPB6	0.364414259269841	5.854080376375	2.3794383879449	0.0229758229602733	0.3122961591411	-3.3573511476002
RALGPS1	0.285452630746034	5.08852083779688	2.37909800666088	0.022993989820647	0.3122961591411	-3.35799226925193
GOLGA8H	-0.374046586194197	7.18802475900684	-2.3788320164512	0.0230081953339125	0.3122961591411	-3.35849322831622
TMED3	0.242895578324405	6.42446378476953	2.37816754946886	0.0230437167133332	0.312372034095646	-3.35974449932416
MUC13	0.177836287897073	2.68161282422559	2.37804039632422	0.0230505197862637	0.312372034095646	-3.35998391644413
MRPS16	0.147206939400546	7.69334991386816	2.37780927417929	0.0230628901719118	0.312372034095646	-3.36041907454847
OR52I1	-0.19767735596999	2.9337074467334	-2.37666423141812	0.0231242652423707	0.312981189989647	-3.36257453698788
NGEF	-0.216535246153273	6.73101131482227	-2.37582912677684	0.0231691207020227	0.313234878952425	-3.36414611062923
RAB1A	0.214199614403768	9.24495232625391	2.37560217959785	0.0231813241903991	0.313234878952425	-3.36457313394838
SLCO4C1	-0.401948166614834	5.26868438772559	-2.37539909975912	0.0231922492118936	0.313234878952425	-3.36495522464379
CACNB3	0.2222544674189	4.76525363581152	2.37495253312835	0.0232162894230902	0.313337812836106	-3.3657953515499
C21orf119	-0.299480474758434	5.74795601618945	-2.37428342406459	0.0232523521104076	0.313529572004291	-3.36705394381706
POLB	0.222762396203623	7.08851064812793	2.37386393110879	0.0232749872165103	0.313529572004291	-3.36784288390115
CRISPLD2	0.358097205709571	6.18147526758887	2.37377507500573	0.0232797842973213	0.313529572004291	-3.36800998314182
CDCA8	0.215013090641368	4.49266643456836	2.37299454398449	0.0233219613837619	0.313838129156935	-3.36947763282969
BCL2L10	-0.413909386346233	6.27947244681641	-2.37150216006615	0.0234027971729378	0.313838129156935	-3.37228286613735
AADAT	-0.27508314493998	9.2542108957793	-2.37148733602766	0.0234036013963209	0.313838129156935	-3.37231072475331
RBM22	0.12847852057167	7.14709191017871	2.37137390004851	0.0234097562744572	0.313838129156935	-3.37252389947434
DEFB1	0.504980440827627	7.31406578737402	2.37137252777837	0.0234098307408962	0.313838129156935	-3.37252647827173
B4GALNT2	-0.185294821361607	3.4460784980957	-2.37056326245588	0.0234537830269118	0.313838129156935	-3.37404708596838
HEXB	0.186518990582341	8.87660136175391	2.37034877063614	0.023465444887194	0.313838129156935	-3.37445005540938
NCRNA00286A	-0.194250579654761	3.6182756398125	-2.37014832528298	0.0234763477912494	0.313838129156935	-3.37482661270823
MGC15705	0.317573058817461	3.01343527660937	2.37012454651041	0.0234776415038499	0.313838129156935	-3.37487128212642
DKFZP434F142	-0.29515217271069	4.74310582141943	-2.37000665494533	0.0234840564891734	0.313838129156935	-3.37509274177896
PPP1R16A	-0.252559481054069	5.76365305457227	-2.36986596082572	0.0234917143366535	0.313838129156935	-3.37535702612004
GATA4	-0.27323457284747	7.37464384698535	-2.36971311824256	0.0235000359759621	0.313838129156935	-3.37564411821948
NAGS	-0.374383493564862	7.13297855979834	-2.36921440234898	0.023527207538275	0.313981278783525	-3.37658079284989
STAB1	-0.351079763512151	8.05256197216504	-2.36820187941673	0.0235824603990119	0.314498724147269	-3.37848206606773
LBH	0.265425259836806	5.87194494568945	2.36756114675891	0.0236174855228784	0.314616443137533	-3.37968491632946
IGHM	0.550728818182538	8.9310523113125	2.36718883756145	0.0236378591265454	0.314616443137533	-3.38038375049172
EFHA1	0.219641179760166	6.32337424524902	2.36691967350348	0.0236525983026648	0.314616443137533	-3.38088893110106
BANF2	-0.155264907392362	2.57322104237305	-2.36663356586088	0.0236682744157611	0.314616443137533	-3.38142586865028
OPTN	0.223294170737102	8.04312019198828	2.36637860538211	0.0236822518704963	0.314616443137533	-3.38190431449912
XRCC4	0.278988610875745	5.16169752166895	2.36623363593011	0.0236902027242001	0.314616443137533	-3.38217634086309
NPTN	0.16397960789633	8.70420926101758	2.36585928656816	0.0237107451031791	0.314670277850535	-3.38287873127558
GREB1	-0.234437341210814	5.11784198837695	-2.36500271394633	0.0237578101012432	0.314955341970845	-3.38448562579749
NPY5R	0.281340453808284	3.53033076849707	2.36465864223872	0.0237767391623221	0.314955341970845	-3.38513097643182
PGM2	0.441667068273066	7.76076616740137	2.36415144658136	0.0238046673602207	0.314955341970845	-3.38608216826428
HIST2H2BC	0.206054833131203	8.98384309291309	2.36356760141775	0.0238368529412601	0.314955341970845	-3.38717693297962
IFT52	0.167022466141866	5.47698852603516	2.3630779717809	0.0238638750701226	0.314955341970845	-3.38809489013545
CRYZ	0.244287967984871	8.51478998841113	2.36297460175425	0.0238695834929056	0.314955341970845	-3.38828867129559
RNF182	0.191913237705356	3.21057287309766	2.36266939266378	0.0238864453246651	0.314955341970845	-3.38886079289556
KRT13	-0.175286815963044	4.04489605565918	-2.36221429376595	0.0239116081125159	0.314955341970845	-3.38971379124276
HIST1H2AI	0.23703752012723	3.83527352695996	2.36208754612883	0.0239186203617422	0.314955341970845	-3.38995133584869
KRT222	0.349149784119048	3.81161425765625	2.36145842284118	0.0239534538404499	0.314955341970845	-3.39113027895354
FANCL	-0.201377274862597	6.21854786428711	-2.36132952521652	0.0239605963446183	0.314955341970845	-3.39137179925091
LOC374491	-0.188261909773562	2.94067680680371	-2.3613109860259	0.0239616238009291	0.314955341970845	-3.3914065360728
C13orf31	0.341343274512152	4.97457028549121	2.36128048180414	0.0239633144553024	0.314955341970845	-3.39146369132315
MCM4	0.416418828432294	6.00663443221191	2.36115548569069	0.0239702433197069	0.314955341970845	-3.39169788909945
SPTY2D1	0.215077148496778	5.07618128778613	2.36098350736561	0.0239797794950554	0.314955341970845	-3.39202010058542
GBX1	0.167956159491814	3.33958269402441	2.36034588672399	0.0240151654398583	0.315108074162511	-3.39321457811804
TOP2A	0.380118032827629	3.7268772679834	2.35991112764832	0.0240393202872833	0.315108074162511	-3.39402889940956
SLC25A32	0.208853583358877	7.74786104959473	2.35985867898308	0.024042235776254	0.315108074162511	-3.39412713083608
LBX1	0.191553275681549	4.14127682072266	2.35930905714157	0.0240728071149794	0.315108074162511	-3.39515642977289
STK38L	0.307439827808285	7.51590159402832	2.35889509037927	0.0240958561950633	0.315108074162511	-3.39593157205782
RGS9	0.225313256261408	3.60521626536133	2.3584173800318	0.0241224792394236	0.315108074162511	-3.39682595518019
LOXL4	0.606893718415923	5.03917315760449	2.35790844022439	0.0241508719918567	0.315108074162511	-3.39777866855956
CTDSP1	-0.187585265994047	8.17392780613281	-2.35781734990899	0.0241559569301153	0.315108074162511	-3.39794917063185
BAX	0.256628219440725	6.42971950608496	2.35777462077188	0.024158342534106	0.315108074162511	-3.39802914908792
SLMO1	-0.170785456284226	2.87625189671289	-2.35737841108044	0.0241804734097648	0.315108074162511	-3.39877070841023
LOC93622	-0.236686975666292	5.55340813033838	-2.35723945451775	0.0241882393757908	0.315108074162511	-3.39903076365373
LUZP6	0.222034363856151	9.05273855083203	2.35694735811585	0.0242045713351174	0.315108074162511	-3.39957738321011
CCNA2	0.193459613274804	4.73210110990234	2.35661485966019	0.0242231744297913	0.315108074162511	-3.40019955254058
PANX1	0.182793050442462	7.14066508563281	2.3565103107891	0.0242290265501242	0.315108074162511	-3.40039517122128
FAM53A	-0.26772847993886	5.19352975143506	-2.35633071101954	0.0242390826278855	0.315108074162511	-3.40073120160926
DTNB	-0.196684347596976	6.44992990738965	-2.35590228428126	0.0242630861697306	0.315205402629774	-3.40153271428527
LAT2	0.174835224116441	5.45412677931885	2.35512544851218	0.0243066649266412	0.315396281074741	-3.40298578183946
FLJ35816	-0.233180677562378	3.01386927389795	-2.35503010669036	0.0243120182648056	0.315396281074741	-3.40316409529914
IGHA2	0.329027742479662	6.15538770156445	2.35475699041681	0.0243273593451069	0.315396281074741	-3.40367486441805
LTB4R2	-0.268868265957342	4.63537101425391	-2.35334763175359	0.0244066629730554	0.316209610439776	-3.40630992529968
CCND1	0.25905819372991	6.92686437038379	2.35292653303255	0.0244304032208662	0.316302452555639	-3.4070970355291
HIST1H3E	0.222695136426836	3.53424435909277	2.35192713152172	0.0244868300010865	0.316432784622114	-3.40896470662766
HSPH1	0.269382906316963	7.68253123018945	2.35189557984718	0.024488613343911	0.316432784622114	-3.40902366107417
AMDHD1	-0.331387914804314	8.72517944634668	-2.35177819275679	0.0244952492503866	0.316432784622114	-3.40924299454868
SF3B4	0.173234156394219	5.24319632352979	2.35136431618827	0.024518658716061	0.316432784622114	-3.41001624693708
KIR2DL5A	-0.199593764498762	4.31323404462793	-2.35128097613096	0.0245233749977	0.316432784622114	-3.41017194107407
KRT7	0.511338808911463	6.16882373334082	2.34878454073044	0.0246650311020937	0.317002864770253	-3.41483394705403
PEF1	0.173847670625742	7.1153483827002	2.34876532737243	0.0246661241946329	0.317002864770253	-3.41486981395056
SERHL2	0.329792832625001	3.36753128669531	2.34812632105054	0.0247025037018878	0.317002864770253	-3.41606257451033
SCYL3	-0.161548527881449	5.56123723745508	-2.34791641471315	0.0247144645352889	0.317002864770253	-3.41645433348742
EFR3A	0.205100394904266	9.0634471790332	2.34779792070782	0.0247212188439587	0.317002864770253	-3.4166754741553
TDRD10	-0.178148311513889	4.34368073885156	-2.34777085962038	0.0247227615942764	0.317002864770253	-3.41672597609957
C7orf60	0.210884731462053	5.67527337578223	2.34723018043172	0.0247536039123305	0.317002864770253	-3.41773491740223
LOC643923	-0.185089601245782	3.00885195849121	-2.34716942268495	0.0247570719288868	0.317002864770253	-3.41784828504621
GGT5	0.249042647719988	7.94402778581348	2.34703751466618	0.0247646026728298	0.317002864770253	-3.4180944046641
MIR153-1	0.129157661933035	1.8987297784668	2.34637117058117	0.0248026764914538	0.317002864770253	-3.41933755051353
ANO10	0.253230424315724	6.64112234428027	2.34636485178598	0.0248030377902024	0.317002864770253	-3.41934933781553
FAM173A	-0.272705128927577	6.42379014615234	-2.34627000000559	0.0248084618370777	0.317002864770253	-3.41952627499082
ST3GAL6	-0.277762377389633	8.46250107262012	-2.34626888031868	0.0248085258721591	0.317002864770253	-3.41952836363285
SLC17A9	-0.44047540715476	7.6599046378125	-2.34602365714608	0.0248225538253729	0.317002864770253	-3.41998578138466
PSMC4	0.210390019006946	8.25396458339453	2.34591624082601	0.0248287008164434	0.317002864770253	-3.42018613584467
AACS	0.281392468939485	5.54779087089453	2.3455915081674	0.0248472922874621	0.317002864770253	-3.42079179294389
NAA50	0.207005292130949	9.69918244321875	2.34554525096574	0.0248499416105794	0.317002864770253	-3.42087806223817
HPN	-0.256805547316963	9.2993808960293	-2.34430968461279	0.0249208016557049	0.317694441414477	-3.42318194387496
C3orf62	0.233137759592757	5.12411357747852	2.34347275721633	0.0249689033172464	0.317742992410864	-3.42474202767404
SNORA13	-0.368827370195436	3.98010966083203	-2.34301661748878	0.0249951548470599	0.317742992410864	-3.42559213628615
RGS3	0.182220388687994	5.58176873568164	2.34286984353086	0.0250036072109164	0.317742992410864	-3.42586565466708
RPL7	0.209203158691222	10.4031821348955	2.34273437774136	0.0250114106555577	0.317742992410864	-3.42611808926691
DNAJB4	0.411192731232888	6.45431094416895	2.34243712501378	0.0250285414737986	0.317742992410864	-3.42667197106485
C1orf190	0.192598046423361	3.64380385040332	2.34208283461601	0.0250489732457087	0.317742992410864	-3.42733206912019
C8G	-0.332510887401536	9.77917096735449	-2.34196543661895	0.0250557468595688	0.317742992410864	-3.42755078444851
HEATR5A	0.160709600365079	7.20963040328125	2.34139538587415	0.0250886611004331	0.317742992410864	-3.42861269401584
RPL31	0.174940011812501	7.22281393562891	2.34136327478711	0.0250905163285289	0.317742992410864	-3.42867250624955
GTF2H4	-0.185454782766615	5.62980102410449	-2.34135304839861	0.0250911071873387	0.317742992410864	-3.42869155447658
IDI2	0.184233568612599	3.10576736511914	2.34076412508667	0.025125155124935	0.317963170029349	-3.42978841700142
RBL2	-0.204340932148311	8.26206140544336	-2.34006066926849	0.0251658793223075	0.318193709388757	-3.43109834226718
ERO1LB	0.264700392315729	6.68600499576465	2.33984844896605	0.0251781768002318	0.318193709388757	-3.43149346976396
ADSSL1	0.305763444063243	7.54015018363379	2.33958600465256	0.0251933921026206	0.318193709388757	-3.43198207341413
GSTA1	0.160470563454865	11.1127190814746	2.33922963839428	0.0252140658570073	0.318244201597307	-3.43264547419176
HNF1A	-0.245524049851685	6.71701963899414	-2.33832139325601	0.0252668248752187	0.318327203033385	-3.43433591675082
OR10K2	-0.295493720207094	2.66080403174512	-2.33826225983255	0.0252702633287287	0.318327203033385	-3.43444596105307
STARD3NL	0.199498694517111	6.18269204683105	2.33813028262345	0.0252779389813803	0.318327203033385	-3.4346915569288
RNF38	0.165145924715772	7.47156691119727	2.337593430556	0.0253091834258713	0.318327203033385	-3.43569048294326
YIPF5	0.192872853710076	7.67715449716504	2.33750454339444	0.025314359965133	0.318327203033385	-3.43585586069573
TTC16	0.144563922169393	3.5955145207627	2.3373501438152	0.0253233540368075	0.318327203033385	-3.43614311619648
RPS23	-0.253390329157739	8.34055104760547	-2.33710904661887	0.0253374041819174	0.318327203033385	-3.43659164331224
HERC2	-0.140270777952631	6.72837913039941	-2.33640627651424	0.0253783988814855	0.318632476483072	-3.43789886268866
E2F3	0.295834565221725	4.4885425052832	2.33569965368799	0.025419678693566	0.318940925830383	-3.43921297117519
GNA13	0.296210948729167	7.72354438158203	2.33486763291776	0.025468361766132	0.319197317719535	-3.44075992597816
ANKRD29	0.485376621646084	4.67410046910449	2.33470663678494	0.025477791661197	0.319197317719535	-3.44105921740006
KRTAP4-2	-0.308338172398313	5.01783129378711	-2.33447881937497	0.0254911408103035	0.319197317719535	-3.44148270473019
GINS1	0.276692558384673	3.79469106911816	2.33326732301263	0.02556223556431	0.319197317719535	-3.44373425622471
MAB21L1	-0.170267691448661	2.84442991755566	-2.33293349564917	0.0255818571261024	0.319197317719535	-3.44435452655282
CALD1	0.186508721780752	8.58835579911328	2.33292639064057	0.0255822748889693	0.319197317719535	-3.44436772738951
SLC5A8	-0.159052439583581	2.53765143930566	-2.33268472777908	0.0255964879366027	0.319197317719535	-3.44481671105911
PAEP	-0.165593983846477	4.66856161227832	-2.33241840547522	0.0256121595484613	0.319197317719535	-3.44531147159175
ABCC6	-0.245761598570194	8.79507428320605	-2.3321456101381	0.0256282210411326	0.319197317719535	-3.44581821638244
C13orf29	-0.23958127442857	2.6692335911875	-2.33204127126632	0.0256343666505123	0.319197317719535	-3.44601202535859
TRIM66	-0.335758040732143	6.51865448886719	-2.33168184291802	0.0256555473362214	0.319197317719535	-3.44667961535884
RBX1	0.161836774387403	8.34809724053711	2.33139389104957	0.0256725273922485	0.319197317719535	-3.44721439535577
CTNNA1	0.150876188871774	8.86816979946582	2.331299288912	0.0256781081403847	0.319197317719535	-3.44739007896153
RAB18	0.373806193870286	7.95134134914355	2.3310811460524	0.0256909809485137	0.319197317719535	-3.44779516835779
ANKRD11	-0.192735524166916	6.48742844733691	-2.3310807913037	0.0256910018872986	0.319197317719535	-3.4477958271014
FAM74A3	-0.280596379272322	3.52758661446289	-2.33020217877689	0.0257429086362676	0.319634136899499	-3.44942713376221
PDGFD	0.471626304089036	4.92161831417285	2.3294066943374	0.0257899859484204	0.319665611787962	-3.45090372589445
CDC45	0.474428169157245	4.13724511647461	2.32900618678654	0.0258137176492247	0.319665611787962	-3.45164702122145
BMP1	-0.224826011390627	6.76079810951465	-2.32870472084881	0.0258315937277364	0.319665611787962	-3.45220644773665
NIPAL2	0.494956370422742	6.63785511544873	2.32867740690988	0.0258332139188856	0.319665611787962	-3.45225713135733
ATPIF1	-0.241570118000003	7.5134895940625	-2.32809472362697	0.0258677990103144	0.319665611787962	-3.45333825647655
TRPS1	0.3388125426689	5.46780263909277	2.32773323218191	0.0258892762811721	0.319665611787962	-3.45400888134073
SULT1C4	0.373829600045388	4.69585680073535	2.32756376156421	0.0258993505674756	0.319665611787962	-3.45432325148352
C17orf60	0.255833441542164	4.48174433891211	2.32750064382136	0.0259031035448014	0.319665611787962	-3.454440331592
PAPOLG	0.283193657802703	6.24267095071045	2.32718890650326	0.0259216466244548	0.319665611787962	-3.45501855532493
MT1L	-0.480269801731646	9.82022019613086	-2.32713741291706	0.0259247107711018	0.319665611787962	-3.45511406260496
KDSR	-0.186072961245284	8.04975801414551	-2.32705360412609	0.0259296985457853	0.319665611787962	-3.4552695030585
HNRNPAB	0.237516257825398	9.34310697535937	2.32622070602685	0.0259793145013459	0.319989334203421	-3.45681406850579
FAM84A	-0.403061991071179	5.43266860591309	-2.32516112159264	0.0260425579938051	0.319989334203421	-3.45877845080759
ACMSD	-0.20500460909251	8.2720928626377	-2.32502408488143	0.0260507474475739	0.319989334203421	-3.4590324597007
TMEM175	-0.238675159216276	7.81418588264844	-2.3249431214809	0.0260555869946025	0.319989334203421	-3.45918252712873
NOL12	-0.215217961805555	5.91300978725	-2.32476247338038	0.0260663880684506	0.319989334203421	-3.45951734909352
ELOVL6	0.491969476846225	8.10348241285547	2.32465310551714	0.0260729292105038	0.319989334203421	-3.45972004792551
C7orf13	-0.193154677700893	5.16747111110352	-2.32464641829312	0.0260733292122364	0.319989334203421	-3.45973244159123
GLS	0.39233393620759	6.11713233628418	2.32389370803135	0.0261183885781597	0.320336328808227	-3.46112730576709
FGR	0.274654767655507	5.69504098247363	2.32302041885523	0.0261707541394454	0.32035142156081	-3.46274521978193
CNN2	0.273908592341513	7.49014433078809	2.32299460244088	0.0261723036244425	0.32035142156081	-3.46279304249854
SERPINB8	0.253498378260417	4.30189444195898	2.32292195319105	0.0261766644308563	0.32035142156081	-3.46292761706432
SHF	-0.293293419197421	5.69142102371484	-2.32260738749851	0.0261955539510026	0.32035142156081	-3.46351028051169
GPR88	-0.498273255677829	5.80093284875488	-2.32247269265153	0.026203646070485	0.32035142156081	-3.46375975600251
HAT1	0.221089618488343	6.64646797808496	2.32219497944237	0.0262203374805065	0.32035142156081	-3.46427409131645
DHX40	0.173096670885418	5.89498918476367	2.32069312970694	0.0263107694594813	0.321073093552333	-3.46705482442556
TMEM181	0.158626402702377	7.6410549340625	2.32041305613986	0.0263276648132168	0.321073093552333	-3.46757325158373
CHRNB2	-0.207521283808038	4.52589684913477	-2.32003915383885	0.0263502356035724	0.321073093552333	-3.46826529082793
MPI	-0.208024919852182	7.59420300598047	-2.31984668959478	0.0263618605993033	0.321073093552333	-3.46862148381496
DLK2	-0.206475701911704	4.34199425546484	-2.31973504812794	0.0263686059528146	0.321073093552333	-3.46882808881145
C18orf23	-0.421068710560519	4.92834423089453	-2.31908139681362	0.0264081306609522	0.321073093552333	-3.47003760318169
LOC390414	-0.195893582759177	4.06231872148145	-2.31847993243546	0.0264445469274347	0.321073093552333	-3.47115033915825
CARD14	-0.159691333129092	3.86845127205908	-2.31826848781197	0.0264573598057475	0.321073093552333	-3.4715414729139
SGK494	-0.28965981213021	4.95643665367676	-2.31817071104738	0.026463286661815	0.321073093552333	-3.4717223334997
LMBR1L	-0.259790100128473	6.30883419844336	-2.31783318574881	0.026483755361211	0.321073093552333	-3.47234662282023
TALDO1	0.160141752918898	8.85997868401465	2.31772401154901	0.0264903791155697	0.321073093552333	-3.47254853854501
ALKBH7	-0.32062977922793	6.86160791706152	-2.31748355838188	0.0265049730187452	0.321073093552333	-3.4729932287586
CCDC142	-0.283971824663936	5.56543772137207	-2.31708983483682	0.0265288850605941	0.321073093552333	-3.47372130461764
ZNF230	0.19289551887723	3.82860594631934	2.31702945868122	0.0265325536092485	0.321073093552333	-3.47383294485369
ORC1	0.317451099925346	3.99117079673926	2.3168806969554	0.0265415945533215	0.321073093552333	-3.47410800818606
SNORD27	-0.408433741401041	3.76778776652441	-2.3160999046117	0.026589092495653	0.321073093552333	-3.47555150455977
ZNF79	0.20514940531994	5.72880664061523	2.31576018521511	0.0266097825535707	0.321073093552333	-3.4761794566747
ARL13B	0.250270971582591	5.37882462074512	2.31535667679229	0.0266343764302072	0.321073093552333	-3.47692523491502
VAPA	0.178958020781494	7.32289094864941	2.31467048439095	0.0266762469647023	0.321073093552333	-3.47819326927578
FEN1	0.271509226187996	5.23540134044727	2.31461935011146	0.0266793694829944	0.321073093552333	-3.47828775115783
DDC	-0.180999286600199	5.15905005959766	-2.31365664854863	0.0267382184257983	0.321073093552333	-3.48006628056781
PLIN4	-0.29914503940216	6.74147139868897	-2.31342117012031	0.0267526307694341	0.321073093552333	-3.4805012325036
CYP39A1	0.263132738660962	7.9354720615459	2.31330280950823	0.026759877616735	0.321073093552333	-3.48071984447241
KIR3DL1	-0.383690078406004	4.19418667466894	-2.31327825983908	0.0267613809370832	0.321073093552333	-3.48076518670728
TSFM	-0.159142992105158	6.18241044996094	-2.31303633825085	0.0267761992862691	0.321073093552333	-3.48121198784821
TRPC4	0.243429821575148	2.88504395789941	2.31287458711429	0.0267861111029075	0.321073093552333	-3.4815107050817
GSTCD	0.24742229562351	4.74200778031055	2.31270938603097	0.0267962377383272	0.321073093552333	-3.48181577837557
RAB37	-0.202161955759673	5.36909874609277	-2.31225484720848	0.0268241182470382	0.321073093552333	-3.4826550861797
CD3E	0.303313909838788	5.77878487316602	2.31210997398005	0.0268330099741904	0.321073093552333	-3.48292257074871
DKFZP686I15217	0.165131688718008	4.45376907446191	2.3120106836865	0.0268391055405136	0.321073093552333	-3.48310588710731
TNPO1	0.202546582042658	8.35777721337891	2.31193406712575	0.0268438099882178	0.321073093552333	-3.4832473379149
RASL11B	0.259318035585566	3.84897467840527	2.31184840601463	0.0268490706734884	0.321073093552333	-3.48340548301292
RPL22L1	0.259027038324157	4.2530884578252	2.31174988522192	0.0268551222557283	0.321073093552333	-3.4835873641793
ZNF845	0.443689087378966	4.84023321255469	2.31168345995417	0.0268592030825969	0.321073093552333	-3.48370999008317
LAYN	0.181910253119792	3.82754258891113	2.31058408838265	0.0269268240041336	0.321073093552333	-3.48573914952115
MTHFD2L	-0.324620939276288	5.04414640719727	-2.31004427282381	0.0269600834668461	0.321073093552333	-3.4867352620794
ALMS1P	-0.257018128450396	5.24189874724219	-2.30995938716898	0.0269653168620594	0.321073093552333	-3.48689188520809
REXO1	-0.235175891851688	6.35240129436914	-2.30938910374075	0.0270004998740699	0.321073093552333	-3.48794401395198
FAM71F2	-0.188639246143848	4.54505405209766	-2.3093238190705	0.0270045301768876	0.321073093552333	-3.48806444741713
OR10S1	-0.321483453173115	3.13413188535352	-2.3093159268068	0.0270050174369012	0.321073093552333	-3.4880790064558
CC2D1B	-0.141304258085069	6.31400312059277	-2.30912857992546	0.0270165863606217	0.321073093552333	-3.48842459920656
ROBO1	0.210797355377974	4.26347798796484	2.30884495766797	0.0270341089138078	0.321073093552333	-3.48894775038615
UGDH	0.299723391022816	10.2129454252852	2.30865989002592	0.0270455481523443	0.321073093552333	-3.48928908967593
DSE	0.264218610356154	6.92236102098828	2.30856568301874	0.0270513728674142	0.321073093552333	-3.48946283793261
TP53	0.191161823435022	7.36452011814648	2.30853209692984	0.0270534497313354	0.321073093552333	-3.48952478035671
FLJ42289	-0.486427961901787	4.73907570484766	-2.30825372907794	0.0270706687004896	0.321073093552333	-3.49003814638846
C22orf28	0.188379566825148	8.66883765441504	2.30818855170576	0.0270747017957741	0.321073093552333	-3.49015834019355
TANC2	0.273143507286458	4.71922023819238	2.3079602063826	0.0270888357917509	0.321073093552333	-3.4905794136493
SPPL2B	-0.264355104435263	6.83292523897168	-2.30761760096472	0.027110054662515	0.321073093552333	-3.49121112989347
TM9SF3	0.249382191903523	9.85796108249707	2.30744717241896	0.0271206155316685	0.321073093552333	-3.49152535151941
KCNK12	-0.30440605676116	4.70864305983301	-2.30669359949208	0.0271673562689883	0.321215714962735	-3.49291452861411
ROS1	0.170044190264631	2.81014432804395	2.30632604744728	0.0271901801769695	0.321215714962735	-3.49359197766162
HAO1	0.169406067103175	10.5822233639062	2.30614985100268	0.0272011275827045	0.321215714962735	-3.49391670494082
LOC100289060	0.150710897364088	4.39931503533203	2.30604522168246	0.0272076302708198	0.321215714962735	-3.49410952684096
C3orf24	-0.188243462049106	4.12978070984961	-2.30576039607775	0.0272253392088905	0.321215714962735	-3.49463440206807
HOMER2	-0.205269297962799	7.97737185535352	-2.30536650593355	0.027249846299681	0.321215714962735	-3.49536018542241
SGSM3	-0.180481545008432	6.00803294470508	-2.30535625581511	0.0272504843075177	0.321215714962735	-3.49537907115684
FAM86A	0.126833694909227	4.0914583782168	2.3047004396873	0.0272913328626061	0.321498639722206	-3.49658728206527
ASPHD2	0.285453028835815	2.91626157214648	2.30382832449385	0.0273457393512238	0.321779560945356	-3.49819360466197
C17orf55	-0.245673250657864	5.16353365565674	-2.30370528144703	0.0273534231878016	0.321779560945356	-3.49842019933564
WDR78	0.241669495791915	3.83821711962402	2.30346481962893	0.0273684452455031	0.321779560945356	-3.49886300638273
C6orf138	0.399170687458332	4.01016011647656	2.30323795690078	0.0273826245533043	0.321779560945356	-3.499280740938
NEU2	-0.199719519875742	3.87678731226855	-2.30281328333554	0.027409185153844	0.321893470446744	-3.50006263703804
C3orf34	0.163873753607639	3.48433809451367	2.30230951750864	0.0274407225382198	0.321961148238586	-3.50099002320319
DSG2	0.270664662900546	7.13493421766504	2.30218234071017	0.027448689382948	0.321961148238586	-3.50122412120853
RPL13A	0.121616839315477	11.7731838655078	2.30143434286855	0.0274955889983741	0.321962110319662	-3.50260079732288
C4BPB	-0.213878030826633	9.05636677321582	-2.30098751959701	0.0275236393072907	0.321962110319662	-3.50342301624781
TRIM73	-0.21507314430754	5.39116846313281	-2.30085291614909	0.0275320943799956	0.321962110319662	-3.50367068376427
LCLAT1	0.211053699784718	7.34707617156641	2.30065865257896	0.027544301105785	0.321962110319662	-3.50402810657755
SELE	-0.265077249798118	4.68481768051758	-2.30041736746956	0.027559469254161	0.321962110319662	-3.50447201392562
KDM4B	-0.204224888990082	6.51307247677344	-2.30032978368276	0.0275649769811618	0.321962110319662	-3.50463313916072
GSTM4	-0.383978831864086	8.59354631948047	-2.30029973356743	0.0275668669179589	0.321962110319662	-3.50468842044579
PAN2	-0.280790580040675	8.33911131875391	-2.29961015801596	0.0276102683313049	0.322061243695205	-3.50595684826951
SS18L1	-0.235936881853177	6.75283676801562	-2.29929328474128	0.0276302327317774	0.322061243695205	-3.50653962506418
SPRR2G	-0.272018887716767	5.30073267518164	-2.29896075566322	0.0276511974848093	0.322061243695205	-3.50715113405921
GOLGA8C	-0.190020807135171	4.43244282504004	-2.29893000477761	0.0276531369395813	0.322061243695205	-3.50720768066703
MS4A1	0.420966652929934	4.32119420086572	2.29882540782673	0.0276597347734459	0.322061243695205	-3.50740001592414
ELF1	0.203088966629717	8.04263272248144	2.29797142001215	0.0277136561854541	0.322198610166871	-3.50897011634755
IMMT	0.148999918361111	8.558060575875	2.29727461303533	0.0277577231378914	0.322198610166871	-3.51025092563236
GPN2	-0.232198990536459	6.21976811921387	-2.29717818300912	0.0277638264579154	0.322198610166871	-3.51042815315027
TMEM119	0.227716559429561	4.47773468323047	2.29699650438359	0.027775328675343	0.322198610166871	-3.51076204366584
ZNF397	-0.145661257077133	5.95026512131152	-2.2961403234598	0.0278295918970014	0.322198610166871	-3.51233528836249
LOC100190939	-0.172766403230655	3.97923911383008	-2.29603713772736	0.0278361380605224	0.322198610166871	-3.51252486556021
PCP2	-0.20134398842485	5.60013252777441	-2.29574556604134	0.0278546430278424	0.322198610166871	-3.51306052077647
SAFB	-0.150734262810023	7.78404462593945	-2.29523364405064	0.027887159581059	0.322198610166871	-3.51400087160505
PSMG2	0.164007403918651	8.62685075705469	2.29513832191658	0.0278932180764999	0.322198610166871	-3.5141759526637
MRPS10	0.197397923096726	7.16267907013477	2.29506873623524	0.0278976415590654	0.322198610166871	-3.51430375954329
OR2M5	-0.16137602220362	2.74025768130957	-2.29480328063306	0.0279145220654521	0.322198610166871	-3.51479129226666
RNU11	-0.408513156912201	6.15095304993555	-2.29419849971755	0.0279530148207728	0.322198610166871	-3.5159018766752
TJP1	0.190659871793645	8.37636656048437	2.29412565210652	0.0279576546048991	0.322198610166871	-3.5160356357746
THEG	-0.181176579456347	3.60531355657813	-2.29334498325706	0.028007420193009	0.322198610166871	-3.51746887134586
PRLR	-0.312657337447669	7.36489621625488	-2.29320651983162	0.0280162551869094	0.322198610166871	-3.51772304122554
OR4F6	-0.201499217998264	3.02657156828223	-2.29317285747906	0.0280184034735078	0.322198610166871	-3.51778483175492
ARHGEF40	-0.339157493341269	6.78624441976562	-2.29306265471345	0.0280254375040362	0.322198610166871	-3.51798711517255
F13A1	0.395557715181051	5.41062970594336	2.29291072150466	0.0280351377126817	0.322198610166871	-3.51826598587544
GPRC5B	0.407101854343996	6.7278995879502	2.29290588335324	0.0280354466551108	0.322198610166871	-3.518274866001
ZNF83	0.399299515543157	4.84020361833008	2.29280628141907	0.0280418074637495	0.322198610166871	-3.51845767619345
FAM110A	-0.163079952093006	5.4085216834209	-2.29274545330908	0.028045692725131	0.322198610166871	-3.51856931782593
BOC	0.23491852783358	3.84645372194434	2.29274093681859	0.0280459812253082	0.322198610166871	-3.51857760713944
CALR3	0.144447815533235	2.93494217854102	2.29252394103154	0.0280598454253479	0.322198610166871	-3.51897585539713
FAM193B	-0.23974235082267	6.33189540559082	-2.29119463396553	0.0281449115449565	0.322981053472009	-3.5214149237017
ARGFX	-0.152898780361856	2.25355704807324	-2.28996982040473	0.0282234960268921	0.323512359112821	-3.52366137412558
C21orf125	-0.228792661896826	3.12627784764063	-2.28960198538046	0.0282471349466948	0.323512359112821	-3.52433585979349
HGF	0.413809707678321	7.45725313505566	2.28926750716995	0.0282686456421521	0.323512359112821	-3.52494911349887
DEFB124	-0.324944619465524	3.98452012379395	-2.28921973835699	0.0282717189134524	0.323512359112821	-3.52503669069814
OR10J5	-0.512789380509426	3.93109809631836	-2.28866622484857	0.028307351867761	0.323512359112821	-3.52605138288842
SOX9	0.165932491307293	4.71478970679785	2.28828105863462	0.02833217112407	0.323512359112821	-3.52675736065036
GSK3B	0.177334907803569	7.45299508203906	2.28809383022905	0.0283442427717226	0.323512359112821	-3.52710050431986
FAM87A	-0.156586543903523	3.41864501844043	-2.28796091767203	0.0283528151832233	0.323512359112821	-3.52734408827703
CLSPN	0.205483318772322	3.04567441449023	2.28784238551214	0.0283604620736244	0.323512359112821	-3.52756130932888
PPP1R2P1	0.152604760797867	3.02134219624121	2.2875385096632	0.0283800745505513	0.323512359112821	-3.52811815316106
TMEM154	0.723021185629959	7.25420403489453	2.2872258734801	0.0284002651524531	0.323512359112821	-3.52869099520433
GRAP	-0.299654327969989	6.4773884539834	-2.28705416770301	0.0284113597099268	0.323512359112821	-3.52900558735153
ADRA2B	-0.222879373402778	5.77344191988281	-2.28705066074319	0.0284115863484116	0.323512359112821	-3.52901201248181
VTCN1	0.504131898142113	4.16058111576074	2.28640995074096	0.028453019732532	0.323555263016454	-3.53018574511257
TIMM8B	0.207617542805557	8.04203108865625	2.28638657235067	0.0284545325909284	0.323555263016454	-3.5302285681487
C19orf48	-0.244117918008184	5.70604597833691	-2.28601403338521	0.028478650026516	0.323555263016454	-3.53091091913805
PRDM16	-0.168452826394098	3.81258523960645	-2.2858210554022	0.028491150261593	0.323555263016454	-3.53126435099994
FBXO5	0.16638871254092	5.34652232714356	2.28540370200075	0.0285182013814864	0.323555263016454	-3.53202864538965
SEC16B	-0.231726565039683	8.22778836979687	-2.2853346871054	0.0285226768648445	0.323555263016454	-3.53215502199721
CYP8B1	-0.14809160966518	10.4880004415723	-2.28504702056415	0.0285413382871129	0.323555263016454	-3.53268175328002
GPR113	-0.188576829144346	4.20202440845898	-2.28460775795281	0.0285698551775931	0.323555263016454	-3.53348597329132
RTP1	-0.181898016437004	3.7030780636582	-2.28438893237408	0.0285840708681537	0.323555263016454	-3.53388656710582
OLR1	0.331399132642112	3.20968501541699	2.2843762192606	0.0285848969527217	0.323555263016454	-3.53390983957285
ZNF589	-0.207867162515129	4.91691927427051	-2.28309555886037	0.0286682229183048	0.324185724899587	-3.53625372841702
OR5AS1	-0.164341342449655	2.68889939927832	-2.2828827691752	0.0286820891714708	0.324185724899587	-3.53664308951621
TAF9	0.198608007164436	6.18957469211035	2.28273751771843	0.0286915578157306	0.324185724899587	-3.53690885480046
OR8H3	-0.272187757557293	2.08565084562402	-2.28201122737217	0.0287389453380418	0.324471961342176	-3.53823756118156
GGT3P	0.353635994615575	7.8935538442168	2.28182824420572	0.0287508953379596	0.324471961342176	-3.53857227089091
MAP2K1	-0.217485383136907	7.99220388497656	-2.28110157422799	0.0287983957291653	0.324815948046921	-3.53990129470696
EXOC3	-0.194128354732141	7.05127403519531	-2.2787690353973	0.0289513440168825	0.326257711487106	-3.54416529291574
ACTN4	0.177742120642367	10.6520481639551	2.27863104357364	0.0289604151781156	0.326257711487106	-3.54441745154364
UBXN2A	0.168970511264385	5.13575978588086	2.27749451158224	0.029035224473081	0.32690750669279	-3.54649387335343
XKR4	-0.204321576608137	3.78612321833203	-2.27699470162851	0.0290681780860663	0.327085560492034	-3.54740678264814
ZNF621	-0.157821373850696	5.89387817342773	-2.27672592423914	0.0290859130779782	0.327092259976509	-3.54789764893981
C1R	-0.180697642586798	11.9743987554199	-2.27604930572909	0.02913060206281	0.327395710451904	-3.54913316974009
DPM1	0.372056980271326	8.36576619496289	2.27579812350445	0.0291472077162956	0.327395710451904	-3.54959176754753
SOD1	-0.149967951738594	11.0804065934863	-2.27519230719121	0.0291872932020662	0.327558583539746	-3.55069769264834
SLC25A18	-0.350755720140871	9.16085718086719	-2.27456849329914	0.0292286212672724	0.327558583539746	-3.55183625307206
TMPRSS5	-0.159198987131942	4.15659593481641	-2.27410104416037	0.0292596244971258	0.327558583539746	-3.55268927674434
C20orf181	-0.180595921268353	4.46532986691602	-2.27404760765461	0.0292631705149875	0.327558583539746	-3.55278678228281
MT1H	-0.984289586511665	9.68390592950684	-2.27368479026875	0.0292872570868896	0.327558583539746	-3.55344877156718
TMEM134	-0.256202145790422	7.52249370605762	-2.27332471733383	0.0293111790572301	0.327558583539746	-3.55410567885559
WDR36	0.185057155123512	7.18553206523242	2.27313136505093	0.0293240319354374	0.327558583539746	-3.55445839487038
SELV	-0.181249170127977	4.12556215275391	-2.27262028062857	0.029358030070069	0.327558583539746	-3.5553906193117
VIPR1	-0.230911490857641	7.69586867542383	-2.27218186886789	0.0293872220958195	0.327558583539746	-3.55619016866114
TUG1	-0.149098711731646	6.21687337474023	-2.27140138939057	0.0294392554835979	0.327558583539746	-3.55761328823983
IL5RA	-0.140064519134177	2.56124516881738	-2.27133511668432	0.0294436775916049	0.327558583539746	-3.55773411324202
ILF2	0.190144145322911	8.82281890435352	2.27131704058223	0.0294448838398236	0.327558583539746	-3.55776706822815
MT1P2	-0.309096810893601	3.99471465557324	-2.27110679947186	0.0294589168356316	0.327558583539746	-3.5581503502069
TTC28-AS	-0.209598276753969	4.55113896140625	-2.27101082741897	0.0294653246923208	0.327558583539746	-3.55832530451193
STIP1	0.202999816944442	7.306996475625	2.27074309895804	0.0294832069845633	0.327558583539746	-3.55881333791922
RPS18	0.132936447075643	10.5064211632412	2.27071432161348	0.0294851296791831	0.327558583539746	-3.55886579274821
MCOLN3	0.233588921180308	3.79242745217285	2.27060813458168	0.0294922253046068	0.327558583539746	-3.55905934446189
BIN3	-0.153201974554563	5.68950956483984	-2.2705382109326	0.0294968985766017	0.327558583539746	-3.55918679380277
THSD7A	0.322486497259675	5.64119094512598	2.27039488387555	0.0295064797639474	0.327558583539746	-3.55944802625321
PLCXD3	0.488290298275546	4.08289701009473	2.27024825358382	0.0295162846576577	0.327558583539746	-3.55971526709348
C17orf75	0.213945800251985	6.43089733111719	2.26992658776226	0.029537804094266	0.327558583539746	-3.56030147550735
HERC5	-0.439631643300347	5.14206661711231	-2.26990398386088	0.0295393168241408	0.327558583539746	-3.56034266695029
GTF2H3	0.175280786271576	6.70331691403223	2.26949227155429	0.0295668821793446	0.327653170818239	-3.56109288543998
G3BP2	0.183150258992558	7.59787840682617	2.26926386350975	0.0295821847264633	0.327653170818239	-3.56150904660223
SDCBP	0.2309065081188	8.42651953477441	2.26883742411589	0.0296107737102895	0.327779585549399	-3.56228594224995
EPHB2	0.205721359935642	4.82108444871826	2.26815896292856	0.0296563096269824	0.32809334082396	-3.56352176104736
CUL9	-0.162691591232888	6.10235690012793	-2.26762371031014	0.0296922782197004	0.32810498413387	-3.56449653861951
LOC442421	-0.314873559546878	4.56722056589551	-2.2674073513193	0.0297068284943634	0.32810498413387	-3.5648905150304
CILP	0.315272927174604	3.8298326925625	2.26737596038806	0.0297089400850622	0.32810498413387	-3.56494767375211
MAP3K13	-0.22863793189534	7.55727503710352	-2.26650346860469	0.0297676843751943	0.328345825503123	-3.56653613910391
ADRA1A	-0.321559147405253	8.5605814020957	-2.26644248645437	0.0297717941565611	0.328345825503123	-3.566647147335
HES6	0.164561818453867	4.32031510758789	2.26593854725974	0.0298057757133553	0.328345825503123	-3.56756440609938
INTS7	0.198866568392357	7.08594456973633	2.26555606426935	0.0298315904752566	0.328345825503123	-3.56826049561825
IGJ	0.568796373041663	7.90117433682031	2.26507010276121	0.0298644181984443	0.328345825503123	-3.56914478678682
SEMA3D	0.327050965685763	4.87970751338574	2.26486319096525	0.0298784053593648	0.328345825503123	-3.56952125745184
COPS4	0.213725075974205	6.74779027724219	2.26483676963242	0.0298801918547289	0.328345825503123	-3.56956932861217
RCOR1	0.185598963016369	7.20834510081055	2.26481214641027	0.0298818568559444	0.328345825503123	-3.56961412791591
REN	-0.211991418229912	3.88300316952246	-2.26462838476343	0.0298942852896431	0.328345825503123	-3.5699484514566
PRR5	-0.189123692604909	6.56122136640527	-2.2645025219779	0.0299028004990792	0.328345825503123	-3.570177426514
DRGX	-0.207037586545387	3.93632657774902	-2.26256381349403	0.0300342383792497	0.329275510750561	-3.57370325845657
FUT5	-0.30156484732267	4.62158707790332	-2.26243309618792	0.0300431191882048	0.329275510750561	-3.57394090966178
LOC399898	-0.217432301878845	2.64460460205029	-2.26206884763056	0.0300678783128218	0.329275510750561	-3.57460308156682
KIAA0415	-0.199116515190725	5.59718941004004	-2.26205166483112	0.0300690467337871	0.329275510750561	-3.57463431650199
CCDC112	0.203764432667164	3.69941434073242	2.26198268167583	0.0300737379605024	0.329275510750561	-3.57475971254123
LRCH1	0.21181376065848	6.93158850897754	2.26154717068652	0.0301033702124284	0.329410961659395	-3.57555131145996
MYO18A	-0.171044500349701	7.83534402873633	-2.26109177990519	0.0301343830890192	0.329561356372976	-3.57637892775711
OPN3	-0.155806625195682	6.8014781580127	-2.26021242958961	0.0301943494054461	0.329683073017494	-3.57797670003553
NAPG	0.284292180358878	7.09336235992285	2.26007799793116	0.030203526245698	0.329683073017494	-3.57822092200548
CLIC6	0.147108505723215	2.57224099105859	2.2600483660071	0.0302055493751451	0.329683073017494	-3.57827475291645
EIF3G	0.119539132672866	8.57240594728027	2.25991562124462	0.0302146140592956	0.329683073017494	-3.57851589782198
TSPAN9	-0.201006590557793	7.0664474968916	-2.25919808829027	0.0302636541578893	0.329773545882806	-3.57981919660107
GSN	0.342292159884425	6.97153371673633	2.25887976547013	0.0302854329101888	0.329773545882806	-3.58039729071376
CMTM8	-0.1957108055439	7.34414763504004	-2.25876680468742	0.0302931647464117	0.329773545882806	-3.58060242050815
DOM3Z	-0.341826951016867	6.34872821411328	-2.25846762175015	0.0303136514971592	0.329773545882806	-3.58114568268109
SUCLG1	0.202797683169139	8.91521345608398	2.25813407347975	0.0303365060787019	0.329773545882806	-3.58175128526361
C1orf158	-0.157616928649059	2.9580847610166	-2.258088387517	0.0303396376633419	0.329773545882806	-3.58183422939405
PPT2	-0.157201360694198	5.45051630861621	-2.25762592229811	0.0303713540676922	0.329773545882806	-3.58267378005738
PYDC2	-0.193922893707093	2.73026264872949	-2.25741316964208	0.0303859548720249	0.329773545882806	-3.58305996581141
GOLGA6L1	-0.196512829104663	3.12020000950586	-2.25732713765811	0.0303918608674734	0.329773545882806	-3.58321612249737
RPL28	0.189996446521333	7.09722883738477	2.25713470831981	0.0304050746421605	0.329773545882806	-3.58356538560864
PRKAB2	0.21110497646354	9.19330199693262	2.25701952065174	0.030412986834717	0.329773545882806	-3.58377444331968
SNRNP25	-0.226156874523067	7.46763802925488	-2.25658963529887	0.0304425317779718	0.329875836565463	-3.58455458814684
RGS4	0.453323599932538	4.1033384695	2.25637938081497	0.0304569914078991	0.329875836565463	-3.58493611372728
SLC4A10	-0.174681627909473	3.49004190418262	-2.25596437001196	0.030485550616065	0.329896042413923	-3.58568911311547
MYADML2	-0.197360314932043	4.64499294251367	-2.25584993080838	0.0304934300365835	0.329896042413923	-3.58589673516939
STRAP	0.197004294496032	7.766190916375	2.25484425300427	0.0305627519628854	0.330148720945566	-3.58772096744713
C22orf32	-0.277390277355904	7.82019245592481	-2.25449570246698	0.0305868106797867	0.330148720945566	-3.58835307856558
SGCD	0.282006504831598	4.61906716168652	2.25405858175269	0.0306170069452035	0.330148720945566	-3.5891457162843
PTCHD2	-0.209871483261159	4.29788401206738	-2.25394281047379	0.0306250088894179	0.330148720945566	-3.58935562764304
CCT3	0.147102698571551	8.61425059630029	2.253930456366	0.0306258628982235	0.330148720945566	-3.58937802710737
SLMO2	0.224611884559274	6.76215185313379	2.2539042648501	0.030627673523284	0.330148720945566	-3.58942551514409
GAPT	0.323640002383185	3.49786396515527	2.25351350160916	0.0306546984626553	0.330148720945566	-3.59013396389365
VGLL3	0.343609387388391	3.85178962529883	2.25303482908586	0.0306878322697233	0.330148720945566	-3.59100167083682
TXN2	-0.169679542893851	8.36090194978516	-2.25298276769092	0.0306914379039684	0.330148720945566	-3.59109603642268
YWHAE	0.173506979067461	10.4060853303906	2.2527195178112	0.0307096757060051	0.330148720945566	-3.59157317462935
UXS1	0.184086651095982	6.60192256966113	2.2525704204015	0.0307200093964562	0.330148720945566	-3.59184339467463
UNQ5830	-0.643641631530507	4.7603558593623	-2.25250732790653	0.0307243831691116	0.330148720945566	-3.59195773790913
DNAJC15	0.28715631787451	8.51928890596289	2.25210932093769	0.0307519871430159	0.330245754663926	-3.59267899735799
MAP2K6	0.373194868237599	6.04923763673633	2.25172176491531	0.0307788876361583	0.330245754663926	-3.59338122984203
AQP3	-0.322245887548611	8.44861190062891	-2.2516238341135	0.0307856884068846	0.330245754663926	-3.59355866190397
SLC11A2	-0.216751705980908	7.01060264929199	-2.25137992066188	0.0308026327448013	0.330245754663926	-3.5940005627703
ARPC1B	0.293040064395086	8.7688464483584	2.2500328581624	0.0308963619269195	0.331064666486992	-3.59644043203543
PSMD6	0.19748423191543	7.1850031862627	2.24973354076666	0.0309172232174456	0.331102293985259	-3.59698242865257
ZNF321	0.253904924564234	3.76817562462988	2.24925252455476	0.0309507746591281	0.331184140209721	-3.59785333244384
ELMOD3	-0.155274701322171	5.63970158387012	-2.24912645161188	0.030959573786111	0.331184140209721	-3.5980815716348
ALOX12P2	-0.323189299528523	5.94478979638574	-2.24872750825935	0.0309874323777755	0.331199558649588	-3.59880374773397
UBA6	0.276341511715278	7.13339772698047	2.24860882058819	0.0309957247824441	0.331199558649588	-3.5990185810057
LOC100293539	-0.355433389251489	9.38874594386523	-2.24780120306983	0.0310522037505501	0.331528434742521	-3.60048021058377
ADAMTSL3	-0.21048168668973	7.88222658062988	-2.24767200921155	0.031061247187153	0.331528434742521	-3.60071399113008
SEC22A	0.208698006716022	5.71378363704785	2.24717508522428	0.0310960533402167	0.331714411372105	-3.6016131013703
GSTM2	-0.348141566342511	5.12262251245019	-2.2468510091983	0.0311187714791844	0.33171646997432	-3.60219939180601
SFRP4	0.281195923016368	3.45189881566992	2.24667651138783	0.0311310101511217	0.33171646997432	-3.60251505301549
ASXL1	-0.156044128033972	6.96561181067285	-2.24584810266917	0.0311891706896929	0.331939495928254	-3.60401337838094
PPP2CA	0.218979758294395	8.19235926033301	2.24583602164148	0.0311900195882313	0.331939495928254	-3.60403522613849
GPRIN3	0.401005212798113	5.68803384893555	2.24563537379649	0.0312041215518386	0.331939495928254	-3.60439807242467
COL10A1	0.217811664841519	4.40929850133496	2.24530226521838	0.0312275457480125	0.332003611729844	-3.60500040568586
GNMT	-0.720578987336802	9.04577369624805	-2.24426258819582	0.0313007571242915	0.332301815305213	-3.60687995568266
CLDN1	0.160096362557049	11.0136101129785	2.24352613976667	0.0313527088585108	0.332301815305213	-3.60821094334413
DCDC5	-0.363426329757194	5.45750097167676	-2.24321975572706	0.0313743450233779	0.332301815305213	-3.60876458037671
SFT2D3	-0.164474171236609	5.33504141830664	-2.24311102517881	0.0313820265474605	0.332301815305213	-3.60896104376359
RPL10L	-0.147029748153026	3.06205988728223	-2.24281064439287	0.0314032564017008	0.332301815305213	-3.60950376106446
SCRN1	0.281400191290427	5.47017675280176	2.24251630782779	0.0314240715411714	0.332301815305213	-3.61003550708799
ZNF747	-0.199593229174357	6.04294648489746	-2.24229724999547	0.0314395710711722	0.332301815305213	-3.61043122253264
MIR100	0.198012633325645	1.92778834889746	2.24211710028583	0.0314523227677523	0.332301815305213	-3.61075663180597
PPP1R2	0.200330868924107	7.73811155579883	2.24198600223274	0.0314616053074327	0.332301815305213	-3.61099342590694
KPNA3	0.234576459746279	7.76074926399121	2.2415926223684	0.0314894737146143	0.332301815305213	-3.61170390312102
C10orf84	0.243698721835563	7.0449658037334	2.24144703294737	0.0314997933794143	0.332301815305213	-3.6119668271142
KRTAP9-4	-0.296705747632938	3.79315333964844	-2.24135303930575	0.0315064574415853	0.332301815305213	-3.61213656631296
SLC25A10	0.196743370673866	9.10806947994824	2.2411931673094	0.0315177951164625	0.332301815305213	-3.61242526070141
HIST1H3A	0.286456110480158	4.84706698382812	2.24087300233966	0.0315405112997175	0.332301815305213	-3.61300336504261
SMURF2	0.254143961067211	6.24424792907129	2.24077208548225	0.0315476745382068	0.332301815305213	-3.61318557274118
WIPI1	0.217674295569443	8.08696521555469	2.24074194850708	0.0315498139907723	0.332301815305213	-3.61323998459337
MAPRE3	-0.221766921538688	6.60303151441797	-2.24071667729215	0.0315516081184786	0.332301815305213	-3.61328561098249
HDLBP	-0.100432212627978	5.83439685931641	-2.24004374272752	0.0315994166491321	0.332546082327358	-3.61450043684307
TPST2	-0.215195823484875	8.13568257502637	-2.23960791491035	0.031630414546831	0.332546082327358	-3.61528708158037
CCDC146	0.377303003403768	6.02336587375391	2.23953301947127	0.0316357441627467	0.332546082327358	-3.61542225252816
TGFBR1	0.169069862255208	7.4598961150498	2.23929353870431	0.0316527911878881	0.332546082327358	-3.61585444444919
FMO3	0.121821984456842	12.0757180962793	2.2390288008144	0.0316716456631134	0.332546082327358	-3.61633217921027
SIGLEC5	0.31918657567113	4.76160356462305	2.23892061810979	0.0316793532630024	0.332546082327358	-3.61652738940235
TMEM39A	0.241373245112103	7.39387805904297	2.23671920103628	0.0318365607168544	0.333866898676604	-3.62049825634073
CXCL6	0.336463590062996	3.8227501124707	2.23621556691509	0.031872624156614	0.333866898676604	-3.62140630405379
PLA2G16	-0.294037615105904	7.32652762545605	-2.23610793204694	0.031880336242878	0.333866898676604	-3.62160034959144
C12orf48	0.214010806480903	2.57495017198926	2.23573709076273	0.0319069199709351	0.333866898676604	-3.622268855434
BAZ2A	-0.226798064310269	7.63776908338574	-2.23477285978697	0.0319761336205059	0.333866898676604	-3.62400667456926
RCL1	-0.216614833741078	8.08510621862109	-2.23473855056618	0.0319785988496146	0.333866898676604	-3.62406849959295
AKIRIN2	0.247432959754715	7.88052550394238	2.23471633360514	0.0319801953012082	0.333866898676604	-3.62410853406661
LOC100291851	-0.213710644337799	3.84262222481445	-2.23434580048197	0.0320068313341327	0.333866898676604	-3.62477618420262
OBFC2A	0.34934424189211	6.89663931024512	2.23412691047709	0.0320225757167306	0.333866898676604	-3.62517055655439
TUBGCP6	-0.29693828918378	6.09665987560644	-2.23405316633417	0.0320278815661377	0.333866898676604	-3.62530341449506
GJB3	-0.176207011335566	3.4447494168916	-2.23400023357145	0.0320316905332238	0.333866898676604	-3.62539877656103
IGHA1	0.523291127513643	9.78013634387598	2.23384941906502	0.0320425451544289	0.333866898676604	-3.62567047046853
GPR139	-0.262802318390877	4.87382392610156	-2.23367584876688	0.0320550416571939	0.333866898676604	-3.62598314277128
ZWILCH	0.285952963450898	6.25517388222461	2.23337396645121	0.0320767865952993	0.333866898676604	-3.62652691657469
TRAJ17	0.179399116637649	3.63144451854395	2.23327118579152	0.0320841930167779	0.333866898676604	-3.62671204094026
GRAP2	0.228083668754214	4.31801129769434	2.23310439896071	0.0320962150068454	0.333866898676604	-3.62701243753134
PARVB	-0.514567036677085	7.67418976483789	-2.23299999079728	0.0321037427943882	0.333866898676604	-3.62720047683956
LOC100131217	-0.195816892824406	5.00960252973047	-2.23258100726309	0.0321339672258657	0.333866898676604	-3.62795500310581
FSTL3	0.409964265844246	6.22527642795703	2.23241628745618	0.0321458566702382	0.333866898676604	-3.62825161065762
ITGA8	0.174863798055555	2.9766168398125	2.23228867795666	0.0321550702037098	0.333866898676604	-3.62848138357281
CEACAM21	-0.206028669532613	4.42252317787451	-2.23158733211026	0.0322057502410448	0.334211276563404	-3.62974405330189
CYBRD1	0.33544454989137	7.77307816386523	2.23079599044052	0.0322630192253343	0.334449830022121	-3.63116840281028
ATG12	0.24941729897495	5.93450916654395	2.23078537109676	0.0322637883604446	0.334449830022121	-3.6311875142664
C12orf75	0.413748722224455	5.6993173690459	2.23011007792765	0.0323127320011685	0.334775340667915	-3.63240269302038
RAD51AP1	0.423581300934273	3.6277306568291	2.22955706101969	0.0323528627759239	0.335009242113799	-3.63339763950546
CLEC1B	-0.402106186207589	7.82537063404394	-2.22930540402412	0.0323711395144704	0.335016717187719	-3.63385034277671
CHL1	-0.345625110456472	3.93721078877783	-2.22873979160692	0.0324122511404265	0.335098471570749	-3.63486768241757
PRAMEF17	0.308211011464535	3.94617679900684	2.22867691385028	0.0324168243013193	0.335098471570749	-3.63498076605508
ATOH1	-0.152280722723836	4.06441092874463	-2.2283807042099	0.0324383756784395	0.335098471570749	-3.63551345858136
B3GALNT1	0.153122413223714	4.35382689813477	2.22823095892851	0.0324492755954068	0.335098471570749	-3.63578273549182
PPP5C	-0.149401164068945	6.79936067966211	-2.22744229832138	0.0325067360223683	0.335510303002096	-3.63720071491985
MIR30C2	0.486188910874008	5.29909162129297	2.22710654750495	0.0325312258245052	0.335581574937761	-3.63780427085308
HSP90AB6P	0.135826724328126	2.80099497230957	2.22655748800742	0.0325713099828648	0.335813549277684	-3.63879113506483
LTK	-0.220152231330482	4.45152809412549	-2.226276481371	0.0325918419798983	0.335843797162192	-3.63929614039216
SNORA28	-0.548081306613467	4.55535323281006	-2.22573782865061	0.032631231453454	0.336068225071622	-3.64026404007544
GNB2L1	0.108449556872527	11.7937892622363	2.22522971397055	0.0326684267913139	0.336269825720299	-3.6411769107881
GALE	-0.219121943697665	7.10903182900488	-2.22386320555606	0.0327686468426298	0.33711959910768	-3.6436312089077
H1FX	-0.218514928413937	6.42449907330957	-2.22282426221865	0.032845026921456	0.337723326384195	-3.64549645733551
ZNF124	0.322854866979415	4.97014170490137	2.22228841881188	0.0328844827009194	0.337888045070649	-3.64645822730781
FOXO1	-0.286868570199899	7.59185209088086	-2.22188611750115	0.0329141331920687	0.337888045070649	-3.64718019591722
TMEM30A	0.189721705417911	9.23346375245606	2.22188572097705	0.0329141624285441	0.337888045070649	-3.64718090747132
ALCAM	0.235239084912694	9.03097051295313	2.22151357757809	0.0329416114982764	0.33791768449703	-3.64784867032235
BACH2	-0.365368969241318	5.59320688073926	-2.22093353682994	0.0329844357243783	0.33791768449703	-3.64888931614484
HMCN2	-0.178830381733632	4.71388282841992	-2.22067910903183	0.0330032357335191	0.33791768449703	-3.64934572055485
GZMK	0.360931451983134	5.55161487409766	2.22039794180953	0.0330240226863691	0.33791768449703	-3.64985004727243
TTC1	0.164211093730901	6.05084171569238	2.21996651786364	0.0330559409956682	0.33791768449703	-3.65062379783909
YBX1	0.122648902686505	10.2182115098281	2.21983726284004	0.0330655091139487	0.33791768449703	-3.65085559300812
HEPACAM	0.517969957474702	6.04471761475586	2.21972968885637	0.033073474176571	0.33791768449703	-3.65104849974434
ITGB8	0.373699382238347	4.89962514600684	2.21948106993803	0.0330918891366534	0.33791768449703	-3.65149430895056
GCDH	-0.333450232874998	8.49707607636719	-2.21941548477155	0.0330967484919526	0.33791768449703	-3.65161190647552
LMAN2L	-0.158041126320932	6.4469012807793	-2.21924222982595	0.0331095884134237	0.33791768449703	-3.65192254923866
EIF3A	0.173742570213287	9.27816834930078	2.21909968718658	0.03312015558174	0.33791768449703	-3.65217811223678
CCBL2	0.19099388746949	7.03804837612793	2.21855033452043	0.0331609091312803	0.33791768449703	-3.65316292865421
MATN1	-0.141592914753971	3.83128751315625	-2.21842708311233	0.0331700586452942	0.33791768449703	-3.65338385532957
OMP	-0.299969956827876	5.11557683933789	-2.21812262320491	0.0331926697555395	0.33791768449703	-3.65392955788895
SIRPG	0.242614842315726	4.3555247773584	2.21796326084966	0.0332045104944376	0.33791768449703	-3.65421517134261
DNM1	0.441207084176836	5.69195882457715	2.21739600059605	0.0332466889574367	0.33791768449703	-3.65523170937224
PSKH1	-0.143377080456973	6.9057699427251	-2.21718770351312	0.0332621888279708	0.33791768449703	-3.6556049331688
C20orf3	-0.228975131442091	8.47364048805713	-2.21715194393342	0.0332648504303112	0.33791768449703	-3.65566900412266
C5orf4	-0.233072768487601	9.36047048912305	-2.21706229991649	0.0332715235125641	0.33791768449703	-3.65582961730052
SNORD30	-0.48624241369866	5.58317590866504	-2.21670809962873	0.0332979018021783	0.33791768449703	-3.65646418389937
NSMAF	0.168982664362598	6.51087402788477	2.2165728278616	0.0333079807965608	0.33791768449703	-3.65670651025165
ATP6V0A4	0.177742828862848	3.03202289884473	2.21643063531453	0.0333185783892663	0.33791768449703	-3.65696122293748
GPI	0.256011556837795	9.84869494316992	2.2162467064689	0.0333322910485519	0.33791768449703	-3.6572906811839
PLAA	0.17582438305605	7.53966090823242	2.21599647910336	0.0333509546280136	0.33791768449703	-3.65773886322012
VPS41	0.248892451814236	7.22689270327051	2.21587898784436	0.0333597211062883	0.33791768449703	-3.65794928904
GGT1	0.369558196011408	8.02280832756445	2.21546815440503	0.0333903911574557	0.337975244368355	-3.65868502442961
C17orf70	-0.241420255152282	6.43290014838086	-2.21532849056587	0.0334008232487276	0.337975244368355	-3.65893511691507
RNF2	0.188295973235863	6.27792217884473	2.21459440689741	0.0334557029586	0.338198425795951	-3.66024943353779
CHPT1	0.207934352446429	10.0145811973203	2.21455939327335	0.0334583225687883	0.338198425795951	-3.66031211465282
GPCRLTM7	-0.202333699190229	3.01121321611621	-2.21376336801842	0.0335179281169984	0.338621567064477	-3.66173695850389
KIAA0391	0.131616105496034	7.02994842648438	2.21351815104952	0.033536308796313	0.33862799844912	-3.66217580912802
C3orf17	0.2006559081441	7.05976254358105	2.21321674295753	0.0335589137072897	0.338677054040146	-3.66271517334323
ORM2	-0.198890186798113	12.3990751874707	-2.21268963755276	0.0335984780839398	0.338724596509923	-3.66365829039099
YAP1	0.186062634865323	8.66370484539746	2.21268105159368	0.0335991228879315	0.338724596509923	-3.66367365136384
CLDN10	0.383613089406746	5.37814340725781	2.21188756271131	0.0336587614558924	0.338776303043828	-3.66509307984039
TBC1D27	-0.1917820129504	3.79905623227344	-2.21182290178717	0.0336636255266756	0.338776303043828	-3.66520873188555
TC2N	0.467507331607639	5.91065304304492	2.2117854146408	0.0336664457571204	0.338776303043828	-3.66527577998915
PKM2	0.25398147775967	7.05694108853223	2.21125178206269	0.0337066148365056	0.338776303043828	-3.66623012557509
C2orf19	0.15688869883879	2.62461572863477	2.21103666158153	0.0337228200771802	0.338776303043828	-3.66661479849618
DPT	0.448297675836557	6.95997573202637	2.21099114550553	0.0337262497396189	0.338776303043828	-3.66669618568528
PLEKHH3	-0.209388591591522	5.70593664093066	-2.21096108793519	0.0337285147654199	0.338776303043828	-3.66674993088837
USH1C	0.199599566475692	4.09974688742383	2.21053871250745	0.0337603577524609	0.338917762939487	-3.66750511379958
BTNL9	-0.257349835788443	5.3490200468623	-2.21019164316039	0.0337865434699447	0.339002311030717	-3.66812557521407
TELO2	-0.238347319683904	5.16540409768897	-2.20944831494399	0.0338426871383621	0.339341465759692	-3.66945419643004
EXOC3L2	-0.249788513467263	6.33535193733984	-2.20881595271118	0.0338905150429039	0.339341465759692	-3.6705842215376
HPCA	-0.19266183437438	3.80988434992334	-2.20879777270393	0.0338918909556804	0.339341465759692	-3.67061670555048
CD5	0.262233865922123	4.98497871422852	2.20875676655574	0.0338949945963407	0.339341465759692	-3.67068997456724
STAT5B	-0.131013570975441	7.53448422512988	-2.20856842992657	0.0339092525258716	0.339341465759692	-3.67102647820746
SPINK2	-0.136739402412946	2.30921607935254	-2.20831873001115	0.033928164181437	0.339352770041166	-3.67147258826691
SCN2B	0.133618110090278	3.74500667806641	2.20791631752408	0.0339586617114733	0.33947988480972	-3.67219145499836
RUVBL1	0.163948637026538	6.8692124135127	2.20693337163668	0.0340332588181285	0.339938835744148	-3.67394698125638
GPATCH2	0.252724066443204	5.78195350440332	2.20665198240182	0.0340546407255321	0.339938835744148	-3.67444943328949
MLXIPL	-0.36593007835789	9.84689558446387	-2.20644686073527	0.0340702348435072	0.339938835744148	-3.67481567161913
MYO7B	0.227324232455357	4.30130722862891	2.20637338491024	0.0340758223002806	0.339938835744148	-3.67494685437734
TTC8	0.184672928894345	6.40853653404102	2.20612931669334	0.0340943882937229	0.339946345975657	-3.67538258767478
C20orf62	-0.283088943475696	3.89066374710742	-2.20518895885362	0.0341660046230046	0.34048252335531	-3.67706107368992
ZNF391	0.177311960434027	4.07008886813477	2.2047559139596	0.0341990298055355	0.340633760338642	-3.67783385918318
EWSR1	-0.249515926620288	7.3251907482627	-2.20422527574582	0.0342395365322665	0.340822632509778	-3.67878065294284
RNU5A	-0.672086765663444	4.49279007168262	-2.20403973033449	0.0342537103937201	0.340822632509778	-3.67911167402867
KLK2	-0.210005079794887	3.92221805424707	-2.20220089607851	0.0343944625199616	0.341907600051079	-3.68239113589373
NDUFC1	-0.184681163111859	7.51569236794824	-2.202147142542	0.0343985847882033	0.341907600051079	-3.68248697240268
CBX4	0.157150242110367	6.13503468758887	2.20147989951715	0.0344497912134524	0.342038612431846	-3.68367644960799
SMR3A	-0.200373233248265	3.77839272993848	-2.20133012723767	0.0344612945654639	0.342038612431846	-3.68394340871313
C21orf30	-0.177855206901042	4.11780731124316	-2.2012749409617	0.034465534044563	0.342038612431846	-3.68404177123098
HIST1H4H	0.305126808841148	5.47747452162158	2.20094404553128	0.0344909636004077	0.342113071387827	-3.68463151251525
CTDSP2	-0.138969883698664	9.30788666019629	-2.20042042811744	0.034531238156931	0.342334622850323	-3.68556460206889
LRRC16A	0.229851808592265	6.57100642266797	2.19983423154455	0.0345763757817009	0.34260413053893	-3.68660901585893
SNORA6	-0.50070909160764	5.04710317648633	-2.19940088379812	0.0346097777206202	0.342757134416355	-3.68738097162076
ARAP1	-0.205955127367312	7.4813686393291	-2.19906814144121	0.0346354446298115	0.342833415619981	-3.68797363589478
DEFA5	-0.169550239002975	3.99652929873047	-2.19825855450677	0.0346979649977662	0.343274216701592	-3.68941535878601
PRLHR	0.222436561907737	3.10258932994141	2.19733944560257	0.0347690650901976	0.343799398021415	-3.69105164993105
GARNL3	0.22717912613839	6.16397634211133	2.19691203212468	0.034802172989401	0.343900188871053	-3.69181240461687
FAM20C	-0.20689268541121	8.97475278032227	-2.19650419947553	0.0348337903248525	0.343900188871053	-3.69253820652383
NDUFB2	-0.24863458413368	6.25573343919043	-2.1963250310458	0.0348476884953433	0.343900188871053	-3.69285703360759
TMEM180	-0.238838845940226	5.92703839344434	-2.19627797311053	0.0348513396183513	0.343900188871053	-3.69294076922869
ICOS	0.287875365275296	3.16898965208789	2.19549427230064	0.0349121953880503	0.344157150393998	-3.69433510590187
SPNS1	-0.222442810831851	6.98236155479102	-2.19547815291538	0.0349134480802128	0.344157150393998	-3.69436378120563
GOLGA8IP	-0.317080464096231	6.04423491394141	-2.19512776679098	0.0349406876734438	0.344247849024265	-3.69498705656405
THYN1	-0.1785232036064	6.79552574831738	-2.19438108102958	0.0349987994270044	0.344556335294402	-3.69631503676466
VSTM2L	0.236903828065972	5.61599845702148	2.19426157584767	0.0350081080557454	0.344556335294402	-3.69652754600247
IGHV5-78	-0.180202939689978	4.87592481974805	-2.19335298475566	0.0350789531880002	0.345075640535977	-3.69814296488817
LIME1	-0.274498911941714	6.86327932563769	-2.1923865891227	0.0351544456084045	0.345519810738039	-3.69986061970449
C1QTNF4	-0.177808719258931	4.34414563553516	-2.19217298061932	0.0351711516870469	0.345519810738039	-3.70024020903014
POU5F1B	-0.302524013243429	4.78028261407959	-2.19208005745316	0.03517842130916	0.345519810738039	-3.70040532810298
TMOD3	0.277677972119547	7.28146987910742	2.19183971840282	0.0351972298682576	0.345526715435097	-3.70083237289654
AKTIP	0.218058277456351	7.33506511001563	2.19101916272432	0.0352615127802169	0.345846631256584	-3.70229011346686
ATR	-0.145158996947671	4.38903303759863	-2.19080044490229	0.035278664927912	0.345846631256584	-3.70267860449502
C20orf123	-0.190453739237103	3.96026181390234	-2.19073007211669	0.0352841852366679	0.345846631256584	-3.7028035960278
PUS7	0.221860855837302	5.22797598017188	2.18988478836683	0.03535055264098	0.346128249037594	-3.70430470401744
C14orf49	-0.282732854278023	5.83420994579004	-2.1897681919608	0.035359715919433	0.346128249037594	-3.70451172995999
KIF5B	0.222974037083823	8.59412604387305	2.18967135522118	0.0353673278989367	0.346128249037594	-3.70468366495147
PROK1	-0.222449919566967	4.21267919357617	-2.18905961834723	0.0354154480127708	0.34642153248371	-3.70576968370245
FAM20A	-0.255058868592511	8.06337129296582	-2.18855794275766	0.0354549540409857	0.346491469743779	-3.70666014441917
DHX29	0.173651778512277	7.17410058186963	2.18850773328919	0.0354589101032069	0.346491469743779	-3.7067492566514
KCNJ3	-0.150855040796877	3.65650541634863	-2.18774861086444	0.0355187701447083	0.346755454166154	-3.70809637174255
CNN3	0.189706658351934	8.53644824687207	2.18750266143987	0.0355381835919743	0.346755454166154	-3.70853275253412
TARBP1	0.213963758240576	5.66872447122461	2.18720872372181	0.0355613972736325	0.346755454166154	-3.70905423039198
ERI1	0.247745193312995	4.90212087206445	2.18700538267441	0.0355774639963087	0.346755454166154	-3.70941494974392
TMEM80	-0.287809186841519	5.99866212371191	-2.18681407952765	0.0355925854591599	0.346755454166154	-3.7097542918813
WDR45L	0.158147080416914	8.07540745703809	2.18678423239407	0.03559494522697	0.346755454166154	-3.70980723410964
NISCH	-0.228957693659228	7.3299702190332	-2.18654457045497	0.0356138983781132	0.346763079922405	-3.71023232230665
UNQ9370	-0.153467234772817	2.74867586505859	-2.1862351959294	0.0356383778821845	0.346768477914864	-3.71078100918366
LLGL2	-0.227093523283733	7.02686901813281	-2.18596054363815	0.0356601225107089	0.346768477914864	-3.71126806724906
PCNP	0.15024792175	6.63520743415625	2.18584890237208	0.0356689646901529	0.346768477914864	-3.71146603486068
NR0B2	-0.582310538718255	8.57112407803125	-2.1853554756897	0.0357080683049428	0.346942722666332	-3.71234091380136
APLP2	0.158167574580853	10.6969755567285	2.18507345740078	0.0357304351286459	0.346942722666332	-3.71284088631273
KCTD2	-0.173207451345983	6.43560514108887	-2.18472164621603	0.0357583546941581	0.346942722666332	-3.71346452395359
BCL6B	-0.159595601606401	5.66897156345801	-2.18470587475794	0.0357596067640261	0.346942722666332	-3.71349247948419
LRP8	-0.19505322289509	4.4942766549541	-2.18430965762029	0.0357910745896949	0.346959870593425	-3.71419474141222
LDHB	0.271783965703371	7.03960748977734	2.18383916991839	0.0358284730354406	0.346959870593425	-3.7150285204371
SPECC1L	0.175494769755951	7.93449798364844	2.18367369963954	0.0358416343127445	0.346959870593425	-3.71532172877603
SILV	-0.19359240978596	5.01949254689941	-2.1835168063684	0.0358541173600123	0.346959870593425	-3.71559972386715
SMARCC1	0.156889914539681	7.39257162790625	2.18333056367279	0.0358689405851	0.346959870593425	-3.71592970342055
ZNF500	-0.189357669900298	4.91663589731055	-2.18331149958784	0.0358704582205422	0.346959870593425	-3.71596347946363
IGKV2-40	0.319567772762401	2.67271144860742	2.18228595607244	0.0359521829645403	0.347457559524159	-3.71778012701678
AMOTL2	0.214492918552087	5.8354253689668	2.18220896124056	0.0359583253018348	0.347457559524159	-3.71791649037444
NME4	-0.230804270056051	8.55738509861133	-2.18005924331798	0.0361301985057576	0.348307388080459	-3.72172236906966
UBA7	-0.206847702864592	7.51505943293555	-2.17977067291587	0.0361533256928138	0.348307388080459	-3.72223304691363
ACSS1	0.230937101689976	5.4924452410332	2.1794284162732	0.0361807725801143	0.348307388080459	-3.72283866798295
WTAP	0.16935771588542	8.35379827979492	2.17925388163952	0.0361947763235777	0.348307388080459	-3.72314747908139
FAM13C	0.228597384800596	5.28488745617578	2.17901922903043	0.0362136112157958	0.348307388080459	-3.72356263069204
HPS3	0.250605910674602	6.84598669703125	2.17881588169946	0.0362299403731796	0.348307388080459	-3.72392236988926
ESRRB	0.142701290343255	3.09160601139844	2.17863862607802	0.0362441796611773	0.348307388080459	-3.72423593045778
RALGAPB	0.118436090099946	7.65631294630176	2.17832418083427	0.0362694519049069	0.348307388080459	-3.72479212978514
SNX33	-0.201816295232268	7.19055374783252	-2.17831097094687	0.0362705139382443	0.348307388080459	-3.72481549450373
STXBP4	0.279439399138888	5.10445648321875	2.1778166513449	0.0363102755642682	0.348307388080459	-3.72568973738299
MYO16	-0.147873953610864	4.81905655877246	-2.17774209201867	0.0363162762621168	0.348307388080459	-3.72582158873227
C16orf3	-0.198358999616318	3.38763686099707	-2.17770391943135	0.0363193488168702	0.348307388080459	-3.72588909217809
C20orf27	-0.215618886236605	5.11624830294727	-2.17766650842046	0.0363223602957827	0.348307388080459	-3.72595524802779
SPSB2	-0.225556994945187	5.06057591855762	-2.17757831538447	0.0363294604606483	0.348307388080459	-3.72611120108744
ROBLD3	-0.187430595280755	6.78632425601172	-2.17747593797443	0.036337704116212	0.348307388080459	-3.72629223076704
CENPT	-0.299050583298861	6.21591487527832	-2.17746860850215	0.0363382943653424	0.348307388080459	-3.72630519092554
MGC39372	0.378258830342507	4.7005185642373	2.17684735138448	0.0363883557713672	0.348612139327697	-3.727403596985
DNAJC30	-0.177896065827507	6.37094272271533	-2.17654298010681	0.0364129046337359	0.348667992712663	-3.72794165283948
CYP51A1	0.250872338605651	8.14123517945898	2.17619615659126	0.0364408954030067	0.348667992712663	-3.72855468672729
TTC9	0.372989638774802	5.64967274124609	2.17609582545299	0.0364489963038023	0.348667992712663	-3.7287320153711
OR2AJ1	-0.221531026544395	2.40511399018262	-2.1752220001337	0.0365196181249052	0.348996017129396	-3.73027618964861
SERPINE2	0.280266815297617	5.6260238023125	2.17509050651427	0.0365302558521197	0.348996017129396	-3.73050851820596
CKS1B	0.16595406427753	7.95503688505566	2.17486615440194	0.0365484121163263	0.348996017129396	-3.73090488928442
FAM98C	-0.183768946177457	6.36377877526514	-2.17451353361198	0.0365769650635383	0.348996017129396	-3.73152781656343
[truncated: 17,085 more rows]
