# Supplementary material for: Integration analysis identifies the role of metallothionein in the progression from hepatic steatosis to steatohepatitis
Source: Front Endocrinol (Lausanne). 2022 Oct 18;13:951093. doi: 10.3389/fendo.2022.951093 (PMC9622801; doi:10.3389/fendo.2022.951093)
Supplement: Supplementary file 16 [file DataSheet_2.xls]

logFC	AveExpr	t	P.Value	adj.P.Val	B
MT-TA	0.960123528444555	-0.0190660287961433	6.19103195400993	4.56297808671961e-07	0.00712923826311548	6.055077545569
MT-TN	0.834964989750749	-0.0381717803057851	6.0523225740841	6.92495217398298e-07	0.00712923826311548	5.68991172885833
NOC2L	-0.340354857871878	-0.0330501374862259	-5.87720638109785	1.17374382488086e-06	0.00805579511809897	5.22700923863587
MALAT1	0.500603223068265	0.121828981816345	5.57126930926768	2.95533707509791e-06	0.0152125975940665	4.414471976642
RABAC1	-0.442912232441891	0.0217417458200184	-5.30688345785655	6.56456348896841e-06	0.0215590555592527	3.71009940606227
MSRB1	-0.371911772825092	-0.0453946416313131	-5.29373570206812	6.83012828300946e-06	0.0215590555592527	3.67505431759196
THAP7	-0.4142082634334	0.0237963088393021	-5.25642046789884	7.64362356648041e-06	0.0215590555592527	3.57559329130509
RN7SL246P	0.631754208350899	0.0122785730179063	5.22604836239026	8.37651503030704e-06	0.0215590555592527	3.49464401428517
CASP9	-0.341409839648851	-0.0112982446143251	-5.10198549415337	1.21713812487173e-05	0.0278454155456766	3.16410667862301
MT-TW	1.57060690762795	0.107783688955464	4.94958894934874	1.92418127764182e-05	0.0309690719646474	2.7586092516764
RNU6-1152P	0.358488348880453	0.00629957934527089	4.92673301027873	2.06075608213224e-05	0.0309690719646474	2.69786952258512
TCTA	-0.414497676870213	-0.0213531162667585	-4.91282336622843	2.14853860666391e-05	0.0309690719646474	2.66091634037421
C3orf36	-0.304987518673826	0.0365646455785124	-4.88541201286923	2.33253542840164e-05	0.0309690719646474	2.58812134263649
NDUFAF3	-0.320247552464702	-0.0368827838503214	-4.86477061450436	2.48133141220204e-05	0.0309690719646474	2.53333055768014
RNU6-1263P	0.234408637631868	-0.0072001636969697	4.83508206675529	2.71199353155298e-05	0.0309690719646474	2.45456607089969
PSMB6	-0.437597537491675	-0.0450893266602388	-4.82663750422684	2.78140196831073e-05	0.0309690719646474	2.43217173298761
FLJ30064	0.379518719019314	-0.00726511232690542	4.80933754196359	2.92914151920526e-05	0.0309690719646474	2.38630698927681
PIK3CG	0.263278046964036	0.0173416753746556	4.78379230756866	3.16162485123734e-05	0.0309690719646474	2.31861715704076
EIF6	-0.32193754269364	-0.03696972843618	-4.76139133969624	3.38047846198177e-05	0.0309690719646474	2.25929435706183
MRPL32	-0.275996869690976	-0.0336690200486685	-4.74490120147063	3.55110965264966e-05	0.0309690719646474	2.21564684858257
CIAO1	-0.296842075103563	-0.0420677531781451	-4.73925470232294	3.61147486953372e-05	0.0309690719646474	2.200705649114
GNPTG	-0.252227689099567	0.0240242124940312	-4.72530496616784	3.76499767773446e-05	0.0309690719646474	2.1638031989169
C19orf71	-0.395548359973193	-0.00750334150596878	-4.69489347636819	4.12243673991876e-05	0.0309690719646474	2.0834037379693
PMM1	-0.320986525076257	0.0189359054453627	-4.68275160596817	4.27434690534983e-05	0.0309690719646474	2.05132416096011
TSHZ2	0.346113823217116	-0.00942188408448118	4.67573069849777	4.36470042906056e-05	0.0309690719646474	2.03277989123599
RN7SL538P	-0.697298427304612	-0.0388591977167126	-4.67424315113614	4.38408515641487e-05	0.0309690719646474	2.02885135853341
PIWIL1	-0.178910786863969	-0.0047378198604224	-4.66885637042585	4.45499723462656e-05	0.0309690719646474	2.01462667906136
RNMTL1	-0.276876271569431	-0.0323623348760331	-4.66713430932752	4.47790499299773e-05	0.0309690719646474	2.01007979861862
OGFR	-0.378827201595904	-0.0345221764352617	-4.64270562286445	4.81569449774103e-05	0.0309690719646474	1.94560584295245
FAM96B	-0.330094656217283	0.0330313495564738	-4.63910645803058	4.86754661324313e-05	0.0309690719646474	1.93611098048976
SERP2	-0.31089826588961	-0.0252404599614325	-4.63754262686288	4.89024790559333e-05	0.0309690719646474	1.93198582968348
ZBTB1	0.275453256613054	0.0528576910018366	4.63047811560923	4.99411071914554e-05	0.0309690719646474	1.91335338459038
ECI1	-0.360859855613054	0.0201529036951331	-4.62462763867164	5.08177282948389e-05	0.0309690719646474	1.89792625765348
CYP2C18	0.498481260811022	0.00239107498438935	4.6003496135933	5.46208748643531e-05	0.0309690719646474	1.83394051237457
MT-TK	1.03978558146687	0.0492254562901745	4.59563811942115	5.53908637384724e-05	0.0309690719646474	1.82152945551054
ZC3HAV1L	0.22484344450129	-0.00967163840794307	4.5952841988235	5.54491352677427e-05	0.0309690719646474	1.82059723874351
LDHD	-0.641804750050449	-0.0434041955316804	-4.59406051660723	5.56510763813479e-05	0.0309690719646474	1.81737418520433
FAM178A	0.280248074216783	0.0483913336170799	4.56322042247822	6.09873741178014e-05	0.0318826667789012	1.73619173744272
MRPL28	-0.229305165869131	-0.012068355046832	-4.56175409572739	6.12533059276725e-05	0.0318826667789012	1.73233412915891
PEX14	-0.388158737289211	0.019927259214876	-4.55800661904523	6.19381578997596e-05	0.0318826667789012	1.72247624567969
GSTM5P1	-0.856327391107226	0.0459901734481175	-4.51850557871302	6.96328756414445e-05	0.0343259473396949	1.61865380834799
TRAPPC6A	-0.496623422478355	0.014719576671258	-4.51663903998718	7.00189309503248e-05	0.0343259473396949	1.61375190163354
TMEM53	-0.34725319999642	-0.0675353022235996	-4.50225981754763	7.30646155900805e-05	0.0349860566279013	1.57600162409209
NDUFA4	-0.372904590429071	-0.049638604553719	-4.4875494751718	7.63156081002424e-05	0.035237175715516	1.53740521571188
GUCA2B	-0.281014558469531	0.029036886231405	-4.48447974071079	7.70117973384274e-05	0.035237175715516	1.52935397098026
C11orf68	-0.316769157462371	0.0112622696326905	-4.44696672084471	8.60422147796571e-05	0.0385132435285465	1.43105147031166
PRKCSH	-0.290261739786921	-0.0423059771462351	-4.43564385596089	8.89674548917516e-05	0.0386575659988212	1.40141201459598
MIEN1	-0.276951738064186	-0.0210082930619835	-4.43128446740295	9.01196293318805e-05	0.0386575659988212	1.39000465480317
A1BG	-0.439552914371795	0.00078650686868687	-4.41948616329175	9.33121172987818e-05	0.0388219811302467	1.35914308132979
ATP5SL	-0.37041216249319	-0.0691461343863177	-4.41600970241585	9.4273873555723e-05	0.0388219811302467	1.35005269936486
EMC10	-0.320418874358308	-0.0232717455142332	-4.38326077897608	0.000103826417288818	0.0390023310441296	1.26449301495965
SNORD55	-0.599949181206127	-0.00159918582460973	-4.37837120380423	0.000105332109074697	0.0390023310441296	1.25173013557757
MT-TQ	1.59109495567949	-0.0689351506868687	4.36365768795728	0.000109993779969988	0.0390023310441296	1.21334318589101
TMEM222	-0.250051951094406	-0.038552495107438	-4.36154455087321	0.00011067974204503	0.0390023310441296	1.20783241390527
RN7SL417P	-0.28768365832634	0.00673580428741965	-4.35843451178606	0.000111696977774598	0.0390023310441296	1.19972292455211
DNPH1	-0.488091177900766	-0.0253079920955005	-4.35440700983006	0.00011302797521166	0.0390023310441296	1.18922302704453
IFI35	-0.373181728031677	-0.0429462276806703	-4.35167526761239	0.000113939620578087	0.0390023310441296	1.18210246159779
NUBP2	-0.344741234330336	0.0294732091910009	-4.3491576768804	0.000114786200696734	0.0390023310441296	1.1755409820372
MRPL2	-0.616160786787546	-0.0403764397171717	-4.34568568578579	0.000115963870329559	0.0390023310441296	1.16649348012913
SOWAHC	-0.418202208594739	-0.0406544145270891	-4.34269872652065	0.000116986524258199	0.0390023310441296	1.15871119187621
PHF5A	-0.370784375430569	-0.0258444554269972	-4.33010354182399	0.000121397198291085	0.0390023310441296	1.1259086689499
MAMSTR	-0.233828212068598	0.0299616278852158	-4.32777918244482	0.000122228845925834	0.0390023310441296	1.11985753439677
WAC	0.265177515188728	-0.0120788326248852	4.3218486943678	0.000124376214960242	0.0390023310441296	1.10442172072549
HMGN2P28	-0.373836157058525	0.0330547931932966	-4.31596726607376	0.000126542434538498	0.0390023310441296	1.08911839109613
ZFAND2B	-0.238852523958292	0.0132783804779614	-4.30924926095905	0.000129062172179641	0.0390023310441296	1.07164419221642
CUEDC2	-0.286717847229104	0.0101543193709826	-4.29936448235316	0.000132859571890895	0.0390023310441296	1.04594441192855
NTN3	-0.248125839979604	0.0224714742869605	-4.2970740577019	0.000133755023412555	0.0390023310441296	1.03999142807774
SLC35C2	-0.361920248878122	-0.0969803000440771	-4.29590493668094	0.00013421437968423	0.0390023310441296	1.03695308309194
YIPF2	-0.254429388752248	-0.000904476749311294	-4.2907317444138	0.000136265637723751	0.0390023310441296	1.02351118340354
LOC100128575	-0.371672490365551	0.00852334345684114	-4.28859626987803	0.000137121342677491	0.0390023310441296	1.01796353391505
POLR3H	-0.328573598321928	-0.035736366023416	-4.28705381841136	0.000137742699050516	0.0390023310441296	1.01395687869173
FUOM	-0.339250435521811	0.00433692822497704	-4.27622741936751	0.000142182489513217	0.0390023310441296	0.985844013000802
BAD	-0.354307449867799	-0.035021433671258	-4.27505487113246	0.000142671693646662	0.0390023310441296	0.98280028343303
IPO9	0.208761535762904	0.0142160668448118	4.27379494381325	0.000143199196159868	0.0390023310441296	0.979529956793383
ADCK4	-0.308755013723776	-0.0710760578539945	-4.2723471154909	0.000143807734024832	0.0390023310441296	0.975772192066656
RPP21	-0.323543338341325	0.0123936090697888	-4.271981091601	0.000143961979570367	0.0390023310441296	0.974822244282746
GUK1	-0.315245951178405	0.00422573896740128	-4.25933266234591	0.000149393105217873	0.0399481043692988	0.942007686527218
TIMM13	-0.303719272805528	0.00202259450045914	-4.24862965476011	0.000154145629746255	0.0406904938009665	0.91425881923518
MRPL38	-0.312298059951174	-0.00839893014669421	-4.23971737754908	0.00015821599061434	0.0412362942626489	0.891165793859488
ZNF98	0.156771801915085	-0.00498255901101928	4.22322468680426	0.000166028513481192	0.0425008012492753	0.848462763539592
FCHSD2	0.234892542077423	0.0300738233415978	4.22042174422712	0.000167393370353685	0.0425008012492753	0.84120952896583
EEF2K	-0.309458304304778	-0.0617336560629017	-4.21636097604217	0.000169390254468847	0.0425008012492753	0.830703560589085
AP1S1	-0.243005853682484	0.014868845228191	-4.21090729891402	0.000172108908334758	0.0425008012492753	0.816597931545529
DNAPTP3	0.323624082519231	0.0448003246515152	4.20836977597834	0.000173388407233566	0.0425008012492753	0.810036363448147
CCS	-0.341056229241342	-0.0143331778314968	-4.19459429588343	0.00018049893079542	0.043081070875466	0.774433292197009
ALCAM	0.340052607890776	-0.0647700214637282	4.19329695514502	0.000181183131982446	0.043081070875466	0.77108184094328
C19orf66	-0.371165996263237	-0.107782140961433	-4.19169273665284	0.000182032693839997	0.043081070875466	0.76693799828199
NDUFS3	-0.277063646013986	-0.0772081495041322	-4.17445963700507	0.000191408927363682	0.0440194686790599	0.722449552636987
RNA5SP300	0.391840818782717	0.017026748677686	4.16990386195434	0.000193965746073651	0.0440194686790599	0.710696589973268
FAU	-0.334206654752248	-0.0528553525977961	-4.1689155635507	0.000194524807099895	0.0440194686790599	0.708147433493331
TRIM41	-0.301246177774559	0.0279659307704316	-4.16887219512911	0.000194549375900653	0.0440194686790599	0.70803557532138
COX11P1	0.454412716323177	-0.043885669107438	4.15776318915948	0.000200943970775811	0.0449721343290646	0.679392872080709
KLHDC4	-0.366715782288378	0.0606774516124885	-4.14786158465282	0.00020681682511583	0.045788800313279	0.653880583813592
BIRC2	0.331173797022477	0.0039631116446281	4.141541419649	0.000210653018951324	0.0459558645356214	0.637604791801144
COX8A	-0.354398969646187	-0.0438160338934803	-4.13733385668378	0.000213245465414384	0.0459558645356214	0.626773161440682
RN7SL241P	-0.722031442887446	-0.086433036067034	-4.13112276571493	0.000217129562325658	0.0459558645356214	0.610789318361582
ZNF525	0.590990842779554	0.0204258398576676	4.12940457022191	0.000218216210914252	0.0459558645356214	0.606368819433193
FAAH	-0.388922175778555	0.0557502550073462	-4.12859325209773	0.000218731166803832	0.0459558645356214	0.604281671592005
C12orf57	-0.346050473849151	-0.0325186865647383	-4.12356533384946	0.00022194910121119	0.046160929231701	0.591349682389933
GPR3	0.307049805412254	0.0190930496795225	4.11204711864842	0.00022949662469852	0.0472533550254253	0.561740927317066
ZNF76	-0.31030425614369	-0.00437901388246097	-4.09834716871388	0.000238801304409202	0.0484332476187982	0.52655405570213
ZNF212	-0.385590720054113	0.0600759526097337	-4.09671869224718	0.000239931581210171	0.0484332476187982	0.522373692811462
RNU6-1123P	0.413310638448052	-0.0464205058292011	4.08917311051836	0.000245237429987641	0.0484842142830252	0.503010056662375
ELP5	-0.27712071258708	-0.0336269601781451	-4.08822128150742	0.000245914830538468	0.0484842142830252	0.500568175485872
RN7SL419P	-0.503473696582917	-0.0422108498264463	-4.0863550680338	0.000247248300131989	0.0484842142830252	0.495780947591554
BLVRB	-0.336430691222278	0.0159063402011019	-4.07725365567934	0.000253853585775769	0.0489222789342579	0.472442914779933
POLR2L	-0.279308989771479	-0.0138412046129477	-4.07360056284132	0.000256553060613851	0.0489222789342579	0.463079796282177
PAPD4	0.354932664834665	0.00587605640082645	4.07109552578791	0.00025842037818918	0.0489222789342579	0.456660624765853
MOGS	-0.468785232923243	-0.0766327927401286	-4.07033979553855	0.000258986323644201	0.0489222789342579	0.454724286580078
UQCRC1	-0.327262549814269	0.0176846705679523	-4.06687255019432	0.00026159842238037	0.048966468334653	0.445841821278432
MT-TD	0.91834240108608	0.21457515379798	4.0512243603269	0.000273711236685018	0.0507422502812267	0.405781481202418
RALY	-0.356769351626207	-0.043499624835629	-4.04832600504004	0.000276014183171316	0.0507422502812267	0.398366496565864
PRAP1	-0.375454661551615	0.0928505660449954	-4.04094494206955	0.000281964819462382	0.0507834203601843	0.379490309621483
ZNF91	0.48662951387679	0.0978404270018366	4.0389120000206	0.000283625686595402	0.0507834203601843	0.374293100879165
B3GAT3	-0.621168697344156	-0.123678829512397	-4.0388977468286	0.000283637364809189	0.0507834203601843	0.374256665396663
RN7SKP163	-0.245294381566517	-0.01508204409045	-4.02602275490423	0.000294380551226351	0.0519626156129668	0.341359995178188
PARN	0.21669013098951	0.00676817879614325	4.02497652244313	0.000295270812370914	0.0519626156129668	0.33868817023464
BMS1P20	0.376459809337829	0.00728500038751148	4.0175419519767	0.000301673231562328	0.0523595340846535	0.319708113989211
PARP8	0.281650960910548	0.0252853876765381	4.01200879298046	0.000306526029320618	0.0523595340846535	0.305589164254953
PNKP	-0.218313096873543	-0.023185780932966	-4.0117507181531	0.000306754222302373	0.0523595340846535	0.304930779750634
MRPL17	-0.205071984626207	-0.0069630703204775	-4.00694954238044	0.000311029859445893	0.0523595340846535	0.292684673786122
FTO	0.259277170313853	-0.00942004946372819	4.00630076816027	0.000311612063434678	0.0523595340846535	0.291030223179694
HIRIP3	-0.267551321140027	0.0283690680367309	-4.00211274993955	0.000315396040677042	0.0523595340846535	0.280352258545409
POMGNT1	-0.290824692871961	-0.0358574858714417	-3.99507880905769	0.000321852565523474	0.0523595340846535	0.262425922479554
RN7SKP214	-0.503558022723027	-0.0204176434476584	-3.99434420298991	0.000322534263106065	0.0523595340846535	0.260554304266246
ATF7IP	0.31966380627639	-0.00209993011386593	3.99367764783961	0.00032315403055724	0.0523595340846535	0.25885615714849
TEX264	-0.252530706340243	0.00684194219880624	-3.99241147325846	0.000324334531448568	0.0523595340846535	0.255630632752207
CCDC115	-0.248330450171662	0.0339679374123049	-3.99116710406814	0.000325498803440293	0.0523595340846535	0.252460964949017
PICK1	-0.290725938834749	-0.060522313073921	-3.9832738898736	0.000332979528923651	0.052790576654329	0.232362444398684
ZNF717	-0.300616314162504	0.061035760573921	-3.98293314722341	0.000333306214913199	0.052790576654329	0.23149508879199
ZNF688	-0.298221525253663	-0.0113465652676767	-3.97801025169238	0.000338061075732413	0.0531349431246594	0.2189665122483
SEPW1	-0.404693066520979	-0.0395589316198347	-3.9659349258705	0.000350006268920566	0.0545956748263216	0.188255866964998
CXXC1	-0.228824267377456	0.0102874794618916	-3.95981251461683	0.00035621902397895	0.0546958854007258	0.172696264294227
HNRNPA1P12	0.35853576120313	-0.0219936065280073	3.95902246594647	0.000357028525510796	0.0546958854007258	0.170688975925717
RNA5SP26	0.189049252594739	-0.00224165301836547	3.95747626237062	0.000358617995585138	0.0546958854007258	0.166760881728619
LSM10	-0.430362691297369	-0.0476754415968779	-3.9387121563579	0.000378465852980976	0.055256786268312	0.119130206014107
PCDH12	-0.247356326459124	-0.0191656437984389	-3.93778245623811	0.000379476608938352	0.055256786268312	0.116772152669667
SRSF4	0.178457142774559	0.00672918392653811	3.93759117344773	0.00037968489488358	0.055256786268312	0.116287013109604
TPI1P1	-0.453415188936397	-0.0940834081193756	-3.93333208255684	0.000384351550294681	0.055256786268312	0.105486898437679
CLEC4G	-0.303240537335581	0.0624761705587695	-3.93323684972709	0.000384456532680729	0.055256786268312	0.105245452221844
SNX6	0.357499372389277	-0.0212088292460973	3.92579028839334	0.000392752560421044	0.055256786268312	0.0863718715119646
RNU1-19P	-0.594863391428238	0.0960522969954086	-3.92521039524186	0.000393405877930043	0.055256786268312	0.0849025994059911
RNA5SP97	0.277142240020979	0.0183174815592287	3.92227210046305	0.000396732523939332	0.055256786268312	0.0774589459318964
ARHGDIB	0.431851524001915	0.0121552351629936	3.92121017003948	0.000397941539680483	0.055256786268312	0.0747691795123862
MMP11	0.321004788018981	-0.0593825726859504	3.92111504079223	0.000398050020095616	0.055256786268312	0.0745282380017658
CDV3	0.258694354385781	-0.0489254154857668	3.91868104630973	0.000400835441898765	0.055256786268312	0.0683641143376068
CLEC2D	0.353636409746337	0.0182972907929293	3.91816563276502	0.000401427704482289	0.055256786268312	0.0670589833656772
RN7SKP22	-0.427100552558108	-0.0218924593351699	-3.91407577069938	0.000406157697016578	0.055256786268312	0.0567046242487876
ABHD16A	-0.287321366911588	-0.00608936684022039	-3.91144067699955	0.000409233943540858	0.055256786268312	0.0500352039117766
SNORA13	-0.218269761616966	0.0144149000445363	-3.90953230854249	0.00041147596077186	0.055256786268312	0.0452060479538323
MRPL55	-0.24079927032351	0.0283551945362718	-3.90809890088125	0.000413167842607409	0.055256786268312	0.0415792986622385
RPS2P7	-0.489401654390776	0.0561599798879706	-3.90462784359737	0.000417292928721493	0.055256786268312	0.0327987917150239
UPK3B	-0.378876483538628	0.0477591996235078	-3.90406165083533	0.000417969600260155	0.055256786268312	0.0313667756301301
GATAD1	0.171575269797369	0.0282590793544536	3.90321589675048	0.000418982373834294	0.055256786268312	0.0292278204426832
HAGH	-0.247826532301199	0.0332739154104683	-3.89977105955151	0.000423132249268251	0.055256786268312	0.0205172389894619
AP5M1	0.285447364375458	0.0402000955656566	3.89974064512865	0.000423169066157013	0.055256786268312	0.0204403447458175
SUPT5H	-0.260713951802031	0.056512729194674	-3.89950450562239	0.000423455020983727	0.055256786268312	0.0198433397423567
SRRD	-0.291132364088911	-0.080030880107438	-3.89889653512337	0.000424192113513076	0.055256786268312	0.0183063314496401
KRTAP4-9	0.361422899107226	-0.0264908665693297	3.89683262687717	0.0004267036919214	0.055256786268312	0.0130891659352201
SBF2	0.231980121695138	-0.0175328842966024	3.89458017971155	0.000429461231503125	0.0552662922290584	0.00739645957112067
KLC4	-0.359596033464952	0.0313058505697888	-3.89121823907435	0.000433609367186218	0.0554535209339393	-0.00109827497787141
TMEM208	-0.295137092502831	-0.00589072464279155	-3.88740782769734	0.000438358024453901	0.0557147637253446	-0.0107232109746214
SKIV2L	-0.341931023558941	-0.0091908670661157	-3.87817123331748	0.000450080063241379	0.0564469402445411	-0.0340413117796325
TBX18	-0.256883611308858	0.0271580164857668	-3.8699009340285	0.000460834295208145	0.0564469402445411	-0.0549040773075511
CD2BP2	-0.399405415366633	0.0352306687217631	-3.86867973723233	0.00046244331379061	0.0564469402445411	-0.0579834051392538
RN7SKP208	-0.770161837112887	-0.0427494834738292	-3.8659811918472	0.000466018263089702	0.0564469402445411	-0.0647867927035151
DAGLB	-0.288663014732434	-0.0429451665831038	-3.86581690552684	0.000466236770841559	0.0564469402445411	-0.0652009279481911
GNG3	0.187321213357143	-0.0106835958484848	3.8638450670848	0.000468867191415455	0.0564469402445411	-0.0701710979562993
TERC	-0.361382511706127	0.022053356902663	-3.86080961964349	0.000472944707692445	0.0564469402445411	-0.0778204853477646
ERAL1	-0.242282032236971	-0.0373958043197888	-3.86023929743833	0.000473714662370455	0.0564469402445411	-0.0792574794238412
DAZAP2	0.5072079999662	0.0788432457235996	3.85825031667485	0.000476409410139231	0.0564469402445411	-0.084268382993316
KIR2DL5A	-0.382904888748418	0.0165514724857668	-3.85801553592552	0.000476728482595499	0.0564469402445411	-0.0848598154133624
RN7SK	-0.543156168836247	-0.160350315613866	-3.85268018719546	0.000484035645320882	0.0564469402445411	-0.0982966799648493
AAMDC	-0.304811884163836	0.045622246077135	-3.85137250766965	0.000485843169283676	0.0564469402445411	-0.101589044633148
UCN	-0.42578613040676	0.0723240778962351	-3.85052978298196	0.000487011492420042	0.0564469402445411	-0.103710581689588
GPS1	-0.224286358820929	-0.0346477940371901	-3.85022788121378	0.000487430702676541	0.0564469402445411	-0.10447057250884
RRAGC	0.274141316569431	-0.0112470513360882	3.84748783573603	0.00049125151812596	0.0564469402445411	-0.111367272699253
RNU6-1287P	0.320548987532967	0.00136723078787879	3.84300313230675	0.000497568088988699	0.0564469402445411	-0.122651623103778
TMEM190	-0.220872489020147	-0.00827420252525253	-3.83987465911664	0.000502021146919665	0.0564469402445411	-0.13052074843752
SNORA64	-0.488505393564019	-0.0527796075642792	-3.837201240521	0.000505857171464594	0.0564469402445411	-0.137243502226831
NEURL4	-0.391786336142691	-0.0106087664416896	-3.83714428140564	0.000505939210054971	0.0564469402445411	-0.137386717662412
RN7SL394P	-0.828998669962704	-0.0174715933627181	-3.83610350393742	0.000507440528669381	0.0564469402445411	-0.140003471556993
RNU6-898P	0.125678382463037	0.00827401369146006	3.83324674920743	0.000511583686988188	0.0564469402445411	-0.147184740335063
SNORA5A	-0.622087058621878	-0.022140935046832	-3.82697459337294	0.000520795915254727	0.0564469402445411	-0.162945046952863
PSENEN	-0.23098204549284	0.00363959255280073	-3.82565756762902	0.000522750682584976	0.0564469402445411	-0.166253245719371
BOLA1	-0.266491832632035	0.0541920556538108	-3.82456261441563	0.000524381271630461	0.0564469402445411	-0.169003323218779
PHC1	0.160578230849484	0.0158569074086318	3.8237240130889	0.00052563344731204	0.0564469402445411	-0.171109362307718
SNX17	-0.220746843727106	-0.0215736567474747	-3.8233835537491	0.000526142640630794	0.0564469402445411	-0.171964335796876
CSRP1	-0.341298752941059	-0.0478915015399449	-3.82330377110998	0.000526262033418411	0.0564469402445411	-0.172164684907762
RPS16	-0.230299019659174	-0.044104200805326	-3.8202620046957	0.00053083365659303	0.0564469402445411	-0.179802033404984
GINS2	0.301942923632867	0.00138335247107438	3.81760891040769	0.000534852622958004	0.0564469402445411	-0.186461747869247
NTHL1	-0.37285478084299	0.071113506456382	-3.81591537581156	0.000537433473578345	0.0564469402445411	-0.190711953232693
MAP2K7	-0.300445505810856	-0.00734839006244261	-3.81506334330381	0.000538736494987013	0.0564469402445411	-0.192850018323782
SNORA31	0.445467258745172	-0.0184180161758494	3.81318099487057	0.000541626081326233	0.0564469402445411	-0.197572930007634
PAGR1	-0.195214032203963	0.00202870170615243	-3.81248291842726	0.0005427015198323	0.0564469402445411	-0.199324231333392
RBP5	-0.419051682459873	0.0609064556740129	-3.80974066884391	0.00054694628005599	0.0564469402445411	-0.206202759856156
SSSCA1	-0.295716092404013	0.00780535757805326	-3.80770441225304	0.00055011907912066	0.0564469402445411	-0.211309274694004
CCDC88A	0.343316037618049	0.0322500073572084	3.80714743076347	0.000550990051634949	0.0564469402445411	-0.212705901636371
AMT	-0.348646924188811	0.0525804173305785	-3.80708345385897	0.000551090180427506	0.0564469402445411	-0.212866318606253
PTEN	0.352442355954212	-0.0206276333838384	3.80402232583902	0.000555901797056999	0.0564469402445411	-0.220540733163721
ZFAND2A	-0.313210048069431	0.052893351214876	-3.80374487537508	0.000556339917826074	0.0564469402445411	-0.221236208115267
RAB43	-0.36495919943007	-0.0910494998732782	-3.80315590946714	0.000557271063385479	0.0564469402445411	-0.222712487641466
UBE2Q2P1	0.261682225074426	-0.00196366949586777	3.80225345785284	0.000558700762788191	0.0564469402445411	-0.224974380648368
MRM1	-0.30052411478688	0.0137098928494031	-3.80162618876831	0.000559696605693006	0.0564469402445411	-0.226546447126863
FOXRED1	-0.366621459154387	0.0472758319354913	-3.80012944749556	0.000562079780709734	0.0564469402445411	-0.230297217904223
GALC	0.283974421438062	-0.0330257143581267	3.79846375939274	0.000564743549799683	0.0564469402445411	-0.234470742942092
NDUFS7	-0.376394123046787	-0.0309976797640037	-3.79414824504577	0.000571702089724286	0.0566667089497261	-0.245280594263966
OCSTAMP	0.236295530188478	-0.00315771026538108	3.78565488636182	0.000585641231897793	0.0566667089497261	-0.266542576981474
RGS19	-0.259890682336996	0.00232150931313131	-3.78122349052583	0.000593044408201496	0.0566667089497261	-0.27762917071333
SLAIN2	0.220891073872378	-0.0451632806873278	3.7796993190758	0.000595611658239454	0.0566667089497261	-0.281441302917449
HYAL1	-0.239216505697969	-0.0645248678916437	-3.77955095147923	0.000595862137870469	0.0566667089497261	-0.281812358060133
ZNF124	0.355615154520979	0.11991460746832	3.77872946206877	0.00059725085834076	0.0566667089497261	-0.283866740074347
CLPP	-0.189421836008991	-0.0502712212396694	-3.77496685736698	0.000603651765437224	0.0566667089497261	-0.293274200632177
SPR	-0.316446987638278	0.00869552964141414	-3.77492221093746	0.00060372811587371	0.0566667089497261	-0.293385807565201
RN7SL63P	-1.06614681245505	0.149027649258953	-3.77207778413342	0.000608611778740142	0.0566667089497261	-0.300495304155594
TMIE	-0.353404853562105	0.0807378858411387	-3.77185009800491	0.000609004351789272	0.0566667089497261	-0.301064309594858
TNNT2	-0.492248579622711	0.0579165177525253	-3.76967999329735	0.000612758370850418	0.0566667089497261	-0.306486943837985
PRR21	0.231339611832834	-0.0231105424527089	3.7688965435856	0.0006141191546071	0.0566667089497261	-0.308444340403644
MSX1	-0.212970961441059	0.0370622160964187	-3.76871736683473	0.000614430780851676	0.0566667089497261	-0.308891980675714
NAT9	-0.337536743290376	0.0450595373673095	-3.76822947380794	0.000615280108119623	0.0566667089497261	-0.310110852671025
APOC3	-0.272492266479687	0.0340654949320477	-3.76754272447837	0.000616477536754856	0.0566667089497261	-0.311826417199087
GNG12	0.386029238422244	-0.0562194743370064	3.76749962277685	0.000616552765051369	0.0566667089497261	-0.311934085508025
MT1M	-0.758795989607975	-0.128222975958219	-3.76625757957208	0.000618724418288631	0.0566667089497261	-0.315036523843038
COX6A1	-0.305401292014652	-0.0250478749191919	-3.76455235150529	0.000621718024458507	0.0566667089497261	-0.319295320436995
PRDX5	-0.282189666800699	0.0757327765399449	-3.76157684519696	0.000626975359029703	0.0566667089497261	-0.326724940524199
RNF40	-0.296766368068598	-0.0314785576602387	-3.75866688596448	0.000632158593789773	0.0566667089497261	-0.333988813530111
GOLGA2P5	-0.321367899958042	0.0565193881184573	-3.75797752098382	0.000633392572660395	0.0566667089497261	-0.335709312130632
OCLM	0.328626624279054	-0.0505637989384757	3.75792500942428	0.000633486665276486	0.0566667089497261	-0.335840364323477
MGC27345	0.231718800374958	-0.0125174606850321	3.757185426767	0.000634813324898003	0.0566667089497261	-0.337686056585776
LOC692247	0.259507184560107	0.00950370242883379	3.75670060900177	0.000635684450921833	0.0566667089497261	-0.338895888716488
RNASE6	0.385419183825175	-0.0183591374683196	3.7558535543296	0.000637209232628001	0.0566667089497261	-0.341009522531802
C16orf58	-0.314560663166833	0.0111380839972452	-3.75483397921591	0.000639049274827568	0.0566667089497261	-0.34355340981859
LIPG	-0.342179364300699	0.00338959084297521	-3.753618129787	0.000641250276118804	0.0566667089497261	-0.346586678512966
C11orf80	0.295473036752248	0.0616898321129477	3.74867169327589	0.000650280668675311	0.0572191408889943	-0.358923183988597
HIGD2A	-0.400039856327672	0.0289867336088154	-3.74453140700421	0.000657934060901959	0.0572316781726666	-0.369244515824362
ZMYND11	0.244916839418831	-0.0026871837369146	3.74379054139855	0.000659312749033871	0.0572316781726666	-0.371090976590059
SDF4	-0.211369284200799	-0.035521678292011	-3.7386134841204	0.000669025318801917	0.0572316781726666	-0.383989983301043
WDR81	-0.340557653344322	-0.0739287627070707	-3.73563819819152	0.000674669828951502	0.0572316781726666	-0.39140011755179
DDIAS	0.15212617447952	-0.0167598620358127	3.73562475827384	0.0006746954307236	0.0572316781726666	-0.391433585517452
ITM2B	0.248848769729104	-0.0633197495831038	3.73465937423025	0.000676536862249473	0.0572316781726666	-0.393837459073301
SMUG1	-0.339011282634782	-0.0378039915734619	-3.73462423559098	0.000676603979639695	0.0572316781726666	-0.393924952366556
RN7SL336P	-0.574655054616467	0.196622027264922	-3.73461824782932	0.000676615417349525	0.0572316781726666	-0.393939861535567
RPL31	0.475092749702464	0.157159397966024	3.73180605853149	0.000682007981187001	0.0572316781726666	-0.400941059339008
RNA5SP77	-0.45088722035298	0.10717148286685	-3.73040782853661	0.000684704669734851	0.0572316781726666	-0.404421345463471
ANKRD36	0.435213612006826	0.0846468312846648	3.72978336379092	0.000685912377198295	0.0572316781726666	-0.405975521674633
LOC80154	-0.349741351675158	0.0392933178999082	-3.72977162095845	0.000685935107470412	0.0572316781726666	-0.406004746461181
ZBTB48	-0.258881717854978	0.04490318640955	-3.72826823671933	0.000688851206013577	0.0572316781726666	-0.409745985626548
GUSBP11	-0.338189161628372	0.0328709351487603	-3.72515861902595	0.000694921088400121	0.0572316781726666	-0.417482616044146
RNU4-33P	0.435884733907842	0.0824797246267218	3.72390172834531	0.000697389188471026	0.0572316781726666	-0.420609033254117
MED17	0.242214767848318	0.00275470289439853	3.72382110988631	0.000697547785004559	0.0572316781726666	-0.420809551847391
TBL3	-0.240974418070513	-0.0190614492777778	-3.72027154299102	0.000704565428534495	0.0572316781726666	-0.429636609493279
FAM151A	-0.672927730674326	0.0735238509944904	-3.71744041479696	0.000710211700279168	0.0572316781726666	-0.436674783649454
WDHD1	0.223528825558941	0.0248178582782369	3.71742556876954	0.000710241423788233	0.0572316781726666	-0.436711685496924
SNORD104	-0.581673804042457	-0.0127275950358127	-3.71697674552553	0.000711140590608322	0.0572316781726666	-0.437827271299648
MOB1A	0.309706797802697	-0.0452459359311295	3.71625848014728	0.000712581850438749	0.0572316781726666	-0.43961247120789
OCR1	0.459190067599484	0.118848584757117	3.71329392502132	0.000718560491496778	0.0572316781726666	-0.446979293682333
LRPAP1	-0.297443445060107	-0.0505997962773186	-3.71312889200085	0.000718894739384505	0.0572316781726666	-0.447389330065318
RPS19BP1	-0.223696833308858	0.00358555054637282	-3.71086863712	0.00072348771335621	0.0572316781726666	-0.453004401729574
FLJ44313	-0.202982549970779	-0.00117180583471075	-3.71061825816048	0.000723998244487334	0.0572316781726666	-0.453626329750533
ARMC6	-0.30257578315984	0.0476562595977961	-3.71054994979649	0.000724137588143257	0.0572316781726666	-0.453796001335109
MYL7	-0.373021391029304	-0.00207230911111111	-3.70989645656377	0.000725471976836619	0.0572316781726666	-0.455419157577222
RN7SL320P	-0.659605418054612	-0.0102890331258035	-3.70720260228529	0.000730997842580874	0.057447502208932	-0.462109048759593
TXNRD2	-0.247256961262904	-0.0322449332084481	-3.70343180661654	0.000738801368160272	0.0577712432982664	-0.471470306210565
MIR140	-0.323425697992674	0.0747115405959596	-3.70250633001316	0.000740728908729594	0.0577712432982664	-0.473767311287375
C21orf33	-0.347527623734932	-0.0349017884426079	-3.69456392596295	0.000757472518395649	0.0581600587959861	-0.493471115171468
LMF1	-0.390992874110639	-0.0982334275578512	-3.69308956816833	0.000760620739440593	0.0581600587959861	-0.497126975586714
RN7SL18P	-0.409452500588079	0.0244827085022957	-3.69227296527552	0.000762369894960763	0.0581600587959861	-0.499151607343797
ATP6V0E2-AS1	-0.26316986734682	0.0140855187061524	-3.69226319848001	0.000762390838900131	0.0581600587959861	-0.499175821459057
RN7SKP188	-0.530347435782884	0.0763974732791552	-3.69101333536805	0.000765075651862578	0.0581600587959861	-0.502274314755638
SIRT3	-0.320653365764485	-0.0132991129517906	-3.69037788662471	0.000766444159026866	0.0581600587959861	-0.50384947993709
SNORA49	-0.725207483241925	-0.151370073831038	-3.69026410951019	0.000766689440377532	0.0581600587959861	-0.504131502322075
STX10	-0.320346418668332	0.0440087652754821	-3.68951253150449	0.000768311607212639	0.0581600587959861	-0.505994375050971
ITPRIPL2	-0.332150694957293	-0.0484354965055096	-3.68634699502319	0.000775180492268996	0.0581938716044559	-0.513838922166815
RNA5SP413	-0.643938017775724	0.0752530929531681	-3.68560323286748	0.000776802985483763	0.0581938716044559	-0.515681670840763
RNU1-96P	-0.321527188132784	0.0670206960959596	-3.68540442455288	0.000777237236096425	0.0581938716044559	-0.516174215035046
RN7SL448P	-1.05197663931069	0.126503925526171	-3.68218124311954	0.000784310411678887	0.058510693393001	-0.524158163671102
MYL5	-0.351052909475191	0.00375858109733701	-3.67503511478653	0.000800215338187157	0.0585590418414576	-0.541849785784749
KRTAP10-12	0.312189852522228	0.0255237132768595	3.6744540694016	0.000801522192008555	0.0585590418414576	-0.543287691229404
ADAP1	-0.249505036302115	-0.0335272381299357	-3.673623234653	0.000803394447385505	0.0585590418414576	-0.545343594038536
RNA5SP84	-0.484832655279554	0.0876356635665748	-3.67293441173027	0.000804949893513201	0.0585590418414576	-0.547047951489414
LRRC45	-0.275059052221612	0.017707106949495	-3.6723242360104	0.000806330179121728	0.0585590418414576	-0.548557608256362
HEXIM2	-0.244903352339327	0.00260788561799816	-3.67129569817769	0.000808662033784656	0.0585590418414576	-0.551102128741695
PALM3	-0.469602775902098	0.0590774181652893	-3.66953549879096	0.000812667830277418	0.0585590418414576	-0.555456079041872
COX5B	-0.331790565973193	-0.033020909748393	-3.66946432125447	0.000812830216830899	0.0585590418414576	-0.55563212353182
SDF2	-0.246790141136697	-0.0074901240697888	-3.66831084330282	0.000815466178218435	0.0585590418414576	-0.558484853024303
TRIM56	-0.182847957467865	0.0256538173902663	-3.66669636638611	0.000819169525711922	0.0585590418414576	-0.562477118067123
NF1P3	0.244014001891758	0.0294141827	3.66659713726982	0.000819397671331076	0.0585590418414576	-0.562722468672666
RPPH1	-1.51812008678205	-0.543982411474747	-3.66553700402885	0.000821838949791178	0.0585590418414576	-0.565343557310371
SLC39A1	-0.22654554524692	-0.0645313108833792	-3.66549701050421	0.000821931184661547	0.0585590418414576	-0.565442432092206
PCBP1	0.202873541227772	-0.0505536440798898	3.66015212432095	0.000834348347419706	0.0591350125108221	-0.578652643526171
CHTF8	-0.225757645469281	-0.0443625606735537	-3.6591106746026	0.000836788868879233	0.0591350125108221	-0.581225772769915
KIAA1586	0.33367334278022	-0.0179958589090909	3.6583262873314	0.000838631551877613	0.0591350125108221	-0.583163583804267
USP17L15	0.196707119486513	-0.0242018142837466	3.65693955130564	0.000841898883228557	0.0591627918282457	-0.586589085687526
RNU6ATAC37P	-0.466559325809191	0.0619819887630854	-3.65211803043094	0.000853355142462924	0.0593065936867171	-0.598495194101383
NFKBIL1	-0.240969292978854	-0.0212127896248852	-3.65148810016908	0.000854862992467882	0.0593065936867171	-0.600050267827024
NDUFA7	-0.223874525400932	-0.000907881623507805	-3.65066438561931	0.000856838588584621	0.0593065936867171	-0.602083566835519
DEGS1	0.305034227677739	-0.0446312067764004	3.64964703910309	0.000859284687688934	0.0593065936867171	-0.604594587697163
DCBLD2	0.20337747295338	-0.0488073500238751	3.64929775279949	0.000860126065254123	0.0593065936867171	-0.605456634737799
MSRB2	-0.452386067453047	-0.0828787449049587	-3.64884106111199	0.000861227368252959	0.0593065936867171	-0.606583711843292
RASSF7	-0.274140335687812	-0.0403368242589532	-3.64668720421295	0.000866439763234575	0.0594174687097433	-0.611898502165166
LOC101929469	0.336115185279887	-0.0664471054196511	3.64435743682734	0.000872112217239316	0.0594174687097433	-0.617645969726746
OR10V1	0.25425809659632	0.0249017223916437	3.64308999809636	0.000875213209868366	0.0594174687097433	-0.620772094407344
GCDH	-0.487743214474359	-0.0483013752929293	-3.64198102212088	0.000877935242744651	0.0594174687097433	-0.623507019653509
ACADS	-0.409413179067266	-0.0205701125270891	-3.6414088702369	0.000879342815842318	0.0594174687097433	-0.624917915662947
TIMM44	-0.273760362039461	-0.0113084752286501	-3.63917277376933	0.000884864884344285	0.0594174687097433	-0.630431168365496
NOSTRIN	0.486154465026973	0.0134979801129477	3.6390398308893	0.000885194242408339	0.0594174687097433	-0.630758906107125
CYB5D2	-0.24755037231019	0.0249398000798898	-3.63874568032898	0.000885923404268635	0.0594174687097433	-0.631484044587375
ZNF676	0.378780846678155	-0.0556953878806244	3.63389018188034	0.00089804381681352	0.0599672541117694	-0.643450433215005
FAS	0.335518443244505	-0.0299824138333333	3.6323582574283	0.000901901003674584	0.0599672541117694	-0.647224547166208
RN7SL771P	0.537849315413919	0.0597508108383838	3.63197910739096	0.000902858124072292	0.0599672541117694	-0.648158539492292
BET1L	-0.392919420601981	-0.0769351070711662	-3.62672083324232	0.000916233696611384	0.0606599736759755	-0.661107683552961
ASPG	-0.649624952341825	0.00297291854637282	-3.62380961414225	0.000923721192422257	0.0607380014414546	-0.668273695051413
SLC25A39	-0.515022438402764	-0.138701578431589	-3.62151713393003	0.000929658914449953	0.0607380014414546	-0.67391505049776
C19orf43	-0.235588312623876	-0.0320849705950413	-3.62026988958336	0.000932904862107453	0.0607380014414546	-0.676983679583319
RN7SKP237	-0.405458556999001	0.00790588668319559	-3.61898838883921	0.000936251369251964	0.0607380014414546	-0.68013614909379
HTRA2	-0.178608814688645	-0.0158971061414141	-3.61867748192442	0.000937065017672258	0.0607380014414546	-0.680900907184883
RNA5SP442	-0.660465840103563	0.0954034877006428	-3.6184654361462	0.000937620336809474	0.0607380014414546	-0.681422474940033
LHCGR	-0.134513299385864	0.0247189485247934	-3.61719735208868	0.000940947920671219	0.0607380014414546	-0.684541317694404
COL25A1	-0.189713938699509	-0.00522360000298439	-3.61680482320026	0.000941980268112171	0.0607380014414546	-0.685506650401873
PNN	0.278105202611222	0.0963672187089073	3.61453990244308	0.000947958400489539	0.0607380014414546	-0.691075868949955
RNA5SP28	-0.544703035414918	0.0554473313572084	-3.61433972364276	0.000948488521006352	0.0607380014414546	-0.691568021538528
ACBD4	-0.413994750570596	-0.0110476933599633	-3.61382199163902	0.000949860925893559	0.0607380014414546	-0.692840848433716
SYNRG	0.185651908025474	-0.0218550566997245	3.60916943366623	0.000962280333387866	0.0611941350802071	-0.704275709886033
SERPINF2	-0.284854599651848	-0.0773179687548209	-3.6089245642685	0.000962938308207242	0.0611941350802071	-0.704877374981201
PGS1	-0.350968232519814	0.0208629737125803	-3.60244330586671	0.00098051258105305	0.0615734222223027	-0.720796380509069
FAM179B	0.236877020798119	0.0152579779123049	3.60093827013013	0.000984637671798208	0.0615734222223027	-0.724491330258925
RN7SL60P	-0.253640359041126	0.0789284256427916	-3.60036054773215	0.000986225575348346	0.0615734222223027	-0.725909505769581
RN7SKP9	-0.493280514101315	-0.182716887110652	-3.59957663796931	0.000988384152235757	0.0615734222223027	-0.72783367610024
GUSBP5	-0.226716744035215	-0.00356551946143251	-3.5994234020486	0.000988806636083873	0.0615734222223027	-0.728209786263375
SAMD10	0.358855378682443	-0.0948971037844353	3.5987828117784	0.000990574684736676	0.0615734222223027	-0.729782013706229
DHRS3	-0.204640892832001	0.000853753850321395	-3.59814099104762	0.000992349191376184	0.0615734222223027	-0.731357147092941
DEDD2	-0.201555482464119	0.0144074735431589	-3.59796716474526	0.000992830314609251	0.0615734222223027	-0.731783725711985
SNORA68	-0.893207501887779	-0.207195468547291	-3.59364598107174	0.00100486332165509	0.0618275003752033	-0.742385435542841
SNORA38B	0.179264425875624	-0.0404367369063361	3.59300614875125	0.00100665696141677	0.0618275003752033	-0.743954776526015
TMEM161A	-0.349132820907592	-0.0858506025013774	-3.59142427460247	0.00101110470362967	0.0618275003752033	-0.747834210031657
TP53I13	-0.253068849145771	0.0173040089113866	-3.59085961694785	0.00101269693761538	0.0618275003752033	-0.749218823823693
CBLC	-0.240403988124875	-0.0186605412782369	-3.5904762465294	0.00101377935347046	0.0618275003752033	-0.750158847147162
LYZ	0.554817016903596	0.150336596041322	3.58830409703705	0.00101993337140998	0.0618275003752033	-0.755484178053861
FZR1	-0.358417330835581	0.0650105047102847	-3.58735246843803	0.00102264082257837	0.0618275003752033	-0.757816814778103
RN7SL625P	-0.335346795985598	0.00891639791505969	-3.58622677617973	0.00102585245636838	0.0618275003752033	-0.760575790367581
ATG101	-0.334357068393606	0.0437518317906336	-3.58615252362329	0.00102606464312881	0.0618275003752033	-0.76075776458212
KCNJ12	-0.449366447664502	0.0313140488135904	-3.58584108549393	0.00102695508151139	0.0618275003752033	-0.76152100377427
TECPR1	-0.269797769259074	-0.00653859079155188	-3.58044942412257	0.00104248923992657	0.0622626852973298	-0.774730001532081
SFTPA2	0.173846333308858	-0.00564010615243343	3.58033515711243	0.00104282090178714	0.0622626852973298	-0.775009855293684
SMYD5	-0.210712988588745	0.00333264178420569	-3.58018555087064	0.00104325529031466	0.0622626852973298	-0.775376253570975
POLR2F	-0.240029648598859	0.00464124748048668	-3.57748540237218	0.00105112538181755	0.0625122300233037	-0.781988062435377
RNA5SP416	-0.572090902488012	0.0444545370165289	-3.57574510915234	0.00105622812901803	0.0625122300233037	-0.786248401634789
YIPF3	-0.32614292784349	-0.108358173733701	-3.57563739887464	0.00105654473278823	0.0625122300233037	-0.786512054614278
KRTAP4-6	0.220712311320513	-0.011843124979798	3.57340733009894	0.00106312041674714	0.0626920689623154	-0.791970076436364
PGLS	-0.263799009474525	-0.0360583385785124	-3.57254495555236	0.00106567382888831	0.0626920689623154	-0.794080333898578
SYNM	-0.225537317504412	0.0142737631290174	-3.57125270266505	0.00106951115326959	0.0627385602445039	-0.797242123476643
FEZF1	0.211188413062771	0.0176361452102847	3.56905772521941	0.00107605968196127	0.0628434610381947	-0.802611550001898
PQLC1	-0.496194223175991	-0.0982017088916437	-3.5686088303292	0.00107740367879955	0.0628434610381947	-0.803709483417188
RNA5SP474	0.318103894718948	0.00793129957208448	3.56721149039403	0.00108159770799235	0.0629098779874646	-0.807126813428153
TMEM101	-0.205530952949634	0.0214643724191919	-3.56441634308508	0.00109003448903652	0.0629548416380416	-0.81396095282577
USP25	0.276398871490343	-0.0619888072304867	3.56379841194014	0.00109190818339066	0.0629548416380416	-0.815471495605697
APPL1	0.20296367726973	0.0139541506749311	3.56331887489836	0.00109336437924105	0.0629548416380416	-0.816643656854643
MAN2C1	-0.336803578088328	-0.0423402056533517	-3.5629121497398	0.00109460093765998	0.0629548416380416	-0.81763778832514
ATP11B	0.226487709310773	-0.0303080499591368	3.55838897669189	0.0011084438972179	0.0633721377324992	-0.82869030330632
CLDN3	-0.431168340562687	-0.0332225290371901	-3.55819825090705	0.00110903129956304	0.0633721377324992	-0.829156219415681
GRSF1	0.211197569214119	-0.0131003185583104	3.55707495747949	0.00111249694492724	0.0633721377324992	-0.831900055364714
RRP9	-0.19234999235348	-0.0051484958989899	-3.55184050866113	0.00112878476792189	0.0633721377324992	-0.844681325526223
GRWD1	-0.212478774332834	-0.0189842706988062	-3.5503755551716	0.00113338423824055	0.0633721377324992	-0.848256983141087
CAND2	0.206209978629371	-0.0268372372534435	3.55005554578013	0.00113439136455028	0.0633721377324992	-0.849037979789613
GABARAPL2	-0.226489565709957	0.0197607089706152	-3.54936584530856	0.00113656490943426	0.0633721377324992	-0.850721123240165
ATAD3C	-0.310120317521479	0.0521287240082645	-3.54891357771269	0.00113799238004247	0.0633721377324992	-0.851824761750676
ZNF550	-0.194723548565518	0.046462293956382	-3.54783216455422	0.00114141260506025	0.0633721377324992	-0.854463423588536
SOX18	0.204018005496503	0.02322154915427	3.54710630803709	0.00114371385507558	0.0633721377324992	-0.8562343337913
FASTK	-0.599728814074093	-0.0507852377814509	-3.54474668959457	0.00115122572197485	0.0633721377324992	-0.861990169053852
SH3GL1	-0.352038563751748	-0.0675789288016529	-3.54447309847464	0.00115209977314169	0.0633721377324992	-0.862657438014913
EXOC6	0.34159563665368	-0.00479652070982553	3.54417122162097	0.00115306493219212	0.0633721377324992	-0.863393668752272
SCAP	-0.327315991446886	-0.0483199124444444	-3.54123330283463	0.00116249883132326	0.0633721377324992	-0.87055742061166
TLR9	0.322208871170496	0.024190097224977	3.54113922617274	0.00116280214540121	0.0633721377324992	-0.870786773668592
TRAPPC2L	-0.172246168873626	-0.00847115245454545	-3.54098363996534	0.00116330394082532	0.0633721377324992	-0.871166077553315
ERVFRD-1	0.178911312885448	0.0314266996097337	3.54084297776776	0.00116375778312499	0.0633721377324992	-0.87150899213609
NBPF10	0.256779725885947	0.0572157472240588	3.54023340853971	0.00116572651305427	0.0633721377324992	-0.872994969652511
TDRD15	0.256893602604895	0.0235273136143251	3.54001211887535	0.0011664420078324	0.0633721377324992	-0.873534391950079
NKX1-2	0.383136784964369	0.0256878453852158	3.53997997241802	0.00116654598202401	0.0633721377324992	-0.873612751934722
RN7SL530P	-0.325673242978521	0.0133292725977961	-3.5394341938661	0.00116831260700917	0.0633721377324992	-0.874943092299816
HBEGF	0.261588518507076	-0.0122512411051423	3.53881363577824	0.00117032441843018	0.0633721377324992	-0.876455603586091
WRAP73	-0.31356143285989	0.0555001023484848	-3.53809875368788	0.00117264616202439	0.0633721377324992	-0.878197876138629
C11orf71	-0.214988859272394	-0.0351323912745638	-3.53631194724612	0.00117846865932043	0.0635200777366693	-0.88255193694074
VPS9D1	-0.237122129880619	-0.00853524496418733	-3.53407968431746	0.00118578188431675	0.0637473864179683	-0.887990175361577
RN7SL240P	-0.410825574496503	0.0575843500881543	-3.53063404052463	0.0011971562628104	0.0641912694043388	-0.896381604207823
SUN2	-0.365343313469197	-0.126049211773186	-3.52928307580595	0.00120164455236339	0.0642645748913305	-0.899670762703782
TMEM147	-0.417679500858475	0.0309956554729109	-3.52526972067957	0.00121507390465637	0.0648144344478619	-0.909438827420026
ZNF761	0.235860685687529	0.0286817313977043	3.52368359857797	0.00122042110426293	0.0649314484154359	-0.91329797393256
TMCC2	0.227670219477855	-0.0342565433158861	3.52195244327549	0.00122628312171938	0.0650751790623765	-0.917509154220769
MIR197	-0.55885622342291	0.0707162377704316	-3.52051070013097	0.00123118583031847	0.0651673939492476	-0.921015643531505
STX7	0.244690788618382	0.0360828361404959	3.51821542752248	0.00123902998616587	0.0652987465140822	-0.926596756022457
CDC34	-0.537575632182401	-0.101637501492654	-3.51792959422955	0.00124001019363799	0.0652987465140822	-0.927291670664975
KRT14	0.336760457274892	-0.00422221268411386	3.51577685461494	0.00124741661491778	0.0655211941356049	-0.932524613168378
SLC39A5	-0.504962617153347	-0.0346993410523416	-3.51421782130072	0.001252806996689	0.0655656410431849	-0.936313503517402
NBPF8	0.246888712494172	0.0448693880955005	3.51280764321764	0.00125770202854191	0.0655656410431849	-0.939740015363078
KHK	-0.364302318329837	0.00837253213865932	-3.5116071245138	0.0012618837995898	0.0655656410431849	-0.942656624436816
TIMM22	-0.410481246087246	-0.0316188535546373	-3.51116347001699	0.0012634325690768	0.0655656410431849	-0.943734356232474
OR52M1	0.2392836376998	0.0113247308815427	3.51094825476743	0.0012641845310415	0.0655656410431849	-0.944257139181626
MIR99B	0.398977009740426	-0.0310297857089072	3.5091512711611	0.00127048003750534	0.0657265928950625	-0.948621686503232
COX17	-0.225056978413253	0.0378108508797061	-3.50751035366833	0.00127625515029787	0.0657277225568577	-0.952606341322074
FAM50B	-0.291704770537795	-0.0622687270091827	-3.50733145348769	0.00127688630513565	0.0657277225568577	-0.953040717950389
GRTP1	-0.340599419445904	-0.0331263108564738	-3.50411414924087	0.00128828830306534	0.0660189288968096	-0.960850835256295
KLK8	0.175193699955669	-0.0374169113849862	3.5033564319168	0.00129098785180886	0.0660189288968096	-0.962689772391486
BRMS1	-0.257574834405594	0.035136370077135	-3.50218879048025	0.00129515851946422	0.0660189288968096	-0.965523237473401
RN7SL38P	-0.787583672761405	0.11320372716483	-3.50185254021958	0.00129636196673788	0.0660189288968096	-0.96633912613852
SLIRP	-0.310247777744089	-0.107572995816345	-3.49888122465338	0.00130704326630415	0.0660189288968096	-0.973547358079311
PGBD2	-0.218322667118881	0.0670496420027548	-3.49879869854095	0.00130734113754254	0.0660189288968096	-0.973747523823513
SLC12A7	-0.43799598186347	-0.105029688124885	-3.49803928227182	0.00131008525771301	0.0660189288968096	-0.975589380118677
PICALM	0.259053443362637	-0.0489047195757576	3.49709868709525	0.00131349174827396	0.0660189288968096	-0.977870421129233
ARFIP2	-0.290958641328005	0.0148139956134068	-3.49612066328989	0.00131704283343562	0.0660189288968096	-0.980241949813271
TUT1	-0.220595901998085	-0.00233169068549127	-3.49595960332851	0.00131762850807911	0.0660189288968096	-0.980632463282809
FBXL12	-0.330309024674659	0.0195209946960514	-3.49401929747517	0.00132470392260583	0.0660189288968096	-0.985336408490928
SCTR	0.204622724169497	-0.0373964027006428	3.49371237050885	0.00132582649065054	0.0660189288968096	-0.986080397952996
TMEM205	-0.231618646875125	0.0154006257024793	-3.49315832057922	0.00132785521566335	0.0660189288968096	-0.98742334074299
RNU1-83P	-0.27624391437013	-0.0203348144573003	-3.49217997074352	0.00133144486789311	0.0660189288968096	-0.989794504760479
EMC9	-0.289683539295871	0.0548343032157943	-3.49097930290926	0.00133586299050387	0.0660189288968096	-0.992704093996594
FOXF2	0.237407618715285	0.0195796276528926	3.49050282492768	0.00133762020449527	0.0660189288968096	-0.993858627374084
RNU6-957P	0.327499165177822	0.0221882024573003	3.4898417558369	0.00134006186097231	0.0660189288968096	-0.995460322541224
TPRA1	-0.41654042692341	-0.0554541714196511	-3.48978870148924	0.00134025800285898	0.0660189288968096	-0.995588861491521
ARMC2	0.169229983558775	-0.00955256434067952	3.48803083380447	0.00134677248474881	0.0661814927469642	-0.9998473072537
RNU6-499P	0.385507582219947	-0.064203696835629	3.48519471674185	0.00135734713947252	0.0665423276231885	-1.00671585697664
RBMX2P5	-0.451370629039294	0.0389763836932966	-3.48331320705562	0.00136440651190477	0.0667295251309244	-1.01127118580421
LEPRE1	-0.236638094715784	0.0249379848236915	-3.48051578975408	0.00137496769026362	0.0670140134615162	-1.0180420435317
S100A11	0.338643088667	-0.00163382095408632	3.47982351752336	0.00137759336284896	0.0670140134615162	-1.01971725096875
ALKBH5	-0.334947122532135	-0.0797185301781451	-3.47841947295655	0.00138293348996451	0.0670140134615162	-1.02311440766069
RN7SL564P	-0.714087554128039	-0.134202441037649	-3.47833848041499	0.00138324214284334	0.0670140134615162	-1.02331035497317
RRP1	-0.240312568405345	-0.0223238265550964	-3.4728320429665	0.00140438264013478	0.0678189571211784	-1.03662754789338
ZC3H11A	0.260536766623044	0.00808267853076217	3.47076213016861	0.00141240960866849	0.0678189571211784	-1.04163119929301
RNU2-2P	-0.984423807287046	0.0815763836244261	-3.47051633362127	0.00141336571543745	0.0678189571211784	-1.04222528262677
PGAP1	0.219560294507492	0.0589054215179063	3.47036434209958	0.0014139572480502	0.0678189571211784	-1.04259263263586
ZDHHC13	0.183098876908009	-0.0176394855725436	3.46940709559209	0.00141768821141245	0.0678189571211784	-1.04490605046952
TMPRSS6	-0.555297068459707	-0.0251832301313131	-3.4689124773319	0.00141961974352734	0.0678189571211784	-1.04610130561272
TMUB1	-0.245556017444888	0.00391130840679522	-3.46774895828488	0.0014241733822929	0.0678790044940066	-1.04891267861685
SNAPC2	-0.330202486858808	0.0129624552350781	-3.46554984743254	0.00143281838714283	0.0681333270006254	-1.05422518808509
EIF4G3	0.257196829050783	0.0245893003452709	3.46313323948421	0.00144237659605125	0.0682866296709466	-1.0600614098198
ANLN	0.145061623358808	-0.00144548702295684	3.46261025823719	0.00144445315535105	0.0682866296709466	-1.06132419853373
POP7	-0.267408218245005	0.0207350872190083	-3.46222322444435	0.00144599176962276	0.0682866296709466	-1.06225867498204
MAN1A2	0.263645467738428	0.000975021591368229	3.45762992452757	0.00146437272288298	0.0687811266955609	-1.07334548731649
OGDHL	-0.401650785481852	0.00433898446189164	-3.45722151950505	0.00146601786305974	0.0687811266955609	-1.07433093726837
MIR219A1	0.222809582150683	0.0381058307860422	3.45710577227029	0.00146648443998792	0.0687811266955609	-1.07461021711625
TM4SF4	0.39918731410323	0.0921188255766758	3.45511096843444	0.00147454795633154	0.0689950723353721	-1.0794227160831
BRSK2	0.182118366424076	-0.0188417728319559	3.45134468327873	0.00148988860951672	0.0689950723353721	-1.0885055975633
FAM170B	0.199314473147353	-0.0621771069862259	3.45130363600753	0.00149005664337252	0.0689950723353721	-1.08860456420125
NTM	-0.285921412119963	0.0342111092979798	-3.4512957697285	0.00149008884737844	0.0689950723353721	-1.08862353005996
RN7SL445P	-0.312971392319514	0.00166604895087236	-3.4512551107269	0.00149025531320325	0.0689950723353721	-1.08872155995162
HMG20B	-0.304127525655345	-0.0602992018126722	-3.45025413786632	0.00149435913108099	0.0689950723353721	-1.09113476984448
RNU6-211P	0.391580581499584	-0.0788782662897153	3.44941428929966	0.00149781074459847	0.0689950723353721	-1.09315929170225
ACOT1	-0.500403073540127	0.127481714962351	-3.44940397125053	0.00149785319737306	0.0689950723353721	-1.09318416282361
RNA5SP402	0.376050573946886	-0.0333419785555556	3.44661116472347	0.00150938659009467	0.0690497601554659	-1.09991486501317
DEFB116	0.124163106405428	-0.0186003075142332	3.44483592234245	0.00151676208474298	0.0690497601554659	-1.1041919658747
MLNR	0.274343479968032	-0.0488890241349862	3.44378568816636	0.00152114172232778	0.0690497601554659	-1.10672183978494
KAT2B	0.221786406071595	-0.00251588016896235	3.44343833597864	0.00152259290651164	0.0690497601554659	-1.10755848937961
GLIPR1	0.422858125844073	0.0445001536120294	3.44340921745888	0.00152271461963853	0.0690497601554659	-1.10762862397675
UCN3	-0.391299993101732	0.0128166929935721	-3.44333263868879	0.00152303475751213	0.0690497601554659	-1.10781306963491
PEX6	-0.275005682971861	-0.00712782940312213	-3.44286955422661	0.00152497206255901	0.0690497601554659	-1.10892840410915
RNU6-372P	0.192000564679404	0.0219625057460973	3.44265536717646	0.00152586891067202	0.0690497601554659	-1.10944424899695
SON	0.204022488262904	-0.0214842903370064	3.44028952919586	0.00153580896809816	0.0693471637130286	-1.11514114771565
RFNG	-0.365158650476357	0.0211580133103765	-3.43892049441935	0.0015415893476951	0.069455852667488	-1.11843696418664
GALK1	-0.397711558954712	0.0297155811937557	-3.43608148403947	0.00155364298891584	0.0696201416530449	-1.12526973804897
MAD2L2	-0.243664881610972	0.0133582091134068	-3.43507652419646	0.00155793142349508	0.0696201416530449	-1.12768781652135
SAMHD1	0.295683743512154	0.0634040800596878	3.43490374549462	0.00155866986141285	0.0696201416530449	-1.12810351520034
TSEN54	-0.177355444959207	-0.0238376221382002	-3.43488246836004	0.00155876082088653	0.0696201416530449	-1.12815470649327
RNU6-639P	1.27302347108184	-0.339331846514692	3.43311577860379	0.00156633121142093	0.0698068390544522	-1.13240474373649
RN7SKP291	-0.341326115530137	0.00806450650642792	-3.43124421089209	0.00157438953087425	0.0700144285976261	-1.13690601404941
APITD1-CORT	0.16312031540626	0.0205569972470156	3.43004683322954	0.00157956589359653	0.0700932365283461	-1.13978522701676
PPIAP19	-0.382125549498085	0.0932266551326905	-3.4287831092009	0.00158504680547227	0.0701851908057506	-1.14282348815317
SMC4	0.267425555252498	0.0229969789958678	3.42756155211737	0.00159036219270633	0.0702423499438295	-1.14575989400302
CBS	-0.397001370495671	-0.0425482627869605	-3.42656035573403	0.00159473148059481	0.0702423499438295	-1.14816624200786
CRIP1P4	-0.344220331589244	-0.0464765755876951	-3.42613937451002	0.00159657211139933	0.0702423499438295	-1.14917796461239
SPSB3	-0.239435394835498	-0.0154431484196511	-3.4237119617486	0.00160722520301362	0.0703404366505372	-1.15501055242137
NDUFB7	-0.256606691211122	-0.00365812572543618	-3.42317124759665	0.00160960749260023	0.0703404366505372	-1.15630952752625
CECR5	-0.254433757931069	-0.0174920780110193	-3.42207058370531	0.00161446730016866	0.0703404366505372	-1.15895340299207
OTOL1	-0.262043847408009	-0.0103306723971534	-3.42178702227407	0.00161572160142396	0.0703404366505372	-1.1596344764132
ZNF211	-0.227748970970904	0.0270000416480716	-3.4217505987129	0.00161588278463837	0.0703404366505372	-1.15972195868291
SENP7	0.273537130291042	-0.00839030034618917	3.4189505152341	0.00162832016304131	0.0706427227572316	-1.16644595657045
NBPF9	0.199315918539294	0.038505689943067	3.41864363290758	0.00162968884456945	0.0706427227572316	-1.16718273958966
NDUFB2	-0.240135002489927	-0.00270451438888889	-3.4103062357296	0.00166729869417013	0.071879825800467	-1.18718827742724
SPRYD3	-0.216765733498918	0.00813405940174472	-3.41029313123293	0.00166735845891555	0.071879825800467	-1.18721970420835
ZFC3H1	0.27815289066292	0.114868972806703	3.40960504846082	0.00167049943902226	0.071879825800467	-1.18886976529898
RN7SL313P	-0.413338301935731	0.0428654323259871	-3.40923474530405	0.00167219215922407	0.071879825800467	-1.18975771063017
RNU6-1292P	-0.281462650762737	0.0651989705922865	-3.40594620064939	0.00168729706502156	0.0721864693203582	-1.19764135284178
GPNMB	0.52376755053688	0.0788242404081726	3.40502342100062	0.00169155903661659	0.0721864693203582	-1.19985291629342
RNA5SP305	-0.373110242810856	0.0703097130284665	-3.4049798695342	0.00169176043950615	0.0721864693203582	-1.19995728641893
RN7SL87P	-0.339001461430486	0.0277191522006428	-3.40315504923006	0.00170021999647937	0.0721864693203582	-1.20432988290806
ZC3HAV1	0.238405039703546	-0.0474204696019284	3.40247990085796	0.00170336014461738	0.0721864693203582	-1.2059473894487
KLC1	0.180044500462371	0.0220266977309458	3.40165585306274	0.00170720037260541	0.0721864693203582	-1.20792142840817
RNU6-818P	1.18071743113337	-0.332296044763085	3.40146351217317	0.00170809791474528	0.0721864693203582	-1.20838215728283
SLC17A9	-0.517386930183483	-0.0944982848034894	-3.40052762261469	0.00171247162745688	0.0721864693203582	-1.21062379611556
PLEKHJ1	-0.229051940131785	0.0522864177185491	-3.40027416696097	0.00171365795496293	0.0721864693203582	-1.21123082375
RN7SL561P	-0.190579626636364	-0.00132459737741047	-3.40011895681703	0.0017143848226156	0.0721864693203582	-1.21160254269969
CHID1	-0.321857276652764	0.00426768206841139	-3.39755497319898	0.0017264351528368	0.0724288474361396	-1.21774201067657
CCDC9	-0.249757240111555	0.00677759979568411	-3.39739779621715	0.00172717649787006	0.0724288474361396	-1.21811830286727
NEU1	-0.287023376943556	-0.0236367170055096	-3.39505708869824	0.00173825294300047	0.0726438049847842	-1.22372117331916
CFHR4	0.791222392778555	-0.189715577916437	3.39482420054952	0.00173935871090328	0.0726438049847842	-1.22427853322188
RNU6-890P	0.168993477795205	-0.0142791205399449	3.39293122060235	0.00174837176748838	0.0727679297668605	-1.22880826241958
ALDH16A1	-0.273830225795038	-0.0460002346896235	-3.3927160709343	0.0017493989914811	0.0727679297668605	-1.22932302299154
NRBP1	-0.199702611201632	-0.00910816071992654	-3.3916558093458	0.0017544696318596	0.0728317131451394	-1.23185955474734
KIAA0101	0.138914537690476	0.0354180261616162	3.38911420997351	0.0017666821466814	0.0728835164769274	-1.23793850891409
HIST1H3C	-0.317792338512155	0.054198966758494	-3.38895273841388	0.00176746077392133	0.0728835164769274	-1.23832464336686
C6orf62	0.325133552349151	0.0757148705344353	3.38869405909079	0.00176870882982779	0.0728835164769274	-1.2389432177051
RNU6-848P	-0.347734528108725	0.013264633241506	-3.38821691149358	0.00177101315214993	0.0728835164769274	-1.24008415381544
GAMT	-0.441229081989177	-0.0975921395583104	-3.38771993289242	0.0017734163066994	0.0728835164769274	-1.24127243075834
RNU6-76P	-0.500287540860889	0.156023284998623	-3.38632905151506	0.00178015858881146	0.0728909863354034	-1.24459760650069
RNF123	-0.292133439525474	-0.0641134371487603	-3.38555764855193	0.00178390854615296	0.0728909863354034	-1.24644152717278
ALG12	-0.345486539755744	-0.021579095261708	-3.38549397558367	0.00178421841248389	0.0728909863354034	-1.24659371904382
GLS	0.308058470574176	0.0592735516818182	3.3843262292364	0.00178991044516598	0.0729787248831042	-1.24938464700573
MIR9-1	0.154944493839494	0.0248997070312213	3.38309429741026	0.00179593421450252	0.0730796155664168	-1.25232849982191
PCNP	0.351268480839161	0.0951180538842975	3.38201623136756	0.00180122157105355	0.0731502014753304	-1.2549042673798
SCARNA10	-1.17723188885298	0.014005731503214	-3.38061406846342	0.00180812078827622	0.0732040429475505	-1.25825381815386
BCS1L	-0.249293176938228	-0.00470495701836547	-3.38030235553696	0.00180965798253051	0.0732040429475505	-1.25899836542396
RNA5SP301	0.321767595464369	-0.00257013193296602	3.37819795450055	0.0018200685439415	0.0733457006239134	-1.2640240418485
VAMP3	0.28815694675641	0.0105851644040404	3.37749534085611	0.00182355717062137	0.0733457006239134	-1.26570168471635
TFPI	0.409793334316184	-0.0768666549201102	3.37740284625515	0.00182401690326101	0.0733457006239134	-1.26592252371371
RN7SKP172	-0.386131380229437	-0.0139744173213958	-3.37627782161208	0.00182961759703631	0.0733457006239134	-1.26860839586678
MIR153-2	0.123353018006327	-0.0076472423902663	3.37600648260086	0.00183097086550226	0.0733457006239134	-1.26925612605477
RNA5SP116	-0.56789344929021	0.0659659935013774	-3.37458958902365	0.00183805304125338	0.0734864312998194	-1.27263809051514
TRAPPC3	-0.214762922727439	0.00734285674196511	-3.37290613916892	0.00184650170186552	0.0735515314451346	-1.27665544277214
MRPL36	-0.385800027545205	0.0471545347066116	-3.37284172181967	0.00184682572885549	0.0735515314451346	-1.27680914870187
CELSR3	0.179507319000624	-0.00279675333815427	3.37178557069204	0.00185214607381464	0.0736182778904902	-1.27932903244466
RGS4	0.203445141776723	0.00062284285123967	3.37109108032813	0.00185565256071707	0.0736182778904902	-1.28098582661058
RN7SL655P	-1.01358845178122	0.0426745834380165	-3.37002111864288	0.00186106726000195	0.07363012838989	-1.28353804598817
ASCC2	-0.278178425401765	-0.0598713206271809	-3.36955760582853	0.00186341763293306	0.07363012838989	-1.28464356398132
AP1M2	-0.241019780638195	0.0149109251478421	-3.36891530353639	0.00186667931129299	0.07363012838989	-1.28617539395652
EVI2B	0.503543127063853	0.0442642573089991	3.36747834009975	0.00187399618631674	0.0737774024402707	-1.28960192568054
IGFBP6	-0.248164696525142	-0.0407101049412305	-3.36639094714194	0.00187955134324541	0.0738548896134028	-1.29219443396619
RNA5SP408	-0.457620565539128	0.0849196184940312	-3.36239819538553	0.00190008474087924	0.0740267206468678	-1.30171042305909
MT1X	-0.481416941220613	-0.136200464397612	-3.36018084729657	0.00191158046961004	0.0740267206468678	-1.30699279887682
PRPF40B	-0.272283390822344	-0.0142955910707071	-3.35975273054398	0.00191380768052055	0.0740267206468678	-1.30801251239084
LOC100507191	0.236507491127289	-0.0127151885808081	3.35740767493125	0.00192605163965918	0.0740267206468678	-1.31359703024715
MARCH5	0.278798625538129	-0.0388476391469238	3.35673193423795	0.0019295937079234	0.0740267206468678	-1.31520590285369
RNH1	-0.268305122331335	-0.00919441143158861	-3.35668813112683	0.00192982352839457	0.0740267206468678	-1.31531018857727
RPS7P1	-0.156111862354479	0.0102420683269054	-3.35643222173875	0.00193116672467554	0.0740267206468678	-1.31591944074885
RN7SKP144	-0.295529238688312	0.0341933022176309	-3.35636461244935	0.00193152173631127	0.0740267206468678	-1.31608039686585
RN7SKP257	-0.30832502912679	0.0707403947405877	-3.35620114180822	0.00193238036751177	0.0740267206468678	-1.31646956199088
RHOF	-0.205097845551116	0.0226825094775023	-3.3561958441069	0.00193240819985726	0.0740267206468678	-1.31648217377502
NUDT14	-0.270833119276057	0.02673994756382	-3.35602909073003	0.00193328446245372	0.0740267206468678	-1.31687914452617
MRPL27	-0.168633738168665	-0.0500902025987144	-3.35597751961507	0.00193355553754755	0.0740267206468678	-1.31700191213831
PGAP3	-0.338776315510823	-0.0215218878962351	-3.35550968860221	0.00193601627818732	0.0740267206468678	-1.31811556703319
ANXA2	0.416760455617882	-0.0286279606859504	3.35420118193069	0.00194291482074688	0.0740267206468678	-1.32123003565916
MPZ	-0.222783665299534	0.0199295436602388	-3.3539829230104	0.0019440677864612	0.0740267206468678	-1.32174947390499
MPND	-0.248919333401598	0.00349725865840221	-3.35199615597472	0.00195459317772387	0.0740267206468678	-1.32647709026632
TNIP2	-0.256521148088079	-0.051790999164371	-3.35165515393375	0.00195640519969893	0.0740267206468678	-1.32728839098152
PMF1	-0.257378479954212	-0.00780150573737374	-3.35147398809429	0.0019573685358817	0.0740267206468678	-1.32771939903803
COL28A1	-0.336505334324842	0.108824353706152	-3.35072630812142	0.00196134907828638	0.0740267206468678	-1.32949807446422
N4BP3	-0.290349253978688	0.00759968316069789	-3.34977790549662	0.00196640939433572	0.0740267206468678	-1.33175398737343
HAND2	0.182115090927739	-0.0200499778521579	3.34933646358236	0.00196876902266154	0.0740267206468678	-1.33280391901633
WBP11	0.221653115479854	-0.0473063299191919	3.34914170285472	0.00196981093411659	0.0740267206468678	-1.3332671200887
RNU6-720P	0.5394806202003	-0.022990403322314	3.34786904732427	0.00197663226933103	0.0740267206468678	-1.33629357717375
DPH2	-0.18790768154046	0.0114596382396694	-3.34750945618996	0.00197856374501126	0.0740267206468678	-1.33714861058076
PRODH2	-0.336405624190726	0.00632252916758494	-3.34710379871029	0.00198074482676686	0.0740267206468678	-1.33811312862221
TREM2	0.192608701594073	-0.0229087671000918	3.34498153509272	0.00199219309465956	0.0740267206468678	-1.34315827028799
TNKS	0.217500864731518	0.0427725915275482	3.34467966534553	0.00199382662862329	0.0740267206468678	-1.34387576695994
IGFL1	0.240391133631702	-0.0117189462855831	3.3445916763062	0.00199430301269172	0.0740267206468678	-1.34408489728351
DHX40	0.260535496111305	-0.012387462966483	3.34430003386454	0.00199588278207483	0.0740267206468678	-1.34477804788033
IDH3B	-0.215922912244755	-0.00925122344352617	-3.34412590361195	0.00199682658238345	0.0740267206468678	-1.34519189212889
WDR24	-0.263037514476024	0.000247273245179065	-3.34404357153513	0.00199727297779244	0.0740267206468678	-1.34538756199797
THOC6	-0.176790523333084	-0.0281654569150597	-3.34369736201804	0.00199915113334531	0.0740267206468678	-1.34621033651753
IRGQ	-0.32157602528638	-0.00311807341505969	-3.34295229039997	0.00200319881711586	0.0740267206468678	-1.34798088002369
NDUFA11	-0.264397211833916	-0.0119124852217631	-3.34186205315935	0.00200913579489159	0.0740267206468678	-1.35057132066006
WBSCR22	-0.165612907773393	-0.0159100566547291	-3.3410939905989	0.00201332845394352	0.0740267206468678	-1.35239602512395
SNX18	-0.253003608255744	-0.0260053608071625	-3.33978127088724	0.00202051365729705	0.0740267206468678	-1.35551422830696
GNB2	-0.35836965539677	-0.135841487362718	-3.33975990809914	0.00202063078978877	0.0740267206468678	-1.35556496820349
PQLC2	-0.252423840842491	0.00219624728282829	-3.33973742083559	0.0020207540948192	0.0740267206468678	-1.35561837873676
ITGB7	-0.289384380521479	0.0987946578567493	-3.33836451444201	0.00202829584984074	0.0740267206468678	-1.35887891149774
ANGPTL3	0.576460010897269	-0.0588871240532599	3.33808626635452	0.00202982762394421	0.0740267206468678	-1.35953964955281
ATM	0.348717699436896	0.153193788976125	3.33781344377257	0.00203133060541429	0.0740267206468678	-1.36018747884592
UBE2MP1	-0.337203907375957	0.0163795930624426	-3.33582456629616	0.00204231957919599	0.0742956892855925	-1.3649094032499
GEN1	0.595158520757076	0.0830142865160698	3.3285757634248	0.00208285434803973	0.0745746422283296	-1.38210802527123
ZNF780B	0.384077435065601	0.105601181853076	3.3284373320691	0.00208363588756587	0.0745746422283296	-1.38243629769246
TUFM	-0.405260605913753	-0.0819040331891644	-3.32678387125955	0.00209299252220172	0.0745746422283296	-1.38635677128496
VPS13C	0.266802142077423	0.0783563964476584	3.32564190289865	0.002099478171279	0.0745746422283296	-1.3890639215246
KIF18B	-0.18849425239652	-0.00508008363131313	-3.32523990742505	0.00210176582076815	0.0745746422283296	-1.3900167872839
WFDC5	-0.228951855064602	0.0449571911331497	-3.32445445281283	0.00210624251874101	0.0745746422283296	-1.391878423939
VCAN	0.433627229710456	0.00170975137098256	3.32434635418591	0.00210685934049833	0.0745746422283296	-1.39213461640547
SOS1	0.211039580231435	0.0626058682938476	3.32197459205735	0.00212043643106523	0.0745746422283296	-1.39775467062336
DAZAP2P1	0.471708019740759	-0.0653386172589532	3.32063972762939	0.00212811459804903	0.0745746422283296	-1.40091688723434
ARHGAP21	0.224204815631535	0.0123428695500459	3.32034880695681	0.00212979150596634	0.0745746422283296	-1.40160598140837
ZC3H4	-0.231341471245921	0.00253161043617998	-3.31987845880523	0.00213250533341145	0.0745746422283296	-1.40272001887174
TMEM184A	-0.28250577224692	-0.0262870642470156	-3.31970413216214	0.00213351200794478	0.0745746422283296	-1.40313289910924
HRAS	-0.210935806191475	0.058506534882461	-3.31901302282155	0.00213750739444633	0.0745746422283296	-1.40476964100297
LOC100130872	-0.2254304576004	0.0183673578085399	-3.31851638619291	0.00214038292919626	0.0745746422283296	-1.40594571666063
TMEM145	-0.169885769881618	-0.0265865680413223	-3.31835484400905	0.00214131905854731	0.0745746422283296	-1.40632824357401
CORO1A	-0.309646669685315	0.00494661117630854	-3.31809565246617	0.00214282187968095	0.0745746422283296	-1.40694198266595
MBNL1	0.272386144031718	0.0491267694035813	3.31789830399035	0.00214396680434897	0.0745746422283296	-1.40740926841134
RN7SL211P	-0.297341014866633	0.0406753375096419	-3.31672238672345	0.00215080107334455	0.0745746422283296	-1.41019335528623
DDHD1	0.199033452674992	0.00801980584481175	3.31575668258654	0.00215642919059872	0.0745746422283296	-1.41247939309417
NT5C3A	0.265833549731685	-0.0489624978232323	3.31558889915478	0.00215740846648721	0.0745746422283296	-1.4128765417218
CDC42P6	0.338688316149684	-0.0212450099880624	3.31519189939044	0.00215972726841458	0.0745746422283296	-1.41381621447511
HEATR4	-0.425546730085831	0.110254444721304	-3.31517804156307	0.00215980825245124	0.0745746422283296	-1.41384901408824
SLC25A47	-0.567900570857476	0.0406959072167126	-3.31408786973164	0.00216618823886867	0.0745746422283296	-1.41642909955015
UBAC2	-0.193009697322344	0.0123005578383838	-3.31327031253003	0.0021709846320234	0.0745746422283296	-1.41836372876876
SYS1	-0.26963015185298	-0.0824617538604224	-3.31222509739983	0.00217713142852924	0.0745746422283296	-1.4208367457441
FLVCR1	0.170331863022811	-0.00548496375390266	3.3121520675187	0.00217756153082009	0.0745746422283296	-1.42100952319235
PITHD1	-0.284109283683566	-0.0291251268553719	-3.31188467975136	0.00217913697823563	0.0745746422283296	-1.42164210595581
RNU6-508P	0.25428345275691	0.0555427796244261	3.31184804889365	0.00217935289194343	0.0745746422283296	-1.42172876490152
HNRNPU-AS1	0.341498788806027	0.0303075192350781	3.31147914388241	0.00218152847400534	0.0745746422283296	-1.42260147135206
PCK2	-0.538987785497003	-0.153105557192837	-3.31137287254657	0.00218215558428001	0.0745746422283296	-1.42285286535241
LLGL2	-0.45819998530378	-0.126018245106979	-3.31119581189233	0.0021832008073056	0.0745746422283296	-1.42327170903596
NCF4	-0.225795127139527	-0.0134716278337925	-3.31115007854414	0.00218347085782765	0.0745746422283296	-1.4233798912669
PRR14L	0.195077307889527	0.0116747505156107	3.31040262161497	0.00218788904086354	0.0745746422283296	-1.42514789951289
WNT7A	0.23867858685631	-0.0153943377006428	3.30971701975934	0.0021919491174113	0.0745746422283296	-1.42676943043357
RN7SL674P	-0.706275907873376	-0.281969632480716	-3.30960596018776	0.00219260748053215	0.0745746422283296	-1.42703208459917
SLC25A1	-0.536784745632368	-0.0968746120688705	-3.30644943476938	0.00221139867301566	0.0745746422283296	-1.43449545756179
BIRC3	0.403343295176573	0.0939356627093664	3.30595112046463	0.00221437923780811	0.0745746422283296	-1.43567337403875
CHCHD2P6	-0.330087656698884	-0.0563500761593205	-3.30590882743939	0.00221463238161111	0.0745746422283296	-1.43577334247754
RNU6-953P	0.365787509314685	0.144182289176309	3.30579440085704	0.00221531741764769	0.0745746422283296	-1.43604381064631
PFKL	-0.315430259454379	0.0488567183406795	-3.30538511458546	0.00221776934475142	0.0745746422283296	-1.43701119699093
TMEM115	-0.195006419625291	-0.0532332255376492	-3.30461945720742	0.00222236316651382	0.0745746422283296	-1.43882074582971
UROS	-0.567037557353646	-0.158025745578512	-3.30399478409369	0.00222611784260766	0.0745746422283296	-1.44029694487578
MORC3	0.294858003062937	0.000946144132231404	3.30245605180724	0.00223539247103071	0.0745746422283296	-1.44393263677555
FMNL2	0.252856557569098	-0.0135329227405877	3.30193966406273	0.00223851324109855	0.0745746422283296	-1.44515256756529
RN7SKP168	-0.628247010988178	-0.0237587251478421	-3.30134435783623	0.00224211612033311	0.0745746422283296	-1.44655882439879
POLR2B	0.394422853728605	0.0118421989540863	3.30128676096061	0.00224246499889281	0.0745746422283296	-1.44669487565539
DOCK7	0.214039154507076	-0.00127728013544536	3.3011463317259	0.00224331583110853	0.0745746422283296	-1.44702658286822
B4GALT7	-0.345595723218448	-0.0261004026850321	-3.30111479899981	0.00224350692391361	0.0745746422283296	-1.44710106523699
PTP4A2	0.231318073425241	-0.0627007934995409	3.30020030740899	0.00224905564712982	0.0745746422283296	-1.44926100594353
F7	-0.276967164128705	0.013246204486685	-3.30009061371593	0.00224972209951062	0.0745746422283296	-1.44952007255594
LINC00921	0.212846517514485	0.0426394919063361	3.29911563562889	0.00225565395417385	0.0745746422283296	-1.45182252352818
PISD	-0.215218491516817	0.0484454822167126	-3.29766557638965	0.00226450390438967	0.0745746422283296	-1.45524629406406
CEP170	0.354146164786547	-0.0511995448448118	3.29753872947138	0.0022652796485775	0.0745746422283296	-1.45554576105598
RN7SKP26	-0.305535627802864	-0.0350564059302112	-3.29710328629848	0.00226794457497756	0.0745746422283296	-1.45657373648743
MIR129-2	-0.172762182986846	0.0157208167428834	-3.29665622824651	0.0022706837020217	0.0745746422283296	-1.45762906395376
CCNA2	0.235947206069098	0.00233142660789715	3.29598927406342	0.00227477601163245	0.0745746422283296	-1.45920335146395
LOC100132005	0.261249605227273	-0.0643987985426997	3.29530466502285	0.00227898397883473	0.0745746422283296	-1.46081915243986
SPRYD4	-0.184899574092241	-0.0463690923342516	-3.29528475354705	0.00227910647649629	0.0745746422283296	-1.46086614470301
APEH	-0.239693533699634	0.0103412016464646	-3.2952645246469	0.00227923093343243	0.0745746422283296	-1.46091388596659
ARHGEF12	0.241555142405095	0.0104969329752066	3.29507899471631	0.00228037269674949	0.0745746422283296	-1.46135173974214
SAYSD1	-0.174242770148268	0.00176484993067034	-3.29495534635577	0.00228113394036034	0.0745746422283296	-1.46164354537999
AGAP7P	0.331337477492508	-0.0127554807300276	3.29484648619411	0.00228180434115051	0.0745746422283296	-1.46190044704546
C19orf10	-0.31576624749617	0.0307508882653811	-3.29443546928943	0.00228433723189202	0.0745746422283296	-1.46287037872577
ASPHD1	-0.225631864350483	0.0170916784536272	-3.29388011414398	0.0022877638750035	0.0745746422283296	-1.46418083220826
RNU6-233P	0.265346208187646	0.0100648803370064	3.29370183305709	0.00228886494319024	0.0745746422283296	-1.46460149374664
GRHL1	-0.229513794980852	0.0307688510238751	-3.29327064691538	0.00229153005288003	0.0745746422283296	-1.46561884982429
EIF4G2	0.281464956147186	-0.0923483846354454	3.29308892702289	0.00229265412970047	0.0745746422283296	-1.46604758706095
EHD1	-0.305120761415584	-0.0234292592093664	-3.29151150691127	0.00230243384577361	0.0747746260007549	-1.46976876323728
LYST	0.202873605993174	0.0461696632910927	3.29006485123174	0.00231143787902017	0.0748847197058672	-1.47318070725328
SCARNA12	-0.552285658199633	-0.106292201717172	-3.28979875913629	0.00231309770436773	0.0748847197058672	-1.47380820792449
RN7SL653P	-0.28947433149001	0.00723068628650138	-3.28911563141411	0.00231736412485234	0.0749050664532334	-1.47541905349874
TOM1L2	-0.195612743632201	-0.00940512381359045	-3.28809524241582	0.00232375088994887	0.0749321305462464	-1.47782487552894
CCR10	-0.295907410332168	0.0306336536556474	-3.2875337205928	0.00232727270809209	0.0749321305462464	-1.47914864982344
TOP2B	0.290267633896853	0.00681404399035813	3.28723964462603	0.00232911916219513	0.0749321305462464	-1.47984188333756
LRRC3	-0.417533877138528	-0.0104646958778696	-3.28615442777044	0.00233594517828081	0.07499609379621	-1.48239983619213
HOXB4	-0.349692690737429	0.000918902819100091	-3.28576615631072	0.00233839204551563	0.07499609379621	-1.48331492750562
PHACTR4	0.23129140598951	-0.00342215450688705	3.28518733897211	0.0023420442697258	0.074996409819058	-1.48467900676468
WDR11	0.198540383286214	0.0202993147961433	3.28391186485063	0.0023501115060106	0.0750882315468531	-1.48768446335327
RN7SL278P	0.286438063468531	0.0374176091157025	3.2822464038945	0.00236068533356543	0.0750882315468531	-1.4916080132285
DDX25	-0.243525273202131	0.0411403198475666	-3.28177402925124	0.00236369265084961	0.0750882315468531	-1.49272067416459
ERLIN1	0.412844553613969	-0.166795682488062	3.28136890354902	0.00236627475042228	0.0750882315468531	-1.4936748709354
MFSD12	-0.390339010205628	-0.104993678331497	-3.28003972561178	0.00237476530125848	0.0750882315468531	-1.4968050967145
MSRA	-0.21135907167366	0.0151020678943985	-3.27973570076275	0.00237671144259446	0.0750882315468531	-1.49752099154604
AGFG1	0.219237300419247	-0.030796748174472	3.27905891717992	0.00238104917977409	0.0750882315468531	-1.49911451506101
LHPP	-0.253476633767732	0.0122101161157025	-3.27904981470181	0.00238110757216581	0.0750882315468531	-1.49913594625075
SCYL1	-0.299168692934149	-0.104821674688246	-3.27881026917091	0.00238264474829585	0.0750882315468531	-1.49969993017508
DKKL1	-0.344646017629787	0.0434011276606979	-3.27860202988014	0.0023839818006897	0.0750882315468531	-1.50019019072159
RN7SL383P	-0.355755919584915	-0.0253484213140496	-3.27807090487916	0.00238739526691164	0.0750882315468531	-1.50144055701778
SNHG11	-0.213699480910007	-0.00335258779384757	-3.2778124004027	0.00238905832742887	0.0750882315468531	-1.50204908871486
ABHD14B	-0.273869720217283	-0.0402297521707989	-3.27730582430601	0.00239232053884097	0.0750882315468531	-1.50324152513788
C5orf42	0.229142820334083	0.0714856378709826	3.27457744308906	0.00240996385217373	0.0754999232941649	-1.509662359904
MEIS3P1	-0.249599491929404	-0.0533277141854913	-3.27391501387068	0.00241426621683391	0.0754999232941649	-1.5112208953725
TSGA10IP	-0.18318948494006	-0.0273313786749311	-3.27282619607559	0.00242135384173558	0.0754999232941649	-1.51378228672301
ISOC2	-0.230561642961039	-0.00868758277961433	-3.27261322478743	0.00242274249277776	0.0754999232941649	-1.51428324294803
RNA5SP385	0.255664975668831	-0.0433221557217631	3.27245552948328	0.00242377121405746	0.0754999232941649	-1.51465416744386
C10orf53	0.132361459887279	-0.00423967797612489	3.27123695053954	0.00243173465838082	0.0755460260872915	-1.51752016605634
EPB41L2	0.270467634727189	0.0101685057690542	3.2709844055605	0.00243338816849379	0.0755460260872915	-1.51811406631147
SH3D19	0.241040373411921	-0.061299436224977	3.27054640988785	0.00243625844205739	0.0755460260872915	-1.51914403084478
ATP6V0E2	-0.365865659761905	-0.00574733952525253	-3.26844672817213	0.00245006302583376	0.0758598461682966	-1.52408058404276
SNORD38A	-0.309401788073926	0.063469286292011	-3.2666960869435	0.00246162986245013	0.0759830283220583	-1.52819532784859
RABGEF1	0.24624975754329	0.0766416531303949	3.26624726086701	0.00246460373118791	0.0759830283220583	-1.52925008482802
SRSF9	-0.22634504483325	-0.0225374124733701	-3.26617055290447	0.00246511233215809	0.0759830283220583	-1.52943034414559
HMGN1P26	-0.719714593162837	0.0612708693360881	-3.26418331539029	0.00247832339370612	0.0762760518331975	-1.53409951796332
TMEM79	-0.167815025964036	-0.00391370046556474	-3.26337351864382	0.00248372624220603	0.0762792506917744	-1.53600180218861
SNRNP25	-0.234571249020147	-0.00807159891919191	-3.26289910736599	0.00248689666714202	0.0762792506917744	-1.53711612909945
PROK2	-0.380371526258242	0.0853994827878788	-3.26250380720677	0.00248954135332066	0.0762792506917744	-1.53804457436537
C1orf115	-0.176223923065601	0.0423567330560147	-3.26022666615244	0.00250482851287838	0.0766336093315986	-1.54339184576094
RN7SKP10	-0.337294617356893	-0.00349315090495867	-3.25816115617111	0.00251877237886032	0.0768170113788428	-1.54824057571421
PRAC1	-0.211235416103397	0.0271256488953168	-3.25738323004794	0.00252404318892106	0.0768170113788428	-1.55006634633267
HSF4	-0.390965537117799	0.0675789505863177	-3.25719811939679	0.00252529894876184	0.0768170113788428	-1.55050076431824
SLC2A10	-0.511880213512654	-0.038050221825528	-3.25664689283245	0.00252904190997442	0.0768170113788428	-1.55179431204351
LOC93622	-0.317569929738928	0.0591128677943067	-3.25657768840644	0.00252951219857165	0.0768170113788428	-1.55195670451904
MLYCD	-0.262337653654346	-0.069285478493113	-3.2555758823682	0.00253632946983382	0.0768170113788428	-1.55430731485966
HDGFRP2	-0.269735319299284	-0.0288854878204775	-3.25548648106564	0.00253693869536732	0.0768170113788428	-1.55451706638952
MRPL34	-0.241203230487179	-0.00129269682828283	-3.25458919422458	0.00254306099867152	0.0768893185941947	-1.55662210606747
ZNF500	-0.266982987656593	0.0450431356818182	-3.25352905845288	0.0025503126090574	0.0769030352371214	-1.55910882302987
CCDC148-AS1	0.157537273758741	0.015018042553719	3.25343096255564	0.00255098460742855	0.0769030352371214	-1.55933890243707
MIR339	0.408450424754079	0.0159855863452709	3.2528440562882	0.00255500869403554	0.0769117383189938	-1.56071539285201
MT1JP	-0.511789807592075	-0.049843358503214	-3.25094485072985	0.00256807202962343	0.076986835299663	-1.56516882500484
C16orf71	-0.252078202495838	0.00211547095775941	-3.25064393280113	0.00257014767718335	0.076986835299663	-1.5658743277083
TMEM138	0.293994915887779	-0.0532333212405877	3.24980774981446	0.00257592383932403	0.076986835299663	-1.56783459175738
PSMB5	-0.300292754957875	-0.0225515767777778	-3.24806094564701	0.00258803034789595	0.076986835299663	-1.57192882437071
AARS2	-0.243872250452714	-0.00509039628833793	-3.24787742226288	0.00258930543253631	0.076986835299663	-1.57235891122227
RNU6-439P	0.322214578588578	-0.0680220557970615	3.24753565119625	0.00259168158847425	0.076986835299663	-1.57315981944067
DBNL	-0.276916755037296	-0.014783984758494	-3.24751510427542	0.00259182450675967	0.076986835299663	-1.57320796788607
ACTR3	0.263455718263237	-0.00948953322038567	3.24731798148523	0.00259319601649577	0.076986835299663	-1.57366988620765
HDAC2	0.220755711325008	-0.0270709629660239	3.24663733641263	0.00259793702506622	0.076986835299663	-1.57526473726698
KHNYN	-0.179692466114219	0.0029245129687787	-3.24653999316601	0.00259861574131849	0.076986835299663	-1.57549281327853
LOC100653515	0.221728144655012	-0.00217670412213039	3.24653753865087	0.00259863285737085	0.076986835299663	-1.57549856418374
FKBP8	-0.274701527712204	-0.0612580223696051	-3.2458287479748	0.00260357996379208	0.0770225739288491	-1.5771591641909
BMS1P5	0.398036433137862	0.0876153568415978	3.2452559739216	0.00260758428410954	0.0770303592680279	-1.57850096516049
AIM1	0.252496345924242	-0.0143144135463728	3.24325227637596	0.00262163860002988	0.0772191772131772	-1.58319397937432
LIN54	0.185459907035631	0.0337822542662994	3.24266777754335	0.00262575197838477	0.0772191772131772	-1.58456270950259
ISG20	-0.207141120726723	0.0214574132608815	-3.24221500959485	0.00262894253781235	0.0772191772131772	-1.58562287960228
RN7SKP137	-0.170825796370796	0.011976039067034	-3.24221007515991	0.00262897733008437	0.0772191772131772	-1.58563443333091
PRND	0.17834186195313	-0.0105389865128558	3.24102980747491	0.00263731192102541	0.0773536359742354	-1.58839772055598
NUDT16L1	-0.16984447821978	-0.00881866672727273	-3.23981540173755	0.00264591388039895	0.0774466415453089	-1.59124041396448
FIGNL1	0.222563835085331	0.0440734690886134	3.23915908538666	0.00265057387421196	0.0774466415453089	-1.59277650670034
ARHGEF10L	-0.355148838758408	0.0127053679568411	-3.23899122339866	0.00265176698831679	0.0774466415453089	-1.59316935894883
RIF1	0.232945980601565	0.0235479337208448	3.23682618716374	0.00266720140612463	0.0777870778358444	-1.59823535247122
DECR2	-0.398551894185814	-0.133511683983471	-3.23614127477468	0.00267210191585513	0.077819771495696	-1.5998376376786
IFT27	-0.331727361344489	-8.31830532598788e-05	-3.23382506982893	0.00268873791414819	0.078193663350722	-1.60525492625961
KRT18P52	0.345440151780053	-0.0209073354674013	3.23323509409477	0.00269299113092426	0.0782068933508188	-1.60663449194028
TTC36	-0.240340065007326	-0.000603736989898989	-3.23254290921376	0.00269798936482303	0.0782416915798679	-1.60825289844445
UBA6	0.350942041603813	0.117447942121671	3.23177490244706	0.00270354545457036	0.0782925469895974	-1.6100483837982
RAD51AP1	0.190385329780303	0.0142627469306703	3.22958270359663	0.00271946482367788	0.0786149106194291	-1.61517225225795
RN7SL299P	-0.282112042724775	-0.0319993115826446	-3.22919173803703	0.00272231332062423	0.0786149106194291	-1.61608588201613
RNU1-89P	-1.11856350267516	-0.0560882121910009	-3.2283756998978	0.00272826797712069	0.0786152160576371	-1.61799266749529
PROM2	0.198500337745421	-0.0140669348080808	3.22814411091767	0.00272996014964597	0.0786152160576371	-1.61853376337669
SPECC1L	0.191108026473152	0.0394684852073003	3.22749556027725	0.00273470429937315	0.0786418457040408	-1.62004896622738
HEMK1	-0.300220335845155	0.00314944034986226	-3.22619874125256	0.00274421410964404	0.0787053343010608	-1.62307825813258
CDK10	-0.232195892478521	-0.00855648631129477	-3.22613063300411	0.0027447144299735	0.0787053343010608	-1.62323733818908
C11orf95	-0.211005200507326	0.0062337847979798	-3.22563206053388	0.00274837957078498	0.0787053343010608	-1.62440180020311
AFM	0.452015492812021	0.136780074334252	3.22468508808602	0.00275535386810441	0.0787954668670415	-1.62661329491594
AQP4	0.188302563833958	0.0288623832477043	3.22348601267577	0.00276420906388009	0.0789390632805702	-1.62941306939302
EPS15	0.312016624948052	0.031394135261708	3.22214446303814	0.00277414857898031	0.0791131845446046	-1.63254489789124
ARGLU1	0.260968446120713	-0.0061922652855831	3.21967156392772	0.00279255955533411	0.0793676612483422	-1.63831614067012
C17orf50	-0.241494615350816	-0.002862969587236	-3.21933772589684	0.00279505391352398	0.0793676612483422	-1.63909508112011
RWDD3	0.327381011782051	0.157643994641414	3.2188806763658	0.00279847232153278	0.0793676612483422	-1.64016144411157
ABHD17A	-0.192608039320513	0.00195427522222222	-3.21864359981378	0.00280024705550367	0.0793676612483422	-1.64071454837057
MRPL43	-0.184182895274892	-0.0273561248310376	-3.21836349194992	0.00280234530002646	0.0793676612483422	-1.64136801928924
CD70	-0.37019462690676	0.0645037463810836	-3.21782024497074	0.00280641894933455	0.0793738546247231	-1.64263529326483
ILVBL	-0.257325600509824	0.0077373016657484	-3.21720979869472	0.00281100323816372	0.0793944535991646	-1.64405920058465
RARRES2	-0.312410737431235	0.0625699845215794	-3.21662156064508	0.00281542749827909	0.0794104824514608	-1.6454311778907
TEN1	-0.189766871909257	0.0336845017033976	-3.21534678081352	0.0028250381581605	0.0794793022140768	-1.64840398051208
CCSER2	0.224174225574759	-0.00515602247015611	3.21527402305236	0.00282558762606626	0.0794793022140768	-1.64857363473751
NAPSA	-0.220121445922577	0.0362936336749311	-3.21431066586672	0.00283287252173241	0.0794985674419122	-1.65081977907572
LETM1	-0.239242698246587	-0.0373645209788797	-3.21415779965385	0.00283403013775884	0.0794985674419122	-1.65117616789467
XRN2	0.255533917606643	-0.0659416046597796	3.2130841403578	0.00284217338613162	0.0794985674419122	-1.65367903357236
RNU6ATAC42P	-0.128174281395105	0.0144365408264463	-3.21288303953613	0.00284370112648851	0.0794985674419122	-1.65414778406741
C19orf70	-0.280446191881202	-0.00813471072130395	-3.21263616568344	0.002845577668999	0.0794985674419122	-1.65472320786107
NPHP3	0.311177859446387	0.0328823882543618	3.21073653615719	0.00286005667994692	0.0797948062874081	-1.65915020137414
UBE2Q2	0.248517723682484	0.0121616944687787	3.20999991353642	0.00286569008989624	0.0798195015274539	-1.6608665108841
HOOK2	-0.229668798981518	0.00900255966942149	-3.20953175578671	0.00286927587350675	0.0798195015274539	-1.66195720225515
TEN1-CDK3	-0.225587841186314	0.039543743584022	-3.20903105366789	0.0028731156548976	0.0798195015274539	-1.66312362555424
PDE3B	0.358646548223526	-0.0281161102410468	3.20859700005298	0.00287644828233952	0.0798195015274539	-1.66413471220645
MYLIP	-0.225282090494339	0.0442466321037649	-3.20776583937097	0.00288284014195488	0.0798892039338507	-1.66607063033346
LRRC41	-0.230676799099068	-0.0638749650431589	-3.20690389056395	0.00288948305740312	0.0799296044435464	-1.66807799320767
PAF1	-0.207367100063353	0.00982919127502296	-3.20546921737803	0.00290057221251402	0.0799296044435464	-1.67141855281989
PDXP	-0.354609661177656	-0.0890567134141414	-3.2051951864502	0.00290269491018852	0.0799296044435464	-1.67205653364468
TBX19	0.194318631948385	0.021798649651056	3.20464242449684	0.00290698121566577	0.0799296044435464	-1.67334335425939
OR2AG2	0.1388194888335	0.00295094599265381	3.20421264186919	0.00291031806149281	0.0799296044435464	-1.67434380388546
CLEC7A	0.238316625337163	0.0367035082754821	3.20409339121266	0.00291124457353262	0.0799296044435464	-1.67462138404737
MSANTD2	0.205979042885032	0.022282060956382	3.2034263353599	0.0029164324125199	0.0799296044435464	-1.67617399634505
LRRC75B	-0.22500364339319	-0.0434298601620753	-3.2030986263217	0.00291898430064347	0.0799296044435464	-1.67693669906839
GPR155	0.22379640643315	-0.0189326442676768	3.20298942140308	0.00291983515748607	0.0799296044435464	-1.67719085143837
USE1	-0.230401735870147	-0.0288415044313131	-3.2025684087566	0.00292311763700779	0.0799296044435464	-1.6781706324164
ZNRD1	-0.191477921722278	-0.0338828205867769	-3.20047525421879	0.00293948941147098	0.0802397344681421	-1.68304086005412
PNPLA6	-0.302682514727855	-0.0270619746992654	-3.20012295740636	0.0029422534979819	0.0802397344681421	-1.68386040554778
SNORA19	0.164302647374792	0.0307303700596878	3.19783625022439	0.00296025502731606	0.080623877000579	-1.68917884925997
CCDC142	-0.247746305608558	0.023715063466483	-3.19707163142353	0.00296629765268755	0.0806817287567195	-1.69095677831907
SLC35B2	-0.306734670951382	-0.0778600485188246	-3.19568358634673	0.00297729710415501	0.080853281273241	-1.69418377990284
PTPRC	0.425613277547119	0.136050177062443	3.19528554604974	0.00298045849861049	0.080853281273241	-1.69510903467882
TOLLIP	-0.352312451774809	-0.0862877839306703	-3.19460832144045	0.00298584463017228	0.080877895620297	-1.69668312659619
ERI1	0.222576796186896	-0.0264989054632691	3.19418427586939	0.00298922188280942	0.080877895620297	-1.69766866157798
ZNF428	-0.278640745691142	0.0417476773324151	-3.19246819698177	0.00300292652357198	0.0809569271816445	-1.70165636786166
UBE2L3	0.264607956255078	0.0378832088769513	3.19210201005807	0.00300585863141817	0.0809569271816445	-1.70250714750004
FAM111A	0.20136333561655	0.0554963913324151	3.19148377494791	0.00301081510726073	0.0809569271816445	-1.70394341065577
LOC100507646	-0.372665733440393	0.034200830056933	-3.19140569859143	0.00301144160903896	0.0809569271816445	-1.70412478502129
RNA18S5	0.818547228518482	-0.19515575184573	3.19082545063161	0.00301610153448123	0.0809569271816445	-1.70547265284154
RAB27B	0.243020154511738	-0.0368201723360882	3.19054558798938	0.00301835154154632	0.0809569271816445	-1.70612270614039
C10orf91	0.185737481549617	-0.00298410259320478	3.18987415482957	0.00302375616677061	0.0809569271816445	-1.70768216535204
MYBBP1A	-0.237631899948218	-0.036323624456382	-3.18951926835212	0.00302661650428601	0.0809569271816445	-1.70850635144851
EFNB3	-0.295033147155927	0.0140077607635445	-3.1885265817287	0.00303463110630442	0.0809569271816445	-1.71081151367853
ORMDL3	-0.192936161792374	0.00575831375849403	-3.18852399317462	0.00303465203175382	0.0809569271816445	-1.71081752420076
ARL2	-0.230900676477689	-0.0134308435803489	-3.18791038040195	0.00303961625331596	0.0809569271816445	-1.71224223944646
NAIP	0.312672950182984	0.0911463845224977	3.18778041423006	0.00304066869082173	0.0809569271816445	-1.7125439832218
WFS1	-0.275813196844156	-0.0476844719063361	-3.18746096423975	0.00304325700041733	0.0809569271816445	-1.71328562697338
ACTR6	0.297836195157509	0.0430604115555556	3.18668105756061	0.00304958492141353	0.0809699278781282	-1.71509612102056
ZNF721	0.40139088327023	0.0842009043801653	3.18639610267827	0.00305190007830264	0.0809699278781282	-1.71575756602558
ZMYM2	0.301216283399101	0.0437419355730028	3.18594811816485	0.00305554317441989	0.0809699278781282	-1.71679737912602
TMEM175	-0.327511613253163	-0.0130067353503214	-3.1848586973634	0.0030644198276827	0.0810210575975623	-1.71932571483079
GGT7	-0.233806854012321	-0.03830793843618	-3.18474562056462	0.00306534258710544	0.0810210575975623	-1.71958811912742
RGPD1	0.336609837401099	0.0180073027878788	3.18374702920248	0.0030735030423206	0.0811325995402323	-1.72190522953561
RNA5SP447	-0.244419262816184	0.0132096941625344	-3.18081819784503	0.00309755672844461	0.0813867598084204	-1.72869909713326
RNU4-51P	0.142363886192724	0.0175937011382002	3.17991257388976	0.00310503054407463	0.0813867598084204	-1.73079918493523
RNU7-4P	0.202710695997835	-0.00445531165197429	3.17951084143274	0.00310835139901957	0.0813867598084204	-1.73173068098995
OLA1	0.205741795891109	-0.0184410533471074	3.17945308631371	0.00310882909983839	0.0813867598084204	-1.73186459271411
RAB24	-0.228561476986846	0.0274652521671258	-3.17926719010857	0.00311036714800667	0.0813867598084204	-1.73229560551382
MYH14	-0.229259483431069	0.00949277320110193	-3.17925774671906	0.00311044529902937	0.0813867598084204	-1.73231750030218
MT2P1	-0.327579180725275	-0.0322403922121212	-3.17891642939339	0.00311327120608099	0.0813867598084204	-1.73310883275872
SPG11	0.221113089034799	0.00668276517171717	3.17823963932862	0.00311888185415977	0.0813867598084204	-1.73467781919127
C15orf59	0.180531186506993	-0.00512502473278237	3.17792511618636	0.00312149255030839	0.0813867598084204	-1.73540691282858
D2HGDH	-0.285828666222278	-0.0188249569807163	-3.17774224249354	0.00312301144702265	0.0813867598084204	-1.73583081399904
CSNK1A1	0.228841470102897	-0.0335591000550964	3.17647240197834	0.00313357778449678	0.0813867598084204	-1.73877396095676
ARIH2	-0.156360049425325	0.00826600887190083	-3.17534457767553	0.00314299090819192	0.0813867598084204	-1.7413874496428
ENGASE	-0.403640454906427	0.0782762450128558	-3.17495732118664	0.00314622925237028	0.0813867598084204	-1.74228472350683
ERCC1	-0.195230901919081	0.00595512000550964	-3.17484430943516	0.00314717488537798	0.0813867598084204	-1.74254656137602
RN7SKP74	-0.262814034882617	0.0294162525179063	-3.17482839794512	0.00314730804748722	0.0813867598084204	-1.74258342645791
PABPC1P2	0.144908112841825	-0.0399125453645546	3.17458714527811	0.0031493277302721	0.0813867598084204	-1.7431423694255
RNA5SP19	-0.795413252721612	0.0293998450707071	-3.17446775127686	0.00315032771089417	0.0813867598084204	-1.74341897777653
TOMM20L	-0.262412272105062	0.0634244839788797	-3.1733378960464	0.00315980573839503	0.0815293235006938	-1.74603632864118
BAIAP2-AS1	-0.333848244797369	0.00822051597887971	-3.17108767551337	0.00317876302827145	0.0819158082003869	-1.75124762838519
RNU5A-1	-0.623325301591575	0.0265458236868687	-3.16894920631223	0.00319687904069802	0.0821412411817253	-1.75619837052312
GOLGA6L2	-0.263610157093323	0.0512955956882461	-3.16852124549028	0.00320051627412025	0.0821412411817253	-1.75718893179313
HIST1H4K	-0.378500503777056	-0.0337235786951332	-3.16660188470639	0.00321687734371891	0.0821412411817253	-1.76163065569536
WHAMMP3	0.213207407374126	0.0314010933719008	3.16644214423203	0.00321824258637259	0.0821412411817253	-1.76200025988572
TMEM256	-0.269932011039377	0.0132378093989899	-3.16605074703722	0.00322159004189318	0.0821412411817253	-1.76290582619208
KRTAP10-11	0.2481614347336	-0.0533002623572085	3.16549197727276	0.00322637470107249	0.0821412411817253	-1.76419853896679
HNRNPLL	0.244748880417249	-0.0356556297226814	3.16511027792325	0.00322964701633432	0.0821412411817253	-1.76508153242814
PCDH18	0.347460422763903	0.019676130194674	3.16509834370994	0.00322974937940409	0.0821412411817253	-1.76510913922483
SRRM1	0.195437962679654	-0.0175534522800735	3.16492200672457	0.00323126223032709	0.0821412411817253	-1.76551704420607
AFF4	0.227764720228438	0.0233917559715335	3.16469875564543	0.00323317853848242	0.0821412411817253	-1.76603345475333
PIAS1	0.258997994414252	0.00258087904591368	3.16459472352821	0.0032340718822806	0.0821412411817253	-1.76627408901178
SUMO1	0.484960641022644	0.0998676020817263	3.16444202997019	0.00323538351619132	0.0821412411817253	-1.76662727356326
LOC644936	0.210100234397269	-0.0886985548411387	3.16344347238324	0.00324397357602773	0.082143136803934	-1.76893675017287
RNA5SP432	0.595342442183483	0.0835377678034894	3.16333296363951	0.00324492555525929	0.082143136803934	-1.76919231320594
NR2F6	-0.414509831198801	-0.167208684137741	-3.16304278316082	0.00324742658370094	0.082143136803934	-1.76986336411308
AUP1	-0.265112857472194	-0.0742319633985308	-3.16063977869545	0.00326820830081304	0.0824923249835773	-1.77541916790472
AIP	-0.235068864438561	0.0459364117438017	-3.16052038230286	0.0032692441567071	0.0824923249835773	-1.77569515865327
MGEA5	0.253196631567016	0.0235779110987144	3.15869841994019	0.00328508985061655	0.0827428809849791	-1.77990605105927
CDK2AP2	-0.364863957468215	-0.0673770240337006	-3.15845514904444	0.00328721110469708	0.0827428809849791	-1.78046820065315
SLC15A3	-0.378026817987512	0.0356954950550964	-3.15765957836145	0.00329415735155139	0.0828164833558524	-1.78230644725999
SERPINB9	0.241631336214619	-0.0543131038530762	3.15629678774347	0.00330608850439278	0.0830150759822529	-1.78545475912044
RN7SKP280	-0.284001031187979	-0.00781169936271809	-3.15567781350536	0.00331152113915605	0.0830502073754239	-1.78688447911388
IGFALS	-0.48799170061988	-0.110123005165289	-3.15517091840538	0.00331597639071667	0.0830607711494603	-1.7880552087319
PALB2	0.179993833375125	0.0165714608429752	3.1538821360477	0.00332732954565758	0.08318720486097	-1.79103135595817
SLC38A4	0.322889531357642	-0.0263304827796143	3.15316192772763	0.00333369008938469	0.08318720486097	-1.79269423885351
LOC441268	-0.202600404162504	-0.0142517230624426	-3.15308098076088	0.00333440569698234	0.08318720486097	-1.79288112437794
CAPZB	0.205957085031135	-0.0234431051111111	3.15276679598358	0.00333718461462658	0.08318720486097	-1.79360647199493
RN7SL254P	0.243993487275724	-0.00267685068044077	3.15124343557655	0.00335068973945025	0.0833227614112207	-1.79712287315248
AMPD2	-0.370402311176657	-0.0526667602460973	-3.15029605028907	0.00335911481300875	0.0833227614112207	-1.79930929782546
PPP1R2	-0.11675408897286	-0.0337239116620753	-3.14987665446483	0.0033628509128396	0.0833227614112207	-1.8002770927539
DNASE1L2	0.162694640021312	-0.02878827371809	3.14978010670898	0.00336371154711953	0.0833227614112207	-1.80049987627002
NAP1L1	0.3304260787003	0.0476291205867769	3.14880235108736	0.00337243913518017	0.0833227614112207	-1.80275584423694
GIPC1	-0.23055651545313	-0.0445820485477502	-3.14807978102867	0.00337890271845395	0.0833227614112207	-1.80442279195463
RSU1	0.241546988685648	0.0156025380918274	3.1478759962597	0.00338072775433699	0.0833227614112207	-1.80489288162894
GPR52	0.232598543356477	0.0430250413576676	3.14778332244046	0.00338155802325803	0.0833227614112207	-1.80510665592238
HDAC4	-0.159279389689394	0.014063919664371	-3.14757140564799	0.00338345732328136	0.0833227614112207	-1.8055954803795
GABRB3	-0.206962930783383	0.0248451786042241	-3.14712209777632	0.00338748758853643	0.0833227614112207	-1.80663183405964
FZD1	-0.288546551763403	0.00267729872268136	-3.14677955492341	0.0033905632409549	0.0833227614112207	-1.80742187686343
LAMTOR1	-0.297731482308025	-0.115425101419651	-3.14671047959729	0.00339118378157372	0.0833227614112207	-1.80758118720327
STAU1	0.18434844033017	-0.0110991878402204	3.14495402198174	0.00340699927632319	0.0835121119267326	-1.81163154607072
PMEL	-0.221017192877456	0.00991419473461891	-3.14495370488325	0.00340700213785602	0.0835121119267326	-1.81163227718831
SLC46A1	-0.365232687488345	-0.0806664569182736	-3.1437307329358	0.00341805537423521	0.0836479439051332	-1.81445173640623
LCE1A	-0.235867764001332	0.0191632074123049	-3.14305184927928	0.00342420582541329	0.0836479439051332	-1.81601660054285
RN7SKP119	-0.401841680048285	0.0199358319687787	-3.14299390541706	0.00342473126333304	0.0836479439051332	-1.81615015621897
HPCAL1	-0.26059313849334	-0.103410070061524	-3.14145179041644	0.0034387434116805	0.0838906716190775	-1.81970413122413
POLRMT	-0.331002434064269	-0.0743313732956841	-3.13965342887934	0.00345515266381661	0.0841687528492288	-1.82384751222784
SIGLEC9	-0.269147071022145	-0.0150075898613407	-3.13930747362344	0.00345831786840445	0.0841687528492288	-1.8246444434778
FNDC4	-0.397074333775058	-0.053558928328742	-3.13755178896057	0.00347442341898067	0.0842903451189216	-1.82868807855652
HIST3H3	-0.305977626421745	0.0322331263755739	-3.13718982469691	0.00347775269540342	0.0842903451189216	-1.82952159663581
PABPC3	0.325707163982351	-0.0673294527566575	3.1370032823347	0.00347946965809236	0.0842903451189216	-1.8299511400605
TANGO2	-0.179529625469697	-0.0400700096905418	-3.13623370966262	0.0034865614282636	0.0842903451189216	-1.83172306305849
C14orf105	0.355393467199467	0.096056309795225	3.13604678395146	0.0034882860574564	0.0842903451189216	-1.83215342100725
PKP4	0.207689465067433	0.00585549850964188	3.13584777318419	0.00349012307696324	0.0842903451189216	-1.83261158765232
TNFRSF1B	-0.265256821533467	-0.079961890584022	-3.13505397359945	0.00349745958843045	0.0842903451189216	-1.83443893881477
UCP1	-0.153678745091242	-0.00487050049954086	-3.13489055949858	0.00349897172221027	0.0842903451189216	-1.83481509325911
FLT4	-0.253794830861805	-0.0388427442387511	-3.13476244982509	0.00350015760450111	0.0842903451189216	-1.83510997514121
SPDYC	-0.209800993125791	0.0386604516056015	-3.13301988123208	0.00351632611016296	0.0845807880937563	-1.83912038366916
PIK3C2G	0.477261776065185	0.0320310022300275	3.13164471245404	0.00352913570839706	0.0847898532507532	-1.84228442575795
ATP6V0B	-0.2732793049001	0.0196503614104683	-3.12996866241891	0.00354480789118762	0.0849151929977662	-1.8461397686152
CKAP5	0.220271841032967	0.010946889969697	3.12963691934962	0.00354791773141659	0.0849151929977662	-1.84690273479947
LEO1	0.25820452280994	0.0179933937038568	3.12927048357878	0.00355135579938139	0.0849151929977662	-1.84774544069939
BMP8B	-0.315778849053821	0.0599845843670799	-3.12911093421903	0.00355285375241072	0.0849151929977662	-1.84811234618454
NUP107	0.34448651018673	-0.0235191470821855	3.12862071524623	0.00355745999949101	0.0849151929977662	-1.84923961043752
IGLV9-49	0.267633180918398	-0.0610723914551882	3.12844662052286	0.00355909721015407	0.0849151929977662	-1.84963992111747
PNKD	-0.363359615191642	-0.0936010679788797	-3.12710954974867	0.0035716950655309	0.0851171312491682	-1.85271397323643
LOC646358	0.318358206814685	0.0559521870550964	3.12526332010248	0.00358915978384923	0.0851221844595326	-1.856957501913
PDCD2	0.150528626146853	-0.00602333157024793	3.12519482173251	0.00358980931229131	0.0851221844595326	-1.85711491911132
TNFSF13	-0.254159484288378	-0.026882451902663	-3.1240315196701	0.00360085724723985	0.0851221844595326	-1.85978804681974
CYCSP39	-0.243987831427489	0.0763997742502296	-3.12368264921098	0.00360417677059558	0.0851221844595326	-1.86058960761675
VARS	-0.292729942675658	-0.103139427108356	-3.12361383410665	0.0036048318932414	0.0851221844595326	-1.86074771089074
ANKRD36B	0.394023693327839	0.102223511616162	3.12325725123815	0.00360822838711316	0.0851221844595326	-1.86156693382301
GPR19	-0.136141595752248	0.0264677230688705	-3.12239466070231	0.00361645722602178	0.0851221844595326	-1.86354846988686
TCF15	-0.211261834952048	0.0300854544600551	-3.12238214154642	0.00361657678577497	0.0851221844595326	-1.86357722668346
MT1E	-0.44375510424975	-0.0394200944655647	-3.12211904598843	0.00361909025427464	0.0851221844595326	-1.86418154943538
CTAGE9	0.128052363197469	0.025431407640955	3.12211407265814	0.00361913778266194	0.0851221844595326	-1.86419297277207
EEF1B2	-0.198022478482268	0.00348924317217631	-3.12144203534964	0.00362556565943362	0.0851221844595326	-1.86573650043071
RPL7P26	-0.203060976728022	-0.00999598298484848	-3.12099433262184	0.00362985383966505	0.0851221844595326	-1.86676468244683
DAAM2	-0.232103535561938	-0.0824937502975207	-3.12034296373792	0.00363610136716101	0.0851221844595326	-1.86826046077325
DHX30	-0.153355610253913	0.00195552821303949	-3.12006333136134	0.00363878655684017	0.0851221844595326	-1.86890254759429
GZMK	0.395421714287129	0.0688355489426079	3.11970414166303	0.00364223846182261	0.0851221844595326	-1.86972726828149
RN7SL304P	-0.617331403583583	-0.0989002179081726	-3.11937478737198	0.00364540637115938	0.0851221844595326	-1.87048344140466
RN7SL34P	-0.395516738563603	-0.0397813270321396	-3.11916250836757	0.00364744957172577	0.0851221844595326	-1.87097079615084
ZNF260	0.277607068393856	0.0259874451528926	3.11902852062925	0.00364873977253068	0.0851221844595326	-1.87127839916284
HPX	-0.16162797625974	-0.0327664692066116	-3.11885036035883	0.0036504559921208	0.0851221844595326	-1.8716874007591
DGCR6	-0.544299888002664	0.00654334085491277	-3.11728054196679	0.00366561120635264	0.0853152371392501	-1.8752906952228
THAP11	-0.148092561257409	-0.0219010267539027	-3.11713471205248	0.00366702209170647	0.0853152371392501	-1.8756253787291
CABYR	-0.157536796168998	0.0291620092240588	-3.11609456506776	0.00367710032925873	0.0854315496324889	-1.87801230533262
CNOT1	0.188039293807359	-0.0149294660560147	3.11576286308713	0.00368031979232723	0.0854315496324889	-1.87877340628046
RNU6-64P	0.216085530014819	0.00678560002295684	3.11500781013637	0.00368765822701131	0.085464149548957	-1.88050574118425
LOC284379	0.166732250045455	-0.0239898321570248	3.11476452551093	0.00369002568960771	0.085464149548957	-1.8810638676034
CRYGN	-0.302676915258658	0.0178749736496786	-3.11286812032829	0.00370852955668468	0.0857962062608287	-1.88541368172749
RNU1-62P	-0.328262132864802	0.126767079257117	-3.11195451676467	0.0037174752756312	0.0858651620162204	-1.88750873161234
DOCK10	0.300941492038961	0.095050200523416	3.11132941164049	0.00372360789675918	0.0858651620162204	-1.88894201874232
FAHD2A	-0.186260766439727	-0.0035854692855831	-3.11128735206296	0.00372402086840626	0.0858651620162204	-1.88903845060727
RN7SL416P	-0.30345751446337	0.00226948052525253	-3.10876497511605	0.00374886697616895	0.0863003718732564	-1.89482036249579
NF1	0.207859563216117	0.0162875315353535	3.10831490380483	0.00375331679744228	0.0863003718732564	-1.89585177776091
SNORD83A	-0.26754733355303	-0.0233726328370064	-3.1080972736556	0.00375547028647099	0.0863003718732564	-1.89635048620508
FAM35A	0.293305347705794	0.0500596432231405	3.10665370898083	0.00376978430420851	0.0863280100542173	-1.89965800839642
MRPS18A	-0.226124068550949	-0.0032941312369146	-3.10657093504969	0.00377060663557142	0.0863280100542173	-1.89984763702177
PTOV1	-0.32322951556327	-0.0919601153700643	-3.10567925241569	0.00377947599674274	0.0863280100542173	-1.90189024356789
ATP6V0D1	-0.25208623457326	0.0355364644343434	-3.10523922326865	0.00378386015111013	0.0863280100542173	-1.90289811878999
PTMAP4	-0.265054971144189	-0.0283730728907254	-3.1044293973508	0.00379194131756347	0.0863280100542173	-1.90475280695608
LILRB5	-0.327201187560772	-0.00751429451056015	-3.10394873224364	0.00379674555908757	0.0863280100542173	-1.90585352024606
IL12B	-0.196451113720779	0.0347865847107438	-3.10372741774117	0.00379895953441121	0.0863280100542173	-1.90636029570541
DISP2	0.192335088742591	-0.0153822457235996	3.10352644209903	0.00380097110521616	0.0863280100542173	-1.9068204818474
NAGLU	-0.308271864807359	-0.125099976822773	-3.10322277934189	0.00380401238991185	0.0863280100542173	-1.90751576708317
POLR2I	-0.220294474750666	0.00471801169100092	-3.10320533847773	0.00380418713607463	0.0863280100542173	-1.90755569968581
AGGF1	0.224625228806027	0.0182576817805326	3.10308565003431	0.00380538654209175	0.0863280100542173	-1.90782973515038
TBC1D3P2	-0.221503288518482	0.062655701815427	-3.10292613785185	0.00380698558179841	0.0863280100542173	-1.90819494131173
UCMA	-0.225852862485265	0.0173475133044077	-3.10208771193037	0.00381540091312448	0.0864197151352995	-1.91011437035546
RNU5E-9P	-0.590981043248668	0.0410947924816345	-3.10095227510174	0.00382682547627575	0.0864197151352995	-1.91271331702107
LOC102724208	0.251296985965534	0.0302600145206612	3.10093532801522	0.00382699624021423	0.0864197151352995	-1.91275210407643
MIIP	-0.210474400223443	-0.0274631225555556	-3.100853747777	0.00382781836830467	0.0864197151352995	-1.91293881644433
RBBP6	0.230809024467532	0.0045349856446281	3.0991724828813	0.00384479870646537	0.0867080014963	-1.91678614260555
IGKV6-21	0.225249200045954	0.0332908889118457	3.09872036342664	0.0038493771630145	0.0867162754775367	-1.91782056290159
MXRA8	0.458177634827672	-0.113161324487603	3.09776090137426	0.0038591104275933	0.0867531268592726	-1.92001548602389
MT-TM	0.488409764960373	0.00217819812213039	3.0967182628602	0.00386971392201003	0.0867531268592726	-1.92240028078392
SPTBN1	0.252271025846653	-0.0120124013250689	3.09653274691818	0.00387160348575679	0.0867531268592726	-1.92282456111393
RN7SL689P	-0.327782933705961	0.0905170229155188	-3.09603010619345	0.00387672750418904	0.0867531268592726	-1.92397404736914
KRTAP9-2	0.131880830230769	-0.0232227926060606	3.09563472089202	0.00388076265543059	0.0867531268592726	-1.92487818235614
CTBP1	-0.250213675193806	-0.0980355957520661	-3.09540751456746	0.00388308323691614	0.0867531268592726	-1.92539771164965
DNMT3A	-0.189544930417915	0.0398705301864095	-3.09507805043701	0.00388645056909728	0.0867531268592726	-1.92615102744824
RSRP1	0.355888234805361	0.227512043153352	3.09422564147219	0.00389517557581141	0.0867531268592726	-1.92809985319434
DHPS	-0.181819814647103	-0.000381870736914598	-3.09400808013136	0.00389740544120409	0.0867531268592726	-1.92859720870551
RN7SL741P	-0.244378089037712	0.0703274050730028	-3.09384796059897	0.0038990473373226	0.0867531268592726	-1.92896323768491
BAX	-0.238292056042707	0.00977091567217631	-3.09380042763986	0.00389953487548353	0.0867531268592726	-1.92907189482839
RNF130	0.201613601238179	-0.0530621465642792	3.09322145860578	0.00390547790993099	0.0867531268592726	-1.9303953080049
CCR8	0.157045535654845	0.000208662743801653	3.09302611689199	0.00390748500048261	0.0867531268592726	-1.93084179240644
FAR1	0.271134067854146	0.0710103659807163	3.09278146855302	0.0039100000837982	0.0867531268592726	-1.93140095381155
NAPSB	-0.246505710181818	0.0992924693705234	-3.09215919664174	0.0039164042043661	0.0867819462491689	-1.93282309537393
OR1A2	0.119225622541292	-0.0249313472056933	3.09101241386049	0.00392823238176671	0.0867819462491689	-1.93544355745019
GBP7	0.416239902893856	0.190544043577135	3.09065602940088	0.00393191510065816	0.0867819462491689	-1.93625781057303
CYBA	-0.203861701248085	-0.0150310674885216	-3.09062463440686	0.00393223967933687	0.0867819462491689	-1.9363295382254
SNORA73A	-1.56082121523077	-0.617183560121212	-3.09061175944791	0.00393237279506919	0.0867819462491689	-1.93635895333115
RN7SKP193	-0.400698251924242	0.0805672443645546	-3.09017584590684	0.00393688227742505	0.0867884433535138	-1.93735483601018
BRCA2	0.139951612981851	0.0138115334168962	3.08937710544936	0.00394515788554561	0.0868778618859722	-1.93917943499338
ELL	-0.195065559929071	-0.00987178579614325	-3.08885541252429	0.00395057194867881	0.0869041414778811	-1.94037102649124
ACAD8	-0.20755381440293	-0.0280947397171717	-3.08679795992472	0.00397199263251047	0.0872566330835822	-1.9450693824329
PYY	0.232154624868964	-0.037690563117539	3.08631511998288	0.00397703552424825	0.0872566330835822	-1.94617174451315
RN7SL326P	-0.387110632089078	-0.00252291569605142	-3.08609760338014	0.00397930929895501	0.0872566330835822	-1.94666832228867
PPP3CB	0.213484784923077	-0.030425423030303	3.08559220537353	0.00398459715126887	0.0872796333453468	-1.94782204470136
N4BP2L2	0.35256964481685	0.0837037965858586	3.08481873888312	0.00399270262722938	0.0872877765855374	-1.94958751906376
ZNF276	-0.226808165572511	-0.0525092659471993	-3.0847477268793	0.0039934475737531	0.0872877765855374	-1.94974959556136
CFL1P3	0.138246906217283	-0.0292509348595041	3.08390790316639	0.00400226767822876	0.0873027733312281	-1.95166624316979
NTN1	-0.200074355817682	-0.0424033496804408	-3.08387498279898	0.00400261379430206	0.0873027733312281	-1.95174136844812
CGGBP1	0.17941027411705	0.0207339751891644	3.08305726623003	0.00401122015514275	0.0873304266168224	-1.95360728542319
LCAT	-0.36642975562038	-0.0806667452644628	-3.08270027338483	0.00401498295251477	0.0873304266168224	-1.95442181143653
SLC25A42	-0.252471208445554	-0.0512127396143251	-3.08204432844601	0.00402190549945431	0.0873304266168224	-1.95591830485921
RNU6-593P	0.391517587631369	0.028991691476584	3.08157627470021	0.00402685203726404	0.0873304266168224	-1.95698603363488
OR3A4P	0.170364750109224	-0.0128187642332415	3.08152827126767	0.00402735967815264	0.0873304266168224	-1.95709553464663
ECE2	-0.190694194467782	-0.0168552944366391	-3.08109224342233	0.00403197349079705	0.0873304266168224	-1.95809011958653
KCNG4	-0.224198475438561	-0.0365828865592287	-3.08026557403845	0.00404073460856088	0.0873304266168224	-1.95997555670548
LOC442132	-0.701228213370297	0.20067306959045	-3.08019369561932	0.00404149723401621	0.0873304266168224	-1.96013948160816
RN7SL37P	-0.450764128954046	0.124877285790634	-3.08014120629273	0.00404205422854938	0.0873304266168224	-1.96025918673247
DHX38	-0.231710039642524	0.00851756541965106	-3.07950536946258	0.00404880723703725	0.0873846341830156	-1.96170916513061
GLB1L	0.176222991137113	-0.0525892765041322	3.07893486417783	0.00405487547428398	0.0873900244764209	-1.9630100238604
PCNXL2	0.126245678967616	0.0132246058783287	3.07868409074481	0.00405754557549579	0.0873900244764209	-1.96358179348216
TINCR	-0.174110651137446	0.0101113590996327	-3.07789038067941	0.00406600755430152	0.0874100483338177	-1.96539130816304
POLDIP2	-0.268859008460539	-0.122303198528926	-3.07737797382371	0.00407147935000882	0.0874100483338177	-1.96655937032003
RNU1-76P	-0.288135330616883	0.0180173981267218	-3.07712351349711	0.00407419922444427	0.0874100483338177	-1.9671393892971
ARNT	0.188062068653846	-0.0372916318484849	3.07673216425321	0.00407838563466549	0.0874100483338177	-1.96803138400427
ZNF511	-0.266310984090077	0.0136924861056015	-3.07660922296514	0.0040797016245167	0.0874100483338177	-1.9683115891759
GTF2H4	-0.160212751696637	0.0319993929081726	-3.07529442726897	0.00409380064586366	0.0876209514535684	-1.97130786940582
CYP39A1	0.491152297554612	0.114140903671258	3.07382057021228	0.00410966018043545	0.0876779288358561	-1.97466581958663
HMGN1P36	0.176032638665002	-0.0148740960780533	3.07375877033621	0.0041103264511028	0.0876779288358561	-1.97480660202161
TADA2B	-0.264495896545954	-0.0335338877603306	-3.0732156015419	0.00411618680957464	0.0876779288358561	-1.97604389575373
ZBTB38	0.290979105422244	0.0192739395114784	3.07308226535522	0.00411762660961301	0.0876779288358561	-1.97634760670794
HTR7P1	-0.259901734307942	0.0464996737231405	-3.07267981512348	0.00412197526763173	0.0876779288358561	-1.97726425840401
FCF1	0.421336804701382	0.201257228291552	3.0726763813197	0.00412201239014613	0.0876779288358561	-1.97727207922397
MYCBPAP	0.130905445594572	-0.00200388733425161	3.0708030791008	0.00414231173159421	0.0878786296785313	-1.98153800839111
ATG16L2	-0.305757217917	0.0295441389389348	-3.07022917250389	0.0041485495700062	0.0878786296785313	-1.98284464354131
VSIG8	0.194335280021728	-0.0416612423677686	3.07017744546767	0.00414911223209657	0.0878786296785313	-1.98296240603914
TMEM123	0.241955809700466	-0.0696121264609734	3.06993698300545	0.00415172881696982	0.0878786296785313	-1.98350983230193
RN7SL846P	-0.343340339998168	0.0303557720808081	-3.06968693062591	0.00415445141091666	0.0878786296785313	-1.98407906617732
LMAN1L	0.229917612645022	-0.0359729169843893	3.06944785125604	0.00415705611009662	0.0878786296785313	-1.98462329721164
KIAA1430	0.245255485505494	-0.0746864593333333	3.06854349316706	0.00416692281449974	0.0879844634740421	-1.98668173744382
KBTBD8	-0.170847826489011	0.00144566706060606	-3.06820615954872	0.0041706088562732	0.0879844634740421	-1.98744947068784
HLA-DMB	0.261643431870796	0.0540980671450872	3.06774220617609	0.00417568351286849	0.0880013546877811	-1.98850530225537
NCOA1	0.22767211281635	-0.0432720991193756	3.06713638961495	0.00418231864774556	0.0880510643732936	-1.9898838468712
RNA5SP382	-0.649310330358974	-0.052646497020202	-3.06634845334886	0.00419096335810396	0.0880786410861883	-1.99167658900582
NEU3	-0.276479543240926	0.0147551479733701	-3.06623732121377	0.00419218398564665	0.0880786410861883	-1.99192942111296
MRPS12	-0.307808283445221	-0.0179110637401286	-3.0651015623873	0.00420467797790595	0.0882510902804114	-1.99451305679472
RNU1-69P	-0.262362630836164	0.0048609964077135	-3.06398229797209	0.00421702499293703	0.0883700200448863	-1.99705866785373
CARD8	0.188947141122128	0.0273592654752066	3.06358810240374	0.00422138167285703	0.0883700200448863	-1.99795509183194
LGALS3BP	-0.323889794872627	0.0534723181983471	-3.06342188504943	0.00422321999631705	0.0883700200448863	-1.99833306132287
CD2AP	0.258448295761738	-0.0143154274724518	3.06229552804838	0.00423569720576219	0.0885236624325764	-2.00089404721768
CHURC1-FNTB	-0.175020575714785	0.0274996757493113	-3.06198337024064	0.00423916129958817	0.0885236624325764	-2.00160370747342
KRT83	0.259310951000791	-0.00110643162832875	3.0614301933964	0.00424530662809113	0.0885544482131812	-2.00286120536936
GPR179	0.135081239438353	0.00416002745982553	3.06052633605305	0.00425536586446308	0.0885544482131812	-2.00491561746757
TAS2R13	0.348305351110889	0.105569346349862	3.06051798865986	0.00425545886954252	0.0885544482131812	-2.00493458905711
COA3	-0.204091996116966	-0.0152015869554637	-3.05993400890159	0.00426197023799055	0.0885544482131812	-2.00626176353667
BRAT1	-0.263072211837496	-0.0449045691799816	-3.05991881413118	0.00426213978529687	0.0885544482131812	-2.00629629392671
SERPINB8	0.188561624498293	-0.0634625273060147	3.05735783441949	0.00429080724044506	0.0890602027023828	-2.01211484703585
COASY	-0.234374572168873	-0.00346057054660239	-3.05672715268476	0.00429789499672829	0.0891174803450509	-2.01354735486597
RANBP9	0.216159798167999	-0.00653578678604224	3.05597530672979	0.00430635889879774	0.0891197851160472	-2.01525486256395
QPRT	-0.406643326539461	-0.00753421141046832	-3.05587312077022	0.00430751047318633	0.0891197851160472	-2.01548691830084
CXCL8	0.190748269381285	-0.0333349724086318	3.05556442466559	0.00431099106243725	0.0891197851160472	-2.01618791582566
TBC1D24	-0.235711828313686	-0.0411670854325069	-3.05501856987508	0.00431715215964662	0.0891576358747481	-2.01742736779883
XKR8	-0.242691558971778	-0.00513350450275482	-3.05258873384977	0.00434467907257356	0.0894785157744468	-2.02294325504929
RPL27	-0.242131259208958	-0.0264107660431589	-3.05255791398216	0.00434502928587766	0.0894785157744468	-2.02301320295226
ZBTB25	0.261729477712621	0.0114585896896235	3.0524965334415	0.00434572684674341	0.0894785157744468	-2.02315250936124
FOLR2	-0.27814048540701	0.0244619782254362	-3.05148925796131	0.0043571891996511	0.0896067695804796	-2.02543835857924
TUG1	0.25163455576973	-0.040584952415978	3.05118477602377	0.00436065969498011	0.0896067695804796	-2.02612925098616
MIR137	-0.276549029709041	0.0465933173595041	-3.050160559694	0.00437235294520897	0.0897059633458299	-2.02845300133342
PLEKHM3	0.169776944962704	-0.0277999839403122	3.04999897334636	0.00437420044678063	0.0897059633458299	-2.02881957123392
UQCC2	-0.401221611766234	-0.0355418111625344	-3.04833299605065	0.00439329153434528	0.0898793781252959	-2.03259834449306
COL5A3	-0.235375514324509	0.0535469083379247	-3.04810318408403	0.004395931216035	0.0898793781252959	-2.03311951681405
UNC93B1	-0.255840983708292	-0.0295871812038567	-3.04796108207383	0.00439756418808257	0.0898793781252959	-2.03344176804618
SNORD3B-1	-1.0639828025353	-0.182171437543618	-3.04773901770378	0.00440011720011162	0.0898793781252959	-2.03394533729945
IRX4	-0.229959623622211	0.0190210652910927	-3.04677304331147	0.00441123905570782	0.0900172568454154	-2.03613561969202
MON1B	-0.240854249755095	-0.00973881594187328	-3.04581741502268	0.00442226794363765	0.0901529672866328	-2.03830207300433
ANKRD39	-0.152802159288295	-0.0274903512144169	-3.04521171352355	0.00442927182782829	0.0902064361374723	-2.03967503554596
KLHL22	-0.222758292543457	-0.0123419401735537	-3.04362937571136	0.00444761833453816	0.0904369261885204	-2.04326107183119
RN7SL35P	-0.370479400527805	-0.0273392461772268	-3.04335507890492	0.00445080598269491	0.0904369261885204	-2.04388260515506
CAPN1	-0.346482525283716	-0.128848216754821	-3.04300663468273	0.0044548584249188	0.0904369261885204	-2.04467210643215
LCE3B	0.168128822741925	-0.0178753458204775	3.04259859665623	0.00445960838356002	0.0904369261885204	-2.04559657239661
FAM89B	-0.229491842612471	-0.0192604148507805	-3.04227152425795	0.00446341928057605	0.0904369261885204	-2.04633755109279
RN7SL678P	0.281711846954878	0.0144410066069789	3.04196934401518	0.0044669428816768	0.0904369261885204	-2.04702209848808
MAP2K2	-0.422400683514152	-0.0286590132139578	-3.04144027438358	0.00447311848146867	0.0904729956124164	-2.04822054343379
MDK	-0.405798730853313	-0.0234644257649219	-3.04095320030618	0.0044788110204417	0.0904992334748719	-2.04932376029873
FBXO46	-0.280917751363137	-0.0622085162203857	-3.03948301202215	0.00449603498668959	0.0906838422290159	-2.05265313700054
MYOZ3	-0.363830695232268	0.0850104612327824	-3.03942159749027	0.00449675584826738	0.0906838422290159	-2.05279219683248
GCG	-0.133231270282384	0.00628237392378329	-3.03852121504362	0.00450733676198879	0.090702906611204	-2.05483074151561
UBE4B	0.176101487445721	-0.00327215803948577	3.03839300907051	0.00450884529704352	0.090702906611204	-2.05512098436646
A2M	0.275231434471695	-0.11784190247337	3.03821702639037	0.00451091677367037	0.090702906611204	-2.0555193770766
PTPN12	0.372617453461705	0.0453219656189164	3.03667052070833	0.00452915928224584	0.090980867923358	-2.05901984445226
PRRC2C	0.217673945390276	0.00581630246740128	3.03543319350609	0.00454380492427337	0.0911861046693847	-2.0618197978422
TET2	0.220582645445055	0.0445758365757576	3.0335114985408	0.00456663986476557	0.0915551264026516	-2.06616717861315
STUB1	-0.390456049801032	0.0474894136354454	-3.03147890787035	0.00459091053852642	0.0919164264178188	-2.07076380247486
OR10G4	0.199536233878621	-0.00949066846280992	3.03118747370617	0.00459440045841165	0.0919164264178188	-2.07142273171424
CHMP1A	-0.220965314764069	0.00463111548943986	-3.03078166320797	0.00459926420901766	0.0919164264178188	-2.07234020696781
HMGB3P1	-0.254392441068265	-0.0027119289375574	-3.03051044755923	0.00460251751514187	0.0919164264178188	-2.07295334657602
RNA5SP490	0.331979229447136	0.068283581812213	3.0285025471979	0.00462667055446481	0.0922738801611156	-2.07749169333204
MEA1	-0.314041137561439	0.000645696650137739	-3.02802226149187	0.00463246563496604	0.0922738801611156	-2.07857701336788
CDC45	0.170512129789544	0.00417208559871442	3.02790672471987	0.00463386071328769	0.0922738801611156	-2.07883808221999
TC2N	0.389369797907925	-0.0402662738971533	3.02668721158748	0.00464861026232075	0.0924781500494535	-2.08159338300375
LOC100129307	-0.386202485675991	0.0480881039265381	-3.02570917021328	0.0046604713386937	0.0926036672957876	-2.0838026775848
C4orf32	-0.185664907321928	-0.0384160418112948	-3.02533293147922	0.00466504173734611	0.0926036672957876	-2.08465245813646
RNVU1-18	-0.949654271247919	0.0510604216455464	-3.02455591668112	0.00467449400888913	0.0926036672957876	-2.08640725688612
FAM169A	0.146635427245088	-0.00242162359136823	3.02435005006819	0.00467700137608248	0.0926036672957876	-2.08687214170123
VSTM2L	-0.356390040820055	0.052490105780303	-3.02409488806849	0.00468011090314514	0.0926036672957876	-2.08744832058035
RNU1-103P	-0.312878194211955	0.0289151833921028	-3.02394776573524	0.00468190469426493	0.0926036672957876	-2.08778052403266
GSTM4	-0.453635772151349	0.0668467580413223	-3.02309663539774	0.0046922948654472	0.0926351697284448	-2.08970220986979
RNA5SP142	-0.370416739153513	0.0398261196923783	-3.02278175909068	0.00469614423318229	0.0926351697284448	-2.09041306397563
FNDC3A	0.303167249711788	0.0558292089283747	3.02271223881994	0.00469699452144227	0.0926351697284448	-2.09057000512743
SCARNA7	-0.391789943158009	-0.0224417746244261	-3.02186524708918	0.00470736558938172	0.0927508684070523	-2.09248191981164
LOC102723981	0.324908623671329	-0.011277940862259	3.02123247723289	0.00471512770859719	0.0928149899808949	-2.0939100799394
POLR1D	0.169142716417582	0.0245746920606061	3.02040559235734	0.00472528923628119	0.0928350620015098	-2.09577611032323
JUP	-0.270816023057609	-0.135405212902663	-3.02034990901959	0.00472597426748238	0.0928350620015098	-2.09590176080726
RNU6-862P	0.234457513677156	-0.0333857323516988	3.01992352933996	0.00473122281299835	0.0928350620015098	-2.09686385238989
STAM	0.209117492558025	-0.0406239768076217	3.01952446381986	0.00473614011999319	0.0928350620015098	-2.09776424432639
TOPBP1	0.207999089293956	0.00745684586363636	3.01791833909477	0.00475597972041094	0.0928350620015098	-2.10138740506346
FKBP3	0.301687048420163	0.0306674106386593	3.01746931561234	0.00476154028910512	0.0928350620015098	-2.10240014119801
C4BPA	0.338317287406177	-0.0828398680169881	3.01746711301482	0.00476156758052013	0.0928350620015098	-2.10240510877478
PPP4R1	0.203913556565768	-0.0307243988916437	3.01687123152178	0.00476895631323559	0.0928350620015098	-2.10374894308076
MRPS34	-0.176602248165335	-0.0245424823719008	-3.01680914125161	0.00476972683448934	0.0928350620015098	-2.10388896092677
PHRF1	-0.201247227975191	-0.0186275424784206	-3.01608206856628	0.00477875833622692	0.0928350620015098	-2.10552844233848
RN7SKP126	-0.173492006014236	0.029917358976584	-3.01599665416564	0.00477982039025408	0.0928350620015098	-2.1057210296458
GSTP1	-0.243852784234682	0.0213369674706152	-3.01598774938101	0.00477993112635923	0.0928350620015098	-2.1057411074519
RN7SL117P	-0.232021640977689	0.00982277593480257	-3.01592419959949	0.00478072147468144	0.0928350620015098	-2.10588439354258
LINC00917	-0.441322889290043	0.00758363360514234	-3.01553763520011	0.00478553171130228	0.0928350620015098	-2.1067559470105
RN7SL101P	-0.323256519991508	0.0404327645041322	-3.0141648671987	0.00480265078481572	0.0928350620015098	-2.10985051303652
TNFAIP1	-0.258780638136697	-0.0183701435849403	-3.01404912295541	0.00480409681081976	0.0928350620015098	-2.11011139443328
FRAT2	-0.230170046618382	-0.0199280492011019	-3.01387678077147	0.00480625069284502	0.0928350620015098	-2.11049983439267
RN7SL705P	-0.215892449574759	0.0627725359853076	-3.01342104201782	0.0048119507760124	0.0928350620015098	-2.11152695963563
RNU5E-1	-1.11844311777955	0.458297518505969	-3.01325413009427	0.00481403999784097	0.0928350620015098	-2.11190311750227
VPS51	-0.286533909407259	-0.0635914942029385	-3.01325112762065	0.00481407758737829	0.0928350620015098	-2.11190988386472
HMGN2P9	-0.280978588648185	0.0154509259825528	-3.01295569418452	0.00481777762842102	0.0928350620015098	-2.1125756533443
STK16	-0.28772259437679	-0.0653092038503214	-3.01286132939068	0.00481896002916018	0.0928350620015098	-2.11278830011452
DCUN1D1	0.520790341914086	0.00400748012396694	3.01279043430059	0.00481984853227849	0.0928350620015098	-2.11294805656654
TXNRD1	0.304375034574093	0.02771279387236	3.01164928616876	0.00483417143542602	0.0930239157527306	-2.11551925880775
LOC102725194	0.348561914099734	0.0690071511551882	3.01108407065355	0.00484128050050572	0.0930737306306376	-2.11679258781493
APAF1	0.189106544294456	0.0132036728112948	3.00972020062963	0.00485847539695088	0.0931919784942069	-2.11986460044009
THNSL2	-0.496436560404928	-0.00846300096235078	-3.00956337746701	0.00486045622531686	0.0931919784942069	-2.12021778348358
RASA1	0.219067844846154	0.0676163679393939	3.00951958791418	0.00486100946589501	0.0931919784942069	-2.12031640057267
RNU6-335P	-0.258430072047203	0.0244394704917355	-3.00822268511356	0.00487742161052829	0.0934196381030489	-2.12323675678777
TRPM5	-0.170836597241175	-0.0315847224247016	-3.00641002553859	0.00490044824710582	0.0936975108939391	-2.12731732835207
ROMO1	-0.182999954002081	0.0158784715514233	-3.00631564308576	0.0049016500151556	0.0936975108939391	-2.12752976043678
CAPRIN1	0.186507075063437	-0.0444895124655647	3.00437283299577	0.00492644961543232	0.0936975108939391	-2.13190173924511
SNORA57	-0.297521086543623	-0.0269462442470156	-3.00388985264455	0.00493263311876942	0.0936975108939391	-2.13298836616453
HNRNPA1	0.333205555128538	0.0648041647428834	3.00317095759712	0.00494185055747421	0.0936975108939391	-2.13460558406525
KIAA0586	0.206329778107726	0.0194709609237833	3.00303798839758	0.00494355722553875	0.0936975108939391	-2.13490468660823
ITPR3	-0.183717166871628	0.00463067179063361	-3.00296595519857	0.00494448200843333	0.0936975108939391	-2.13506671591354
FAM182A	-0.209822596672577	0.0183897378415978	-3.00293563417553	0.00494487132725174	0.0936975108939391	-2.1351349184666
RN7SKP227	-0.228069670692974	-0.0241703273241506	-3.00277160001632	0.00494697801057267	0.0936975108939391	-2.13550388189348
LOC100129581	-0.207395856942391	0.0331075235087236	-3.00258154416704	0.00494941994837475	0.0936975108939391	-2.13593136221252
LSR	-0.485049723201632	-0.0889444959623508	-3.00217365785779	0.00495466452729331	0.0936975108939391	-2.1368487440429
RNU6ATAC3P	-0.200319719926906	0.000472751128558309	-3.0020606887464	0.00495611800472096	0.0936975108939391	-2.13710281201094
RN7SL748P	-0.183413945602398	0.020030360684573	-3.00201390757505	0.00495672001603715	0.0936975108939391	-2.13720802150004
HAP1	-0.285339850075591	0.029360897466483	-3.00187104882925	0.00495855884477432	0.0936975108939391	-2.13752930104538
COL17A1	-0.17588542578638	0.0276999537364555	-3.00174446122193	0.00496018877486127	0.0936975108939391	-2.13781398085659
RPS6KB2	-0.262391492343323	-0.14274902517539	-3.00101029365366	0.00496965181976783	0.0937902208698622	-2.13946490178919
APBA3	-0.305727207683733	-0.0882502402318641	-3.00062579138923	0.00497461465175432	0.0937979081315214	-2.14032944212095
PRPF4B	0.20718835063703	0.0342910732470156	2.99989152515079	0.00498410493690826	0.0938908697629836	-2.14198024481834
ARPC2	0.245563860002331	-0.000449469820018365	2.99885094185122	0.00499758358667111	0.0939593348548286	-2.1443193375256
TMEM14E	0.306362845972694	0.0590025293764922	2.99852040162051	0.00500187225787454	0.0939593348548286	-2.14506225403328
INS	-0.326469301939394	-0.0376281205932048	-2.99829023409121	0.00500486067048128	0.0939593348548286	-2.14557954783945
NCAPH2	-0.178034499008408	0.00306640727502296	-2.99820307663652	0.00500599273121646	0.0939593348548286	-2.14577542556306
ASGR1	-0.161130352815102	-0.00733883734481175	-2.99666051484878	0.00502606859619824	0.0942223971509661	-2.14924165859529
RNU6-942P	0.307987204943973	0.0223223166891644	2.99628140751556	0.00503101415009538	0.0942223971509661	-2.1500933853838
PTTG1	0.204431970082542	0.00374753792630854	2.99607286385634	0.00503373661321334	0.0942223971509661	-2.15056188747287
LPAR6	0.371692398253913	0.0911308366960514	2.99562791050254	0.00503954996701965	0.0942455348055718	-2.15156143350236
RN7SL507P	-0.346967424834998	-0.0443550122295684	-2.99441672709938	0.00505540627994424	0.0944562752305372	-2.15428182697359
CDC42EP4	-0.231776203468198	-0.0213956474536272	-2.99204808003712	0.00508655172393671	0.0945836721082474	-2.15960019361808
ELP6	-0.163103908404595	0.0522673273057851	-2.99151902098817	0.00509353302625098	0.0945836721082474	-2.1607877806987
ORC3	0.261882766148185	-0.0269719876492195	2.99138754428745	0.0050952693541619	0.0945836721082474	-2.16108289041943
DMTF1	0.226988741811522	0.0686084728411387	2.99129600598879	0.0050964785709767	0.0945836721082474	-2.16128835102869
NADK	-0.217297332188395	0.0110498575293848	-2.99100493716088	0.00510032537584107	0.0945836721082474	-2.16194164104299
ATAD3B	-0.256331127624709	0.0284154271588613	-2.9909070190012	0.00510162009085462	0.0945836721082474	-2.16216140572248
NEDD8	-0.239426334726107	0.0165062113902663	-2.99056926862807	0.00510608834688317	0.0945836721082474	-2.16291941222925
MTRF1	0.231197573171495	0.0148406448778696	2.99053617834565	0.00510652631199499	0.0945836721082474	-2.1629936735425
KIAA1324L	0.248258794058442	0.05636473984573	2.9903127000772	0.00510948507736024	0.0945836721082474	-2.16349519221545
POM121L4P	-0.421636015146354	0.108692616336088	-2.99020821301727	0.00511086899997548	0.0945836721082474	-2.16372966967434
CLK2	-0.183308534519647	-0.00150669966850322	-2.99003313939859	0.00511318862819864	0.0945836721082474	-2.16412253891521
ZNF680	0.334224309067599	0.0445227284315886	2.98971934243707	0.00511734874835297	0.0945836721082474	-2.16482667457893
ILF3-AS1	-0.23520679371362	0.0221092660514233	-2.98929917806754	0.00512292401804127	0.0946017986829324	-2.16576942606854
MYL12A	0.357102489901765	-0.0365552900091827	2.98735134937684	0.00514884516842909	0.0949952706254076	-2.17013894071167
TRMT2A	-0.24518761139627	-0.0395815755362718	-2.98646712409538	0.00516065295487042	0.0950339834381127	-2.17212197842974
TOMM40	-0.274404024555778	-0.0162293542764004	-2.98643590214296	0.00516107035355731	0.0950339834381127	-2.17219199343086
STIM1	-0.281186516471695	-0.1089951927236	-2.98589099261147	0.00516836024401041	0.0950339834381127	-2.17341388354352
DNAJC13	0.201227876095571	0.0182372808034894	2.98560299142245	0.00517221709228639	0.0950339834381127	-2.17405963937853
PTPRN	0.223124663856643	0.0105934925371901	2.98546834726181	0.0051740211478448	0.0950339834381127	-2.17436152642835
CEP135	0.174776731099567	0.00378316926354454	2.98475371729637	0.00518360618885491	0.0950861277405706	-2.17596367879376
SHF	-0.273899926590077	-0.055002576318641	-2.98453061292488	0.00518660202438309	0.0950861277405706	-2.17646382008859
EVI5	0.325336736817183	0.0315097071570248	2.98419538925346	0.00519110646194233	0.0950861277405706	-2.1772152642336
UCK2	-0.195816008925741	-0.036650534932966	-2.98366928023818	0.00519818328373918	0.0950861277405706	-2.17839450608585
APOL5	-0.178541643776224	-0.0320334482066116	-2.98316703713202	0.00520494756400033	0.0950861277405706	-2.17952014593433
EEF1A1P11	0.271718541927239	-0.00220958531496786	2.98296585422223	0.00520765945046904	0.0950861277405706	-2.17997101251986
KIAA1033	0.366525750151182	0.083000521067034	2.98285260519945	0.00520918659987196	0.0950861277405706	-2.1802248049602
ZNF254	0.382945951058275	0.0447768932874196	2.98146024424007	0.00522799695459392	0.0953449577458714	-2.18334466417006
PRR18	0.169497942528638	-0.0244520385463728	2.97880873336559	0.00526399521494391	0.0959165145802612	-2.18928365148118
GNRHR2	-0.219625572756244	0.00547569051790634	-2.97659375616289	0.00529424583528119	0.0962605154728012	-2.19424260860773
HIST1H2BF	0.173322128199093	0.0477030840769054	2.97635216210153	0.00529755525040608	0.0962605154728012	-2.19478337204529
PNISR	0.328209884904845	0.120142717910468	2.97609784976689	0.00530104098968358	0.0962605154728012	-2.19535257649234
SCYL2	0.31238363516367	-0.0893278951808999	2.97565656168663	0.00530709464713433	0.0962605154728012	-2.1963402074789
AP4M1	-0.159143815031968	0.0487315435619835	-2.97531677551276	0.00531176032453229	0.0962605154728012	-2.19710061494533
ZNF253	0.258855566045288	-0.0335285254426079	2.97507015242082	0.00531514918009495	0.0962605154728012	-2.19765250236689
LFNG	-0.235592992991675	-0.00468419253902663	-2.97503734789246	0.00531560010163064	0.0962605154728012	-2.19772590965158
EIF3G	-0.197614066844322	-8.15544040404068e-05	-2.97363495363434	0.00533491075174133	0.096463570999322	-2.20086364948547
GLTPP1	-0.279213299079754	-0.0224571784609734	-2.97354272949954	0.00533618297077357	0.096463570999322	-2.20106996428851
ZBTB7B	-0.222395877280886	-0.00451358671808999	-2.97290831260878	0.00534494241312476	0.0965371616545955	-2.20248912265702
IFNL3	0.302733043014985	-0.0685094469338843	2.9720068603223	0.00535741213797234	0.0966775774941722	-2.20450533431453
SLC27A5	-0.535820830297702	-0.117799383380165	-2.97017798179689	0.00538279514539072	0.0970505709663704	-2.20859480024026
ZGPAT	-0.197006688512987	0.0549224720275482	-2.96957305584056	0.00539121581919418	0.0971173523335155	-2.20994713542211
TPP2	0.21995335601794	0.00521963836248852	2.96836606591543	0.00540805442366725	0.0973355249854096	-2.2126449466023
FBXO31	-0.288094298144189	-0.000147033011937558	-2.96749794548119	0.00542019610925366	0.0973638098341781	-2.21458495147902
LINC00299	0.209704783700799	0.0450722504738292	2.967443478456	0.00542095875010944	0.0973638098341781	-2.21470665934834
CEP112	0.166817165510906	0.0136512784935721	2.96723976350901	0.00542381203884421	0.0973638098341781	-2.21516185416341
FGF1	-0.159237748744006	0.0128538912658402	-2.96570905436811	0.00544529687404756	0.0976643402758182	-2.21858161630496
ZNF446	-0.219797966003247	-0.0539802495688705	-2.96507784620984	0.00545417975178139	0.0977385214005037	-2.2199915121757
RPS6KA4	-0.254126219135365	0.0132092662906336	-2.96441574946188	0.00546351198412493	0.0977637747749592	-2.2214702212459
ITGAV	0.287671096637196	0.0149553773810836	2.96430423724634	0.00546508522418543	0.0977637747749592	-2.22171925139037
MVD	-0.368237957181985	0.0391906657667585	-2.96371840731645	0.00547335725886274	0.0978267586458193	-2.22302744599025
ZNF662	-0.17811019488961	0.0202792516749311	-2.96335974998263	0.00547842738945647	0.0978324544222973	-2.22382827842937
UROC1	-0.585014833841658	0.0224115842561983	-2.96242446843454	0.00549166973614054	0.0979373645077134	-2.22591637726519
LOC100506271	0.189671899392274	-0.0649676561662075	2.96227313484223	0.00549381525043269	0.0979373645077134	-2.22625420809951
ARHGEF40	-0.341691737336913	0.038623193546832	-2.96154181715989	0.00550419455017603	0.0980171146336933	-2.22788663468924
SOCS5	0.175933336561439	-0.00151377574104684	2.96128740163178	0.00550780969554071	0.0980171146336933	-2.2284544807057
SLC38A10	-0.40544419027947	-0.115270764230028	-2.9605131586104	0.00551882514741303	0.0980571615465304	-2.23018239367389
NBEAL1	0.299904541935564	0.0726127271460055	2.96016751954456	0.00552374938141663	0.0980571615465304	-2.23095368989865
NCF1	-0.216542940005827	0.00134021879247016	-2.96012558250448	0.00552434712938199	0.0980571615465304	-2.23104726928007
RN7SL793P	-0.266462436066267	0.0486085912470156	-2.95967884717193	0.00553071843537892	0.0980856955938433	-2.23204407962401
PACSIN3	-0.341823208824176	-0.00305994763636363	-2.95790987694343	0.00555601536178161	0.0983803065364427	-2.23599039045841
KMT2C	0.201737280598235	0.0561369568879706	2.95784908317435	0.00555688666837702	0.0983803065364427	-2.23612598876086
RAPGEF5	0.266062564257076	0.0026835031221304	2.95657855787768	0.00557512551715218	0.0986184144314118	-2.23895949038093
CREB3L4	-0.205248789194139	0.052557138949495	-2.95555671642714	0.00558983529556816	0.0986359115260768	-2.2412378844595
CYP2C9	0.336409110322511	0.0622831287199265	2.95508768376356	0.00559659941832135	0.0986359115260768	-2.24228353533086
GPR65	0.291875568607726	0.0986918328025712	2.9547177725484	0.00560193950182641	0.0986359115260768	-2.24310814110473
C1RL	-0.238702527502664	-0.0253631755996327	-2.95469476847353	0.00560227174983158	0.0986359115260768	-2.24315941984765
XAB2	-0.155584617721778	-0.0260260937906336	-2.95430153637607	0.00560795407312517	0.0986359115260768	-2.24403594485835
ST20	-0.311513431823843	0.0700818530257117	-2.95412806225468	0.00561046255114981	0.0986359115260768	-2.24442260247299
DSCAM	-0.128932382029471	0.0514889460426997	-2.95396156648194	0.00561287111387549	0.0986359115260768	-2.24479369396085
CRIPT	0.328602531792374	-0.00699090818273646	2.95385325587819	0.00561443848026042	0.0986359115260768	-2.24503509401742
KRTAP15-1	0.123624727921412	0.0330221794168962	2.95287721100397	0.00562858145507273	0.0988000785677301	-2.24721025406252
ZFYVE16	0.303076394148019	0.063782257671258	2.95211659930281	0.00563962602604952	0.0989096251076317	-2.24890503041473
P2RY11	-0.18862395020979	0.00400443231680441	-2.95074711861741	0.00565956321100926	0.0990669817244162	-2.25195585246643
RN7SL553P	-0.165790992082917	-0.00691750715977962	-2.95040354959574	0.00566457535878126	0.0990669817244162	-2.25272110328348
TMEM154	0.730774864427572	0.270461488286501	2.9497390522016	0.00567428121759564	0.0990669817244162	-2.25420103332285
RN7SL293P	-0.241971641750833	0.00362335604178145	-2.94956501964693	0.00567682577715704	0.0990669817244162	-2.25458859741618
ACOT2	-0.468831296470613	0.137484938708448	-2.94948097707831	0.00567805496231444	0.0990669817244162	-2.25477575249775
CBX7	-0.272340061136697	-0.0335933291303949	-2.94915159634827	0.00568287481574555	0.0990669817244162	-2.25550922408997
ALDH1A2	-0.216172872884449	0.0358307399522498	-2.94903799996497	0.00568453797306544	0.0990669817244162	-2.25576217205337
PMVK	-0.200593793269564	0.0487350553682277	-2.94851997382061	0.00569212816943602	0.0990669817244162	-2.25691560427644
SCARNA6	-0.450400283071429	0.0391469102424242	-2.94828085349812	0.00569563501247737	0.0990669817244162	-2.25744798874513
SH3GLB1	0.288633435036464	-0.00203140097245179	2.94715778688305	0.00571213267411713	0.0990669817244162	-2.25994809051727
RNA5SP344	0.268554959615052	0.0341657531864096	2.94712910623859	0.00571255457627198	0.0990669817244162	-2.26001193055004
PIN1	-0.17910682184299	-0.000889389876951332	-2.94702083503602	0.00571414754724779	0.0990669817244162	-2.26025292744643
RNU6-411P	0.175518162439893	-0.0469806329136823	2.94685682728034	0.00571656135433995	0.0990669817244162	-2.26061797675396
C1orf168	0.283355335385614	0.105315077258953	2.94652182270134	0.00572149481293832	0.0990669817244162	-2.26136359596556
RPL7P6	0.363871412748252	-0.0676800680440771	2.9463299720423	0.00572432191333423	0.0990669817244162	-2.26179057611051
KRTAP5-3	-0.518934040737929	0.115096270689624	-2.94574387734658	0.00573296671505058	0.0990669817244162	-2.2630948828526
MEGF11	0.208241329017816	-0.0278631072607897	2.94492916732231	0.00574500396345824	0.0990669817244162	-2.26490771075621
TRIP12	0.223783752223735	-0.00981483929315886	2.9449214473198	0.0057451181392749	0.0990669817244162	-2.26492488733401
GNL1	-0.252099218788545	0.0447755825087236	-2.94482446234148	0.00574655269105785	0.0990669817244162	-2.26514067136517
MR1	0.201898057020479	0.0020922177630854	2.94425926008304	0.00575491957887821	0.0990669817244162	-2.26639812237858
PSME4	0.230742401842657	0.0306606108512397	2.94275627508554	0.00577722459204148	0.0990669817244162	-2.26974126920771
LIMS1	0.2238982144503	-0.0303321941253444	2.94268563262583	0.00577827495838617	0.0990669817244162	-2.26989837813183
BRF1	-0.224016888985182	0.00312073435629017	-2.94260649495971	0.00577945185135047	0.0990669817244162	-2.27007437786858
CACNG7	0.141983303436397	-0.00301633906244261	2.94245985719243	0.00578163316573108	0.0990669817244162	-2.27040048866693
SNX8	-0.188546275652181	-0.0428387429320478	-2.94240016104262	0.00578252139936295	0.0990669817244162	-2.27053324554601
BRICD5	-0.213199045671245	-0.00863999693434343	-2.94233779927439	0.00578344943248673	0.0990669817244162	-2.27067192880201
LINC00470	0.273537324207626	0.110805344849403	2.94224867215426	0.00578477601591116	0.0990669817244162	-2.27087013131079
LOC441601	0.150931297578588	-0.0109158853865932	2.9417904977112	0.00579160008274303	0.0990669817244162	-2.27188897425729
LOC440570	-0.254437814121712	0.0126706112084481	-2.94151531632178	0.00579570228371377	0.0990669817244162	-2.27250085214997
ZDHHC16	-0.225935765181652	-0.00809923111662076	-2.94129369996903	0.00579900796357146	0.0990669817244162	-2.27299360224673
CPA3	0.362852209263403	0.144671667156107	2.941198308164	0.00580043139537105	0.0990669817244162	-2.27320569347867
DEAF1	-0.327680079664835	-0.0272199677272727	-2.94083223870661	0.00580589691714932	0.0990669817244162	-2.27401956495463
LGALS17A	-0.143627768649184	0.0303702957842057	-2.94073330943869	0.00580737479074164	0.0990669817244162	-2.27423950163259
LRRC73	-0.163471692778763	-0.0233708722738751	-2.94038124918373	0.00581263698047038	0.0990746650893088	-2.27502215774411
RN7SKP170	-0.22395539130636	-0.0102606382910927	-2.93817507157782	0.00584571462715351	0.0995326376017732	-2.27992544418522
EML3	-0.304857925885947	-0.0172039451028466	-2.93762548710923	0.0058539821556595	0.0995326376017732	-2.28114658481365
ATXN3	0.296695123602564	0.140020089131313	2.93762377213498	0.00585400797162444	0.0995326376017732	-2.28115039517091
AKR7A3	-0.433998943833833	-0.0482451852607897	-2.93620910296223	0.00587533987707488	0.0998129109479964	-2.28429309947828
RN7SL69P	-0.334730531565018	0.0320489111464646	-2.93581087383158	0.00588135797821539	0.0998327788717683	-2.28517761509917
NSUN5	-0.182768792115884	0.0218670100220386	-2.93529582942728	0.00588915000781728	0.0998768687876115	-2.28632149063335
KIAA0141	-0.241067678657759	-0.0579342460142332	-2.9344340853612	0.00590220891921378	0.0998768687876115	-2.28823510538208
RHOC	-0.205397372083458	0.00320298219995409	-2.93426772895911	0.00590473302603142	0.0998768687876115	-2.2886044846197
TEFM	0.262912516014902	0.0563821002869605	2.93407216060817	0.0059077016605366	0.0998768687876115	-2.28903871110226
TMEM134	-0.259741766853147	-0.0162092006914601	-2.9340387380447	0.00590820913954885	0.0998768687876115	-2.28911291861126
RPL7AP66	0.460169336049451	0.11516894930303	2.93363825244493	0.00591429319212708	0.0998914801150054	-2.29000207210501
TYK2	-0.235821654239427	-0.0210798692139578	-2.93334339210414	0.00591877638369629	0.0998914801150054	-2.29065667350005
RN7SL414P	-0.483280840597319	0.110139981106979	-2.93243593465748	0.00593259384115657	0.0999706177834232	-2.29267102937583
KRCC1	0.258047813317016	0.0445104710835629	2.93239774171513	0.00593317605300355	0.0999706177834232	-2.2927558015284
CINP	-0.205120806724858	-0.0453121476042241	-2.93145278492931	0.00594759806030602	0.100126843293144	-2.29485300518494
RNU4ATAC14P	-0.127456971098901	-0.00902980175757576	-2.93103450298261	0.00595399243199514	0.100126843293144	-2.29578120248816
SLMO1	0.212157722920246	-0.0135340398852158	2.93025659273862	0.00596590171588242	0.100126843293144	-2.29750723992899
DGCR6L	-0.291446813291209	-0.00528447409090909	-2.93008561133309	0.00596852232705817	0.100126843293144	-2.29788658073424
MACF1	0.207356345334998	0.0313142479568411	2.92986413596104	0.00597191846201609	0.100126843293144	-2.29837792914163
HNRNPA1P8	0.383132407434732	-0.082745122221304	2.92982071672202	0.00597258447178793	0.100126843293144	-2.29847425328102
APOA5	-0.405245361384199	0.0181185651382002	-2.92926549196248	0.00598110724896505	0.100126843293144	-2.29970592927578
SS18L2	-0.157653601195305	0.00700669034435262	-2.92924962299538	0.00598135100779828	0.100126843293144	-2.29974113004823
RNU6-1319P	0.33029981732684	0.0720872583875115	2.9285271309418	0.00599245890680188	0.100202084973674	-2.30134365727532
ZNF444	-0.290924768839494	0.025017607302112	-2.92820974563848	0.00599734465114465	0.100202084973674	-2.30204756415976
MIR15A	0.297117624247919	0.0547176808393021	2.92800844242899	0.00600044539934626	0.100202084973674	-2.30249399806887
RN7SL423P	-0.213513597297702	0.0126197838016529	-2.92651645597933	0.00602347404328528	0.100341511202868	-2.30580225890412
C7orf61	-0.158112192881119	0.029568825785124	-2.92636949541824	0.0060257468521784	0.100341511202868	-2.30612807033607
APBB3	-0.385482632220962	-0.0484086018518825	-2.92611788672791	0.0060296399614814	0.100341511202868	-2.3066858649062
RN7SL67P	-0.238476245558608	-0.000595872767676769	-2.92594667673358	0.00603229042361219	0.100341511202868	-2.30706540691935
ANKRD12	0.28520914521953	0.0330991858140496	2.9258904377262	0.00603316128553426	0.100341511202868	-2.30719007600085
ACP2	-0.148514192521229	-0.0471934813512397	-2.92483480694096	0.00604952968850455	0.100424501039108	-2.30952991548736
ZBTB44	0.287341587903097	-0.0115710283608815	2.92466987508028	0.00605209085658634	0.100424501039108	-2.3098954487146
HSD3B7	-0.268469117238012	0.019869621577135	-2.92425921641152	0.00605847225725988	0.100424501039108	-2.31080552730816
RN7SL865P	0.234255368611389	0.0200470715096419	2.92357385147614	0.00606913652291484	0.100424501039108	-2.31232423192339
IQGAP3	0.124553253450216	-0.0144357826923783	2.92349581607419	0.00607035187044318	0.100424501039108	-2.31249713818612
ZNF107	0.19427295061655	0.00320364475665748	2.9229198810143	0.00607932873779909	0.100424501039108	-2.31377317975471
OR1F1	0.170090599895105	0.000456716719008268	2.92282899684029	0.00608074645196301	0.100424501039108	-2.31397452958697
C11orf84	-0.198879383662837	0.0106988880633609	-2.92278975374291	0.00608135870623555	0.100424501039108	-2.31406146981254
CDC42EP1	-0.436183404437063	-0.120367497564738	-2.92274562547842	0.00608204724603048	0.100424501039108	-2.31415923197362
POU2F1	0.213207485755911	-0.0377908966345271	2.92233622543472	0.00608843866889958	0.100449480923592	-2.31506618037083
ALG1L	-0.236492377883866	0.0111737942245179	-2.9218963091218	0.00609531353719531	0.100482390497079	-2.31604065087221
NEUROD2	-0.36633949497952	0.0328401942176309	-2.9211397948246	0.0061071531581346	0.100579723459151	-2.31771623002487
ETFA	0.274186742037463	-0.010677687137741	2.92081060472411	0.00611231180329566	0.100579723459151	-2.31844526512392
CPB2	0.352080827364968	-0.111999538729109	2.92058354033825	0.00611587245123152	0.100579723459151	-2.3189481019167
SUZ12	0.244157144277722	0.000387216322314048	2.91940787213371	0.00613433956352732	0.100603080382015	-2.32155127559764
MAN2A2	-0.382471846347652	-0.0520022574187328	-2.91879800196006	0.00614393988480179	0.100603080382015	-2.32290141866889
SOWAHB	-0.318328702532634	-0.0172103100348944	-2.91870784608275	0.00614536027808952	0.100603080382015	-2.32310099390039
RN7SKP246	-0.501910191892274	-0.132250031227732	-2.91793995070005	0.00615747087491622	0.100603080382015	-2.3248007167553
CEP350	0.234716573965201	0.0524243951010101	2.91783728252838	0.00615909176898898	0.100603080382015	-2.32502795153486
RNU6-110P	0.54932716781685	0.0455326188585859	2.91767356953223	0.00616167724965139	0.100603080382015	-2.32539028694808
RIOK3	0.265613870249917	-0.0451535593094582	2.91745536211736	0.00616512493321643	0.100603080382015	-2.3258732132457
SBF1	-0.377306911617882	-0.113439448101928	-2.91720799776556	0.00616903548917589	0.100603080382015	-2.32642064328108
CORO7	-0.247814305015984	0.0103220220082645	-2.91701992408699	0.00617201028480495	0.100603080382015	-2.32683684221865
ZC3H7B	-0.305001740431485	-0.0945070221189164	-2.9169429447518	0.00617322826964144	0.100603080382015	-2.32700718973447
XRN1	0.283555036571928	0.0204836631597796	2.91684112191653	0.00617483968098407	0.100603080382015	-2.32723250945872
UGT2B7	0.508388636765401	0.144661759674013	2.91648260438427	0.00618051659566515	0.100603080382015	-2.32802582286639
PPP1R1A	-0.429133083983184	0.035387605389348	-2.91646402567267	0.00618081091225103	0.100603080382015	-2.3280669315819
TAX1BP1	0.295623625558025	0.0120208260105601	2.91598018998289	0.00618848028370062	0.100606449549922	-2.32913745157822
ALYREF	-0.135828165675991	0.0285728326538108	-2.91583457109411	0.00619079026613656	0.100606449549922	-2.32945962353995
RN7SL684P	-0.214864610561938	-0.00553461460055097	-2.91512651794675	0.00620203380904001	0.100709681489065	-2.33102601192663
GBP1	0.410839185281219	0.102778625046832	2.91382564051543	0.00622274113216981	0.10096630410668	-2.33390330562678
PHF3	0.261128607044955	0.0454694490922865	2.91284219329592	0.0062384387013107	0.101109494870441	-2.33607801514942
NCOA4	0.322390240546454	0.033393633707989	2.91249164579288	0.00624404305050751	0.101109494870441	-2.33685308355391
PRR15	-0.182878220121795	0.0241544461868687	-2.91233898701089	0.00624648514803908	0.101109494870441	-2.33719059882097
C2orf70	-0.185863006574093	-0.0127282245693297	-2.91204387097192	0.006251208692087	0.101109494870441	-2.33784304588935
FANCI	0.155348121864635	0.000463284608815427	2.91127036456527	0.00626360514328503	0.101140320664431	-2.33955294564412
LOC100130857	0.226905276589577	0.0189413367346189	2.91115538149315	0.00626544986736442	0.101140320664431	-2.33980710295353
RN7SL817P	-0.275081654672161	-0.0118803778989899	-2.91080568206951	0.00627106338571533	0.101140320664431	-2.34058003926902
PARS2	-0.195155850257576	-0.0172807625243343	-2.91069986303811	0.00627276296690035	0.101140320664431	-2.34081391925938
SEC31A	0.257870166809191	0.0567347347823691	2.90905791338794	0.00629919015547113	0.101381269620418	-2.34444231144415
CLUH	-0.330703141593615	-0.0879131441600092	-2.90854462762401	0.00630747292193776	0.101381269620418	-2.34557633268779
RNA5SP163	0.509960045067766	0.236014344656566	2.90845448402982	0.00630892860243436	0.101381269620418	-2.34577547839625
HERC4	0.280483712700466	0.0881551177511478	2.90762244231575	0.00632237970073908	0.101381269620418	-2.34761346187312
FAM178B	0.173964759359807	-0.0243440062185491	2.90755084133561	0.00632353848666647	0.101381269620418	-2.34777161459711
YBX1	0.189414959182817	-0.0754838498842975	2.90748908397698	0.00632453812421646	0.101381269620418	-2.34790802286536
VPS8	0.249749857586081	0.0871478098585859	2.90703531294693	0.00633188765637478	0.101381269620418	-2.34891025104223
ADCK3	-0.276774898728105	-0.0354301446730946	-2.9069656885768	0.00633301604146877	0.101381269620418	-2.34906401998917
TTC3	0.184703713201299	0.0303926104063361	2.90673518845864	0.00633675304786929	0.101381269620418	-2.34957307605823
RNU2-1	-0.749125552230436	-0.0781521461258035	-2.90672336284476	0.00633694482765798	0.101381269620418	-2.3495991921238
SYNE3	-0.291033224772727	0.0376637533057851	-2.90577398476267	0.00635235899246415	0.101411965192738	-2.3516956297573
ZNF324	-0.331501639889444	-0.0465051867364555	-2.9055854507435	0.00635542423013272	0.101411965192738	-2.35211190784647
LOC401052	-0.303614336039294	0.0162919522993572	-2.9054143553111	0.00635820714850295	0.101411965192738	-2.35248966854817
MACROD1	-0.330431067461039	0.056618726523416	-2.90539237826167	0.00635856469469767	0.101411965192738	-2.35253819063179
NDUFA2	-0.18995325589677	-0.0078085015748393	-2.90501191268321	0.00636475750973008	0.101430544771666	-2.35337816903003
NHLRC1	-0.256966418361805	-0.0197766008145087	-2.90471575012636	0.00636958204904148	0.101430544771666	-2.35403198238403
EVPL	0.171487840017649	0.0367882345293848	2.90379766698335	0.00638455961149947	0.101483921966271	-2.35605851402504
BTBD2	-0.382891307884282	-0.162389263368228	-2.90337192395349	0.00639151637854335	0.101483921966271	-2.35699815308064
MGAT1	-0.16512269318981	-0.0219733821707989	-2.90282050879066	0.00640053724366762	0.101483921966271	-2.35821503972072
RN7SL649P	0.207572007530636	0.0173547703048668	2.9025915930208	0.00640428569654587	0.101483921966271	-2.35872018175067
RN7SKP254	-0.207079552789877	0.0370166707089073	-2.90259086583314	0.00640429760739099	0.101483921966271	-2.3587217863788
ITGB3	-0.287831069232601	-0.078683796989899	-2.90166736794331	0.00641944067703175	0.101483921966271	-2.36075940995946
TCERG1L	0.180962164131369	0.0200218843250689	2.901603142545	0.00642049506307669	0.101483921966271	-2.36090110422105
RN7SL189P	-0.378648720579004	0.0718493469453627	-2.90138279907551	0.00642411366966733	0.101483921966271	-2.36138721288793
MIRLET7E	-0.356477958653347	0.128465073280992	-2.90099697720696	0.00643045446888055	0.101483921966271	-2.36223833890966
ALKBH7	-0.248444188382784	-0.0372458813737374	-2.90073351027837	0.0064347877980803	0.101483921966271	-2.36281951149271
RN7SKP165	-0.15559090686014	-0.00554438923140496	-2.90049246990372	0.00643875467119989	0.101483921966271	-2.36335118745671
NFYB	0.279370446425658	0.0195534920022957	2.90023699498313	0.00644296160379027	0.101483921966271	-2.36391467467733
CCZ1	0.202811051974858	-0.0141484826685032	2.90003294946915	0.00644632349612183	0.101483921966271	-2.36436470627518
RN7SL638P	-0.187662496978022	0.0496565157878788	-2.89999017477164	0.00644702846884602	0.101483921966271	-2.36445904548731
MT1HL1	-0.289977762321595	0.0172410736689623	-2.89858166916207	0.00647028261252422	0.101483921966271	-2.36756504355543
RNA5SP191	-0.814845183031968	-0.148800682559229	-2.8985028064786	0.00647158694417527	0.101483921966271	-2.36773892364963
DUX4L26	0.316478083672644	0.0308761969029385	2.89822653138505	0.00647615828106031	0.101483921966271	-2.3683480462241
PCGF5	0.188988103391359	-0.0114006365853994	2.89778647920314	0.00648344578534699	0.101483921966271	-2.36931819013022
RNA5SP483	-0.241884232574093	0.0672710100064279	-2.89763186693079	0.00648600807566345	0.101483921966271	-2.36965902986686
ERC2	-0.103350957841991	0.00014885586685032	-2.89757196585536	0.00648700103329731	0.101483921966271	-2.36979107779666
ARHGAP11B	0.167107942396021	0.0315896630169881	2.89739632439462	0.00648991339842086	0.101483921966271	-2.3701782586085
OR2T10	0.129326546593906	0.00916242140220386	2.89729082966546	0.00649166322884411	0.101483921966271	-2.37041080273886
CFHR3	1.17191963924975	-0.320194060443526	2.89718265307696	0.00649345800282527	0.101483921966271	-2.37064925346807
PSME1	-0.222644937976523	0.0305746764490358	-2.8969209745799	0.00649780147600296	0.101483921966271	-2.37122604304356
CDSN	0.235682937731269	0.0109296856143251	2.89664511297358	0.0065023833200467	0.101483921966271	-2.37183406233278
SIX6	-0.272459822987346	0.0203675034618916	-2.89656483227487	0.00650371728874206	0.101483921966271	-2.37201100062084
TXK	0.277145148762071	0.0643175135532599	2.89613346555403	0.00651088940917618	0.101483921966271	-2.37296168237359
MT-TV	0.908578119744089	-0.155507763426079	2.89582760437208	0.00651597930805918	0.101483921966271	-2.37363571505159
TMEM18	-0.235731516820513	-0.0414235514141414	-2.89558297313978	0.00652005295424936	0.101483921966271	-2.37417478440627
DNPEP	-0.228990974585248	-0.0547388089761249	-2.89524474198878	0.00652568918106367	0.101483921966271	-2.3749200671861
TCTE3	-0.104295555465867	-0.0129842380009183	-2.89524249159118	0.00652572669661694	0.101483921966271	-2.37492502570511
RNA5SP40	0.287753638088661	-0.0459683822906336	2.89474094534896	0.00653409284122597	0.10153733705724	-2.37603007555225
ZNF226	0.153290517501082	0.0354087362199265	2.89428869950949	0.00654164524917645	0.101578035958177	-2.3770264076284
RNU6-141P	-0.766967148571262	0.122714660891644	-2.89371081578763	0.00655130770436713	0.101632317980074	-2.37829939856161
ETNK2	-0.493271120789044	-0.207537479135905	-2.89348942305881	0.00655501302950648	0.101632317980074	-2.37878705450525
APCDD1L	0.172726793122544	-0.0231164702956841	2.89289669155164	0.00656494292476882	0.101692411853221	-2.38009254238694
RNA5SP192	-0.758136687942724	-0.0532458413048669	-2.89266866446148	0.00656876676856647	0.101692411853221	-2.38059472959064
CPTP	-0.418616907157176	-0.146502763802571	-2.89219127700015	0.00657677896792849	0.101731203847286	-2.38164601241331
AKR1C3	0.528192096381285	0.0145380788640955	2.89151284927193	0.00658818108925303	0.101731203847286	-2.38313984502011
STK4	0.228164797888112	0.0419149681184573	2.89147225243555	0.00658886397531361	0.101731203847286	-2.38322922891762
CD36	0.47509303519364	0.182780111072544	2.89134316948299	0.00659103574221855	0.101731203847286	-2.38351343188721
IL6R	-0.332208070155012	0.0394275231524334	-2.89097514466833	0.00659723129419855	0.101750556065579	-2.38432367474633
FGF8	0.186227483967865	-0.00443886890541782	2.89012645214587	0.00661153953210729	0.101894909405755	-2.38619192724504
MYL8P	0.347427745208458	-0.179554201177227	2.88925603022845	0.00662624434754036	0.101940107641508	-2.38810768332268
ASNA1	-0.1823890400666	0.0180735975243342	-2.88885205671234	0.00663307945281742	0.101940107641508	-2.38899669569803
APIP	-0.286588597872461	0.0167885443930211	-2.88866999384921	0.00663616206112133	0.101940107641508	-2.3893973324235
TOR3A	-0.354933836959374	0.0553058370459137	-2.88850323481474	0.00663898673092449	0.101940107641508	-2.38976427961386
TTC28-AS1	-0.234477217262612	0.0393741903670799	-2.88848905200977	0.00663922702026527	0.101940107641508	-2.38979548779392
OR14A16	0.152207245218615	0.00847299384940312	2.88790169297559	0.00664918540174832	0.101986952951165	-2.39108784853046
RNU6-920P	0.466875262869464	-0.00610646744260789	2.88697704997919	0.00666489066179681	0.101986952951165	-2.39312202338037
RN7SL714P	-0.151610102464036	0.012148278261708	-2.88682707242586	0.00666744134024181	0.101986952951165	-2.39345193195136
ESRP2	-0.385107004628371	-0.190766774820937	-2.88653661051462	0.0066723838498435	0.101986952951165	-2.39409083845941
RNU6-1083P	0.228235193791042	0.0218974462901745	2.88652238991417	0.0066726259162827	0.101986952951165	-2.39412211745244
UNC50	0.25588465557043	0.137225284922865	2.8863259076483	0.00667597132739082	0.101986952951165	-2.39455428185695
RNU6-1158P	0.787139362028971	0.251523886752066	2.88598153478359	0.00668183859770006	0.101986952951165	-2.3953116917202
KIAA1211	-0.314063361705794	0.0682407884132231	-2.88563279970108	0.0066877851183272	0.101986952951165	-2.39607864236879
PTCHD4	0.14423966846287	-0.00312763323048668	2.88511852511125	0.00669656342452297	0.101986952951165	-2.39720955528873
BMP2K	0.196890031938728	0.0504457432084481	2.88482291070648	0.00670161424526195	0.101986952951165	-2.39785957169751
ARMC5	-0.170212934857809	0.03027091028191	-2.88355284550938	0.00672335505707402	0.101986952951165	-2.40065183473437
EGLN2	-0.257055629927739	-0.00311756466299357	-2.88339427329944	0.0067260741159153	0.101986952951165	-2.40100040868942
KIF2A	0.248447082712454	-0.0651905532929293	2.88249743369544	0.00674147176489103	0.101986952951165	-2.40297163491264
GOLGA4	0.237283381289377	0.00161891725252525	2.88239568732259	0.00674322071318186	0.101986952951165	-2.40319524785277
SLC35G6	-0.16073424119364	-0.0154905199210285	-2.88228350267701	0.00674514958123811	0.101986952951165	-2.40344179617578
SUFU	-0.203398454330669	0.00206738461983471	-2.88167588643282	0.00675560574056872	0.101986952951165	-2.40477705820271
POFUT2	-0.254972248733683	0.0122255779871442	-2.88165752535057	0.00675592194358521	0.101986952951165	-2.40481740490002
CD53	0.367112913268065	0.0840685059403122	2.88102662925927	0.00676679527485593	0.101986952951165	-2.40620364709709
RNU6-899P	0.0979039516202131	-0.0052953193241506	2.88101828215134	0.00676693924504227	0.101986952951165	-2.40622198667366
KRTAP10-4	0.306895833628705	-0.0407172636382002	2.88096556981494	0.00676784848914905	0.101986952951165	-2.40633780115481
LY75-CD302	0.22966630348335	-0.076165705164371	2.88079034158221	0.00677087185439208	0.101986952951165	-2.40672278693897
PIDD1	-0.163694255799867	-0.00057362112304867	-2.88061627857163	0.0067738763689077	0.101986952951165	-2.40710519919
ALPP	-0.343224352581918	0.108982292735537	-2.88001789109775	0.0067842147185287	0.101986952951165	-2.40841973960537
CCDC36	0.129815992808691	0.0204674328347107	2.87954597147619	0.0067923785144658	0.101986952951165	-2.40945634283267
SENP6	0.261014206886946	0.0423172896951331	2.87924918289591	0.00679751741407446	0.101986952951165	-2.41010820832648
PPIAL4B	0.141329716417249	-0.00605378699540863	2.87903474414765	0.00680123269318485	0.101986952951165	-2.41057917658865
TMCO6	-0.193856853701798	0.0389867249035813	-2.878802318956	0.00680526174835545	0.101986952951165	-2.41108962513105
SLC38A9	0.236654828318848	-0.0103766093810836	2.87870923721679	0.00680687593358191	0.101986952951165	-2.41129404305569
GDPGP1	-0.189597095977855	-0.0054385233204775	-2.87859117770952	0.00680892378940937	0.101986952951165	-2.41155330942425
LARS	0.263139142036297	0.0692703008631772	2.87849136535855	0.00681065558136681	0.101986952951165	-2.41177249902236
ALKBH6	-0.270943745021812	-0.0544452761992654	-2.87836025112225	0.00681293110355607	0.101986952951165	-2.41206042136547
CHMP6	-0.256710182171495	-0.00865667639302112	-2.87771113902576	0.00682420711944368	0.101986952951165	-2.41348573672008
PPM1F	-0.174626908379287	-0.00671151616437098	-2.87734451665578	0.00683058361019929	0.101986952951165	-2.41429068061509
RNA5SP497	0.186463513483183	-0.0284978930560147	2.87708365643965	0.00683512403033619	0.101986952951165	-2.41486338028446
RNU6-534P	0.137082821682318	-0.0217119022561983	2.87704258337929	0.00683583918805231	0.101986952951165	-2.41495355045243
FDX1P1	0.328349915740093	0.023383439144169	2.87686294655999	0.00683896782075269	0.101986952951165	-2.41534790919448
PITPNM2	-0.301439521391275	0.0151865269706152	-2.87624952091738	0.00684966162979504	0.101986952951165	-2.41669446136102
TBCK	0.288166272895604	0.0739725494545455	2.87612256034259	0.00685187688231857	0.101986952951165	-2.41697313608801
ZNF236	0.154048326120796	0.00519056043296602	2.87589186282089	0.00685590389252281	0.101986952951165	-2.4174794920232
KRTAP19-5	0.285791586560939	-0.079503388415978	2.87588765902989	0.00685597729364479	0.101986952951165	-2.41748871866711
MTCH1	-0.272060526049118	-0.0645086668530762	-2.87552166742171	0.00686237058724085	0.101986952951165	-2.41829198115933
AZI2	0.246013421051782	-0.00834780336547291	2.8752309676564	0.00686745263376694	0.101986952951165	-2.4189299539417
GUCD1	-0.273915239942141	-0.0939893090022957	-2.87461831380929	0.00687817467372292	0.101986952951165	-2.42027436748702
PRPF19	-0.150294505850816	-0.000117424905417813	-2.87432391540576	0.00688333251323888	0.101986952951165	-2.42092033880399
C1orf50	-0.186804097340826	-0.0682641536189164	-2.87404094815299	0.0068882934968243	0.101986952951165	-2.42154119145208
RN7SL223P	-0.614962848354312	0.152775359460973	-2.8739100395873	0.00689058972035413	0.101986952951165	-2.42182840319699
DUSP23	-0.252428488273227	-0.0618861455206612	-2.87337416246586	0.00689999684468022	0.101986952951165	-2.42300403133625
MGST1	0.331837111905095	-0.0358138719641873	2.87283934746209	0.0069093973252685	0.101986952951165	-2.42417720189872
TYR	-0.131659143894189	0.0283448161244261	-2.87258254665529	0.00691391539565886	0.101986952951165	-2.42474047506484
HSD11B1L	-0.170132369929654	0.033288145264922	-2.87244700151734	0.00691630124941475	0.101986952951165	-2.42503777124076
MMP15	-0.319013366893773	-0.103280953676768	-2.87241544616091	0.00691685679478751	0.101986952951165	-2.42510698159951
KISS1	-0.337399694093531	-0.0830336038960055	-2.87218060794739	0.00692099253477032	0.101986952951165	-2.42562203828662
PSMD3	-0.230877023838162	-0.0331336450192837	-2.87154273464215	0.00693223783388353	0.101986952951165	-2.42702092386664
NOB1	-0.225563527714286	-0.0308216139090909	-2.8714108215833	0.00693456551282672	0.101986952951165	-2.42731019266517
TRAJ41	0.115599138250416	0.0190537028503214	2.87140082241584	0.0069347419835363	0.101986952951165	-2.4273321192695
SEC22C	0.184322666195638	-0.0415696946216713	2.87135368290827	0.00693557398372974	0.101986952951165	-2.42743548820829
MIR7-3	0.215810699445721	-0.0274857879788797	2.8709344017531	0.00694297830618492	0.101986952951165	-2.42835485703185
SNORD94	-0.875110775704296	-0.230196204046832	-2.87079173053195	0.00694549950669831	0.101986952951165	-2.42866767810384
WTAP	0.206905666181818	-0.0168157459008264	2.87073374029265	0.00694652452077259	0.101986952951165	-2.42879482497068
KCTD21	-0.239290464740842	-0.0507029030959596	-2.87072277767161	0.00694671830795063	0.101986952951165	-2.42881886096644
C6orf47	-0.363977914804695	0.0408935889889807	-2.87026452305341	0.00695482344756791	0.101986952951165	-2.42982355505486
LOC100289090	0.190724571910756	0.00654152359412305	2.86981855120439	0.00696271985104929	0.101986952951165	-2.43080123003654
NR0B2	-1.02978833015793	-0.269019148663453	-2.8696977285181	0.00696486059061777	0.101986952951165	-2.43106608645452
UBC	0.259501192025807	0.00973593793204776	2.86967389565974	0.00696528293466574	0.101986952951165	-2.43111832989308
HYI	-0.285415576630037	0.022462392989899	-2.8691024022518	0.00697541760747359	0.101986952951165	-2.4323710110243
SUMO3	-0.13950769188678	-0.0332359307731864	-2.86887290749698	0.00697949127823732	0.101986952951165	-2.43287400949661
C7orf62	-0.19169636211014	0.011908363238292	-2.86861627349607	0.00698404932750422	0.101986952951165	-2.43343646296756
ZNF343	-0.168483228016983	0.0277321145977961	-2.86858558950198	0.00698459448932853	0.101986952951165	-2.43350370976259
ZNF480	0.230629624117716	0.00508883417998163	2.86853901301282	0.00698542208895972	0.101986952951165	-2.43360578561904
RNA5SP343	0.289554375065768	-0.0150922468613407	2.86833749097456	0.00698900391520613	0.101986952951165	-2.43404742506564
ZNF180	-0.178848819327922	0.0481508735137741	-2.86799828292589	0.00699503684139613	0.102002697283531	-2.43479076512566
HLA-DPA1	0.449144302725108	0.0551100263204775	2.8674276660659	0.00700519645950293	0.102078552796295	-2.43604109823204
RNU2-27P	0.199616628019314	-0.000510238357208448	2.86663333570167	0.00701936223485257	0.102144074567532	-2.43778138922262
CARS2	-0.214066997580919	-0.0129459124903581	-2.86610251175197	0.0070288436976126	0.102144074567532	-2.43894420931219
RNA5SP331	0.22105720381302	0.0701595466538108	2.86609019684078	0.00702906380625912	0.102144074567532	-2.43897118479571
EDDM3A	-0.12600567781004	0.0295393798763085	-2.8660637590127	0.00702953636047559	0.102144074567532	-2.43902909592188
LOC100506557	0.157157817542291	-0.0196538677649219	2.86545531568598	0.00704042000853962	0.102230076146566	-2.44036178314014
PCDHB2	-0.266717615848152	0.0435773709669421	-2.86474405432066	0.00705316284955237	0.102342933807106	-2.4419194651825
FCGRT	-0.440046178868465	-0.14487416851056	-2.86376605523974	0.00707071980621144	0.102525437190066	-2.44406094067244
RN7SKP55	-0.53109535279021	-0.0511311718016529	-2.86272840428598	0.00708939238919845	0.102680221480268	-2.44633256482993
BRI3BP	-0.241682105468198	-0.0467082204839302	-2.86255390241635	0.00709253709338946	0.102680221480268	-2.44671453674902
NDN	-0.203588714055944	0.00305658043801653	-2.86208728610305	0.00710095242214152	0.102680221480268	-2.44773585897741
ZNF106	0.16841241004175	-0.0165552709506428	2.86206568748139	0.00710134217522589	0.102680221480268	-2.447783131329
MIF	-0.631558929277722	-0.0565036238071625	-2.86093218096715	0.00712182475826601	0.102899409825279	-2.45026371475585
LINC00687	-0.370439730374459	0.0603560549357208	-2.86039115222935	0.00713162070379753	0.102899409825279	-2.45144750749777
BZW1	0.416249444153097	-0.0615965455275482	2.86024509145453	0.0071342674643407	0.102899409825279	-2.45176707187789
TPTE2P3	0.188716354146978	-0.00203291073484849	2.8599425211949	0.007139753253466	0.102899409825279	-2.4524290307926
ANAPC4	0.214217599332917	0.0191897019325069	2.85984683595537	0.00714148890919494	0.102899409825279	-2.45263836105488
MRPL14	-0.209407937679154	0.014306241379247	-2.85927179958947	0.00715192794801865	0.102977759755038	-2.4538962795894
RPS27A	0.556076582619547	0.285589407897153	2.85807296820337	0.0071737371499248	0.10321960022149	-2.45651830135019
EIF5	0.322168193152514	-0.121438795345271	2.85736601776974	0.00718662720758907	0.103307659149441	-2.45806420421971
DMXL1	0.235174732918914	0.0371283613452709	2.85718715183688	0.00718989196508735	0.103307659149441	-2.45845529841001
FAM134A	-0.390499452241092	-0.141772492069789	-2.85545844012878	0.00722151700543091	0.10368970372512	-2.4622344227331
PAICS	0.291257228127373	-0.0242502084077135	2.85507991353128	0.00722845913076366	0.103717054705522	-2.46306173775758
ZNF207	0.23934260573976	0.0157556157548209	2.85450138020163	0.00723908142733405	0.103753402534273	-2.46432606684816
SNF8	-0.179470614449883	0.0152780079302112	-2.8543931413013	0.00724107039542256	0.103753402534273	-2.46456259586288
SPRNP1	-0.299079397919247	-0.0228859768861341	-2.85215353912086	0.00728233971276236	0.104272165984546	-2.46945550244219
FAM118B	0.244317829181735	0.0184922673806244	2.8517070127091	0.00729059417495773	0.10430672626203	-2.47043076816919
NUP50	0.179249504584083	-0.00702196826538109	2.85147507717688	0.00729488517811184	0.10430672626203	-2.47093730695805
RNU6-631P	-0.143621367630203	0.0125089569467401	-2.85102761806956	0.00730317023122523	0.104337761866655	-2.47191447292451
TUBB2B	-0.201301564833333	-0.0163374251313131	-2.85081066207188	0.00730719051052535	0.104337761866655	-2.47238823126163
RN7SL700P	-0.55439822397669	0.120822960648301	-2.85011021090912	0.00732018429105165	0.104385761096548	-2.47391763426492
AKT2	-0.224458464816683	-0.0550478034517906	-2.85008288986924	0.00732069155043302	0.104385761096548	-2.47397728402061
SLC38A8	0.271011066262071	-0.0267449715224977	2.84933273040394	0.00733463233918914	0.104512165995782	-2.4756149682324
RNA5SP450	-0.674788832912421	-0.0292361491469238	-2.84904263115459	0.00734003013655754	0.104516115130882	-2.47624822012686
STXBP2	-0.190840696908591	-0.0386815558512397	-2.84865064150371	0.00734732968794744	0.104516115130882	-2.47710382623827
SNORA71A	-0.283081619576923	-0.0384876656666667	-2.8484242069176	0.00735154940250232	0.104516115130882	-2.47759803936313
RNF31	-0.197125034323676	-0.0317010989614325	-2.8477883326609	0.00736341135025198	0.104516115130882	-2.47898576633458
IMP4	-0.194259430840077	-0.0360001960307622	-2.84762815816385	0.00736640215685721	0.104516115130882	-2.47933530111385
FOXN1	-0.201432383271895	0.0172243244609734	-2.84732819269957	0.00737200622406979	0.104516115130882	-2.47998985831742
PLOD1	-0.331692061881119	-0.0742624558815427	-2.84707915711881	0.00737666183161392	0.104516115130882	-2.48053325011477
RNU1-109P	-0.203757371664336	0.0355555187355372	-2.84693565024903	0.00737934587731588	0.104516115130882	-2.48084636717023
RN7SKP79	-0.584510692678321	-0.191313246480716	-2.84685041045233	0.0073809405717407	0.104516115130882	-2.48103234713218
C20orf78	-0.177693013708125	0.00301523399081726	-2.8463864210657	0.00738962669731732	0.104516115130882	-2.48204464215399
CD3EAP	0.154911528234765	-0.0104573773884298	2.84632665902014	0.00739074616952717	0.104516115130882	-2.4821750191456
C1orf21	0.20147349008658	-0.0609149206634527	2.84555118040823	0.00740528695971373	0.104574081783499	-2.48386665839584
SUSD2	0.169047240618049	-0.0301541679306703	2.84490928806642	0.00741734315891012	0.104574081783499	-2.48526668516565
RNU6-832P	-0.288504471876457	0.0275317580844812	-2.84485073998794	0.00741844373878714	0.104574081783499	-2.48539437468707
RN7SL597P	-0.339606822202131	0.0531130389081726	-2.84464028190256	0.0074224011672769	0.104574081783499	-2.48585335717449
MPPED1	-0.294762329506327	-0.00181124118549128	-2.8445472278781	0.00742415157378276	0.104574081783499	-2.48605628985539
EOGT	0.270638093317849	-0.031846072443067	2.84448520477382	0.00742531848312167	0.104574081783499	-2.48619154797553
DCN	0.511938233281385	-0.0016037004251607	2.8425160727068	0.00746245529859093	0.104765227217399	-2.49048486710095
POLD4	-0.303632705534216	-0.0947233947479339	-2.84224495890724	0.007467581956275	0.104765227217399	-2.49107584187346
RNU1-136P	-0.27237100139627	0.00332440610009183	-2.84157117210035	0.00748033728234726	0.104765227217399	-2.49254442044993
SCAMP1	0.295277385722278	-0.0185579541404959	2.8415425652872	0.0074808792832152	0.104765227217399	-2.49260676700546
ZNF280D	0.285461991442724	0.0294421858806244	2.84151216037463	0.00748145539217642	0.104765227217399	-2.49267303198695
SLC38A6	0.223772895423535	0.0484058225277778	2.84134791086976	0.00748456829178678	0.104765227217399	-2.49303099289744
ARPC3	0.24593000213012	-0.0304091835743802	2.84121414488554	0.00748710435511235	0.104765227217399	-2.49332250981985
GAK	-0.225487750507576	-0.0745827822970615	-2.84087270597802	0.00749358132610848	0.104765227217399	-2.49406657268919
ABCA6	0.387473032419414	0.0205409425656566	2.84069847732686	0.00749688839961542	0.104765227217399	-2.49444623100028
CTTNBP2NL	0.210409078259574	-0.01072086056382	2.84050364895959	0.0075005880982999	0.104765227217399	-2.49487076146251
RNU4-17P	-0.119125025538295	0.0148193328613407	-2.83994042866344	0.00751129299544212	0.104765227217399	-2.49609792012375
KIF19	0.140732664301865	-0.0259733828438935	2.83968875595383	0.00751608105480236	0.104765227217399	-2.49664622451012
AMD1	0.322051380646187	0.0203136304086318	2.83955780804193	0.00751857346087585	0.104765227217399	-2.49693150158851
ZNF44	0.189510839130952	-0.0106593671161616	2.83918916969246	0.00752559411746726	0.104765227217399	-2.49773455832162
ZNF267	0.223928387097486	0.00548891126951331	2.83905718718484	0.00752810919329672	0.104765227217399	-2.49802205938415
MARK3	0.13330153884965	0.000836547694214876	2.83899907729948	0.00752921679215235	0.104765227217399	-2.498148639212
PLOD3	-0.38528965643648	-0.0914484048076217	-2.83897845687432	0.00752960986277681	0.104765227217399	-2.49819355598392
CBX8	-0.292891044042458	0.055353349600551	-2.83859406348433	0.00753694076126725	0.104765227217399	-2.49903083173528
PWP2	-0.182173825638861	-0.000687679327823691	-2.83850265569761	0.00753868501306559	0.104765227217399	-2.49922992394766
LCMT1	-0.195042369726773	0.00147572849035813	-2.83838761601083	0.00754088074768198	0.104765227217399	-2.4994804826145
DEK	0.267932010524975	0.0276276928374656	2.83785713447105	0.00755101366318443	0.104765227217399	-2.50063580397841
RN7SKP139	-0.235580636203463	0.0558400799871442	-2.83766746705708	0.0075546396578314	0.104765227217399	-2.50104884449682
NFE2L2	0.315569452535797	-0.0049304851147842	2.83760059281117	0.00755591852442146	0.104765227217399	-2.5011944732793
SLC26A11	-0.198913725708625	-0.0212146444113866	-2.83709066689146	0.00756567673141587	0.104827813064684	-2.50230484730082
PMS2P4	0.197273429891608	0.0128679297823691	2.83683285884217	0.00757061476576903	0.104827813064684	-2.5028661846098
NHLRC2	0.235646830866467	0.0400372187805326	2.83642410511231	0.00757845018148128	0.104865785777352	-2.50375612100515
RNU4ATAC	-0.304406492288628	0.066838663305326	-2.8359917989212	0.00758674532900869	0.10491006469059	-2.50469725309858
GPR137C	0.137036951774725	-0.0041027366969697	2.83509716376088	0.00760393868694806	0.105023340298509	-2.50664460723207
CDH2	0.268764931574426	-0.0765366084352617	2.83503480697586	0.0076051384354093	0.105023340298509	-2.50678032580697
RN7SKP80	-0.873781219024975	-0.288263398655647	-2.83436685796088	0.00761800092759158	0.105034364487194	-2.50823399556925
ARFGAP1	-0.173705150165668	-0.00962755157943067	-2.83435527238934	0.0076182242068591	0.105034364487194	-2.50825920767216
MST1	-0.250038502514152	0.0206013566951332	-2.8341987967233	0.00762124043437919	0.105034364487194	-2.50859971839251
AGK	0.231472396922577	0.0209373497947658	2.83375706525597	0.00762976128582352	0.10508086385816	-2.50956092149634
LMF2	-0.489523516039793	-0.286881702072544	-2.83322008099554	0.00764013153109338	0.10508086385816	-2.51072927413556
ATAD1	0.256606232597569	0.00948491723048668	2.83304039627388	0.00764360454680733	0.10508086385816	-2.51112019692458
UBA7	-0.225179200106061	0.0281750240835629	-2.83288970700221	0.00764651826557616	0.10508086385816	-2.51144802576893
CD46	0.250714630089411	0.0143080793581267	2.83245403394323	0.00765494825823605	0.10508086385816	-2.51239578689483
TUBA8	-0.207571214796204	-0.0417804421129477	-2.83243920474096	0.00765523534663625	0.10508086385816	-2.51242804475109
SLC51B	-0.294807028648685	0.0606393395500459	-2.83135747359901	0.00767620447858078	0.105272431852524	-2.51478085658509
CSRP3	-0.13554112024309	0.00841953462442608	-2.83119200242915	0.00767941683547796	0.105272431852524	-2.51514071650732
LINC01341	-0.248262182946304	0.0758195196763085	-2.83084376935291	0.00768618132832643	0.105295058915663	-2.51589799878489
FLI1	0.176279684780636	-0.0252260751648301	2.83043270632199	0.00769417347563916	0.10533446267514	-2.51679184260641
ZNF845	0.459749468517149	0.0329776339302112	2.82975234268852	0.00770741861326905	0.10544568056293	-2.51827110300681
ACADVL	-0.278687547706793	-0.0103266856942149	-2.8288603257559	0.00772481646373343	0.105613526552637	-2.52021022452624
ZNF74	-0.211127869143024	-0.00815079583103765	-2.82819775979205	0.00773776287483096	0.105720330187637	-2.52165031642808
RNU1-98P	-0.174055752710123	0.0222200599880624	-2.82777311500733	0.00774607101690993	0.105763661961655	-2.52257317959353
CHST9	0.448673177865634	0.073511155231405	2.82733208745405	0.00775470851556952	0.105811430308533	-2.52353155962784
YIF1B	-0.21716813771695	0.0335923840064279	-2.82541501570566	0.00779235900317456	0.106254749586334	-2.52769644235909
SORBS2	0.287739131272394	0.0897808538806244	2.82471995389012	0.00780605188851055	0.106371018123383	-2.52920606543508
RNU1-11P	-0.662057217753746	0.148346321119835	-2.82361546919539	0.00782785678136237	0.106590812653646	-2.53160447045625
USP47	0.205254949611722	0.0323616790808081	2.82337886825977	0.00783253518916787	0.106590812653646	-2.532118180356
ATP5G3	0.166873767522727	0.000647310466942152	2.82278325679158	0.00784432403409911	0.106591671444573	-2.53341126347826
DOHH	-0.166920503264069	0.00657402661065197	-2.82277410952965	0.0078445052136743	0.106591671444573	-2.53343112108129
DDX28	-0.308192441907426	-0.0650420002764004	-2.82259120130954	0.00784812889315065	0.106591671444573	-2.53382818474003
RNU6ATAC15P	-0.270784862203463	0.079767076865932	-2.82226251360068	0.00785464461002074	0.106609843454401	-2.53454167320314
QPCTL	-0.168028966288878	-0.0330296145169881	-2.82154115561946	0.00786896212665957	0.106627464082841	-2.53610736485877
DNM2	-0.205715345542041	-0.0425472427157943	-2.82143977319683	0.00787097631940989	0.106627464082841	-2.53632739408176
FAM13C	0.167347791028805	0.00318802461799816	2.82141449264971	0.00787147865011744	0.106627464082841	-2.53638225945834
TMEM45A	0.411151147073593	0.00616210168227731	2.82049822350954	0.00788970538059129	0.106655533533813	-2.53837060471346
WASIR1	-0.284693381997419	0.0491326529719927	-2.82047143267482	0.00789023890584366	0.106655533533813	-2.53842873624206
PDS5A	0.180372063631618	0.0303313516625344	2.82032321371357	0.00789319121714138	0.106655533533813	-2.53875034009052
SIGLEC11	-0.260199731459707	0.00680629908080808	-2.82026903336121	0.00789427067049688	0.106655533533813	-2.53886789750179
EEF1A1P13	0.408500950785381	-0.0180738094802571	2.81990003813718	0.00790162595653652	0.106684903898418	-2.53966848632438
ANKZF1	-0.157097402545122	0.0304774815463728	-2.81939364657007	0.00791173042901114	0.106743368524543	-2.54076707489879
SCOC	0.253838371458042	-0.0347602349063361	2.818933485969	0.00792092288580771	0.106743368524543	-2.54176526597448
TBL1XR1	0.242292622654845	-0.0442822108319559	2.81878113963295	0.00792396845037534	0.106743368524543	-2.54209571779177
SRPK2	0.234470909700466	-0.0106599523094582	2.81844527131671	0.00793068667977781	0.106743368524543	-2.54282420637274
RNU6-283P	0.171291029665335	-0.0257034723856749	2.81838577511899	0.00793187731144006	0.106743368524543	-2.54295324649479
MLLT1	-0.237318851141026	-0.0322650182222222	-2.81799584790638	0.0079396846295718	0.10677864567138	-2.54379891168427
PRSS29P	0.22542614980636	-0.0114272311634527	2.8173225137615	0.00795318337272131	0.10685042190175	-2.54525905905604
GIMAP2	0.292693848645854	0.095939287231405	2.81705651221536	0.00795852197615555	0.10685042190175	-2.54583583486563
CDC16	0.181234883995921	0.02531602706382	2.81671848824595	0.00796531088804216	0.10685042190175	-2.54656873128723
RNU12	-0.371261321707875	-0.0618505961565657	-2.8163922385729	0.00797186845514259	0.10685042190175	-2.5472760491713
ERBB2IP	0.207546149933483	-0.0779464019692378	2.8160044744096	0.00797966901449342	0.10685042190175	-2.5481166685112
RFXAP	0.171772104670246	0.00464587928145087	2.8159294783283	0.00798117851563973	0.10685042190175	-2.54827924172337
CFHR1	0.860683530042458	-0.320177633509642	2.81592107424246	0.00798134768746438	0.10685042190175	-2.54829745957069
STK25	-0.241886439795538	-0.121545750091827	-2.81533798999233	0.00799309318892412	0.106938134346945	-2.54956135361085
PCYT2	-0.320190415847652	-0.11554403199449	-2.81476726903241	0.00800460528552534	0.107022612226602	-2.55079829767017
PIK3CA	0.25299872093956	0.0837687959393939	2.81422370429427	0.00801558401123495	0.107099853855501	-2.55197624586603
PGRMC2	0.287165133717782	0.0685600958760331	2.81387570003655	0.00802262026135543	0.107124352257658	-2.55273032755425
C2orf27B	0.263805866882451	-0.0244985060762167	2.81262057542188	0.00804804541770747	0.107372885948537	-2.55544956281194
PNRC2	0.349805262468032	0.0949315721983471	2.81230529555945	0.00805444388487957	0.107372885948537	-2.55613250468026
CLTB	-0.201417777489261	0.00336953523829201	-2.81208252087022	0.00805896786481308	0.107372885948537	-2.55661503935345
ZNF225	0.15105198649667	0.0202084714398531	2.81148673213857	0.00807107846443192	0.107372885948537	-2.55790541804755
ARHGEF25	-0.204135765692308	-0.0155639038484848	-2.81143992700335	0.00807203059245709	0.107372885948537	-2.55800678321388
C19orf60	-0.271533055421245	-0.0299848913434343	-2.81141577345848	0.00807252197417853	0.107372885948537	-2.55805909178239
ARID5A	-0.193971094422244	-0.0604518511478421	-2.81047606690284	0.00809166114700653	0.107557974833353	-2.56009397597843
AGMO	0.312860142637862	-0.0417080766280992	2.80983613271317	0.00810471905332283	0.107633137361755	-2.56147948631986
LOC645166	-0.557140393513153	0.00190927601469237	-2.80968672457896	0.00810777057057221	0.107633137361755	-2.56180294008755
NPTXR	0.19837246362654	0.00209825734618916	2.80888706727712	0.00812412105090458	0.107641385334461	-2.56353394377763
CIB3	-0.226356323861638	0.0230972399559229	-2.80872242196003	0.00812749135148024	0.107641385334461	-2.56389031191391
PPM1G	-0.210954517712954	-8.96499577594131e-05	-2.80852261431165	0.00813158318127511	0.107641385334461	-2.56432277070409
UBE2G1	0.175698874442557	-0.0926563681322314	2.80850106086729	0.00813202468586298	0.107641385334461	-2.56436941935201
RNU6-1210P	-0.128498745554113	0.028065040943067	-2.8083787224862	0.00813453111123949	0.107641385334461	-2.56463419524908
AGAP6	0.272862325637696	0.0103668521772268	2.80713463409798	0.00816006055995401	0.107782871706943	-2.5673263728213
IP6K1	-0.288130157496836	0.00878047488062443	-2.80680610966277	0.00816681455833728	0.107782871706943	-2.56803717264424
C6orf100	-0.166081354135781	-0.000140989529384759	-2.80642870546392	0.0081745798989467	0.107782871706943	-2.56885366787533
SUB1P3	0.161333708818015	0.00983199231221304	2.80641912991511	0.00817477701184993	0.107782871706943	-2.56887438324393
UBE2D3P1	0.343526781319431	-0.143424971623967	2.80610910348624	0.0081811613121202	0.107782871706943	-2.56954505944404
SCARNA5	-0.66002415952972	-0.108858041764463	-2.80599738721682	0.00818346299956846	0.107782871706943	-2.56978672293885
SOS2	0.202587831898268	0.0128954169784206	2.80568716718243	0.00818985762643121	0.107782871706943	-2.57045775752653
KHDRBS1	0.127951394920912	-0.0228695768943985	2.80549149321976	0.00819389349197236	0.107782871706943	-2.57088099551859
BAP1	-0.181699742807609	-0.0723504132814509	-2.80527772215999	0.00819830474118696	0.107782871706943	-2.57134335687108
MARK4	-0.242679784533966	-0.0199365149256198	-2.80490949532161	0.00820590844589369	0.107782871706943	-2.57213973817549
KEAP1	-0.221334087838079	0.0252986650629017	-2.80476972957007	0.00820879626425099	0.107782871706943	-2.57244199966044
NPY2R	0.139685565450799	0.00362824806473829	2.80461595198945	0.00821197468927792	0.107782871706943	-2.57277455310417
SNORA45A	-0.592695280074259	-0.0486837049761249	-2.80447031384119	0.00821498594007007	0.107782871706943	-2.57308949444936
DEDD	-0.149647415500999	-0.0339386861983471	-2.80429722434943	0.00821856612257023	0.107782871706943	-2.57346378635787
ALG1	-0.264236668924742	-0.0715284851891644	-2.80395206709175	0.00822570970381682	0.107782871706943	-2.5742101194303
HAX1	-0.293566440973859	-0.0515771466786042	-2.8037942051753	0.00822897884037465	0.107782871706943	-2.57455144568258
TNNI2	-0.160815509469031	0.0472520127548209	-2.8024374777672	0.00825712514303876	0.108070848249075	-2.57748446257814
RN7SL735P	-0.19069692977048	-0.0563581310206612	-2.80202206915261	0.00826576105610901	0.108070848249075	-2.57838233597303
TBCE	0.163665359896603	-0.0201124194380165	2.80167409479303	0.00827300157068824	0.108070848249075	-2.57913439400103
DARS	0.33777825842341	-0.086428453640955	2.80163368992084	0.00827384268307369	0.108070848249075	-2.57922171521833
MRPS11	-0.179701949075924	-0.035827481892562	-2.80147203221326	0.00827720872699324	0.108070848249075	-2.57957107512345
RN7SL438P	-0.268480049537796	0.0156532578393021	-2.80118847720508	0.00828311601000695	0.108079441474045	-2.5801838391418
SLFN12L	0.28456151173872	0.038607848924472	2.80083765402986	0.00829043013353418	0.108106368872368	-2.58094191853309
IGFL4	0.158117935348818	-0.0117241758852158	2.8005778360145	0.00829585082513311	0.108108587651576	-2.58150331187371
THTPA	-0.185579037623876	0.0469912726776859	-2.79971961010265	0.00831377987477531	0.108198347552793	-2.58335747339898
PCED1A	-0.23439913601615	-0.00864679476216713	-2.79964628838632	0.00831531330208212	0.108198347552793	-2.58351586610566
MECOM	0.118163842947386	0.0224551708466483	2.79949379436394	0.00831850335969266	0.108198347552793	-2.58384528223381
SNORD8	-0.660226905201299	-0.174587959966942	-2.79882572398291	0.00833249234808708	0.108286385534734	-2.5852883144341
PVRL2	-0.306943746834416	-0.104467148033058	-2.79866837940574	0.00833579024150336	0.108286385534734	-2.58562814865862
RPL4P4	0.318066697106727	-0.0878410797291093	2.79628694704769	0.0083858533224497	0.108820547642402	-2.59077018535592
RN7SKP118	-0.154524849062687	-0.00746799073415978	-2.79589429347043	0.00839413468641979	0.108820547642402	-2.59161775810843
TTC17	0.183307780310273	-0.0396791841492195	2.79552041395367	0.00840202718443615	0.108820547642402	-2.59242473907692
RNA5SP303	-0.162750643211788	-0.013963738292011	-2.79545854611212	0.0084033338658969	0.108820547642402	-2.59255826826995
COL8A2	-0.13126131771695	0.00368625867309458	-2.79545848528801	0.00840333515062745	0.108820547642402	-2.59255839954559
UCHL3	0.354750924686647	0.0349140820174472	2.79426846067432	0.00842850603919879	0.109062366118182	-2.59512648033336
ATR	0.221330052629371	0.0384161868374656	2.79392579922964	0.00843576690275647	0.109062366118182	-2.59586582391447
SIGLEC10	-0.185942184804196	-0.0168830493057851	-2.79365498688173	0.00844150944075372	0.109062366118182	-2.59645010365459
EML4	0.250257710487346	0.0113035128714417	2.79357546946772	0.0084431962890909	0.109062366118182	-2.59662165661642
ARVCF	-0.264352896823052	-0.00825125051170799	-2.79246929734131	0.00846669479691491	0.109297332832902	-2.59900783652352
UBE2N	0.264821272074759	-0.0133090214398531	2.79190056460385	0.00847880017435507	0.109385022299481	-2.6002344571603
MEF2A	0.175538291016442	-0.00451122854109274	2.79116950361183	0.00849438440219778	0.109438117396788	-2.6018109599603
EPHB4	-0.314001441124043	-0.0915030059715335	-2.79115542231848	0.00849468483917533	0.109438117396788	-2.60184132324517
TUB	-0.235589587895771	-0.0439559513461892	-2.79085066504251	0.00850118953779203	0.109438117396788	-2.60249844423929
TNFSF9	0.193218878024476	-0.0197418412011019	2.79059393499185	0.0085066727558058	0.109438117396788	-2.60305197484277
ARHGAP29	0.247952258975441	0.00942893102800735	2.79046202765999	0.00850949130414074	0.109438117396788	-2.60333636570595
FAM167B	-0.334303789162754	0.104781758236455	-2.78993695714636	0.00852071946099631	0.109514115918798	-2.60446833205194
GJB6	-0.119323942087246	0.00628445350596878	-2.78889994469697	0.00854293564998492	0.109715452927796	-2.60670358433484
YME1L1	0.447987217920912	0.0359112908631772	2.78868056782137	0.00854764233794519	0.109715452927796	-2.60717638103232
RAD21L1	-0.136360430452631	0.0430251956726354	-2.78828712063793	0.00855608973074965	0.109715452927796	-2.60802427441073
ZFAND6	0.187503010876956	-0.0225380058034894	2.78809841161706	0.00856014411551125	0.109715452927796	-2.60843092379084
CCDC62	0.106377508053696	-0.0400486372024793	2.78763935343113	0.00857001439515677	0.109715452927796	-2.60942007970007
NOS2P3	0.34733671383683	0.0164588452497704	2.78760774126552	0.00857069448369073	0.109715452927796	-2.60948819241643
ADH7	0.199823192134366	0.0196176113443526	2.78746878601616	0.00857368449542613	0.109715452927796	-2.6097875848994
HLA-DPB2	-0.194782665443556	0.0352477899641873	-2.78658184928233	0.00859279236415319	0.109891673775102	-2.61169836337247
TRAPPC8	0.282476128130869	0.0132090591652893	2.78615563700068	0.00860198866307885	0.109940997251889	-2.6126164462566
CTDP1	-0.122318571913253	0.00281368497061524	-2.78457682475751	0.00863613443350801	0.11023386344539	-2.61601654899684
SPNS1	-0.251641716397269	-0.0335477384618917	-2.78455763451262	0.00863655024719766	0.11023386344539	-2.61605786961523
CAPS	-0.265848788664003	-0.0669075822690542	-2.78435397289397	0.00864096433224187	0.11023386344539	-2.61649638515341
GALNT9	-0.142873861830003	-0.0189254793438935	-2.78334018486468	0.00866296811305938	0.11040081933637	-2.61867894206139
LONP1	-0.194015908323094	-0.0214954850528007	-2.78304179686163	0.00866945442776106	0.11040081933637	-2.61932124204058
C11orf40	-0.207885494949883	0.0664985808999082	-2.78301039978715	0.00867013719606173	0.11040081933637	-2.61938882390661
MIR194-2	-0.270894492327173	0.106068570526171	-2.78219184308652	0.00868795543197044	0.110514957662188	-2.62115059575363
ACOT7	-0.213069004476856	0.0150974470445363	-2.7816498716886	0.00869977177869957	0.110514957662188	-2.62231690322135
CSDE1	0.329200843718282	0.0482522954600551	2.78163411720275	0.0087001154903724	0.110514957662188	-2.622350804384
BPIFB6	0.178523170328172	-0.0609741097520661	2.78161326261842	0.00870057048909214	0.110514957662188	-2.6223956799736
HGFAC	-0.656513871722694	-0.256575246967401	-2.78134049815865	0.00870652362117682	0.110522392946998	-2.62298260489091
RNU6-620P	-0.212881307034799	0.0130732052222222	-2.78027513700323	0.00872981172310239	0.11072344105178	-2.62527467773013
OR56B1	0.115164502776723	-0.0379892689972452	2.78012416912391	0.00873311647732348	0.11072344105178	-2.62559943481465
SNCB	-0.248857715751082	0.0237785812194674	-2.77953417773231	0.00874604284262973	0.110819090541382	-2.62686850232416
RBCK1	-0.272077710337329	-0.0675529084701561	-2.77928428121333	0.00875152330522906	0.110820335088971	-2.62740597889888
MIR375	0.278164437007659	0.0142470285004591	2.77876802321705	0.00876285546396711	0.110895632454261	-2.62851625216907
CLN6	-0.19301812727997	-0.00743008569283746	-2.77796404832803	0.008780530419193	0.111003934908247	-2.63024504559253
TRIM52	-0.217000177032634	0.079390409328742	-2.77788837693228	0.00878219572440671	0.111003934908247	-2.63040774677916
RNA5SP391	0.125444397031135	0.00543471773737374	2.77685936524608	0.00880487049648972	0.111043404264694	-2.63261995990584
RNU6-1080P	-0.217231943861139	0.0291829918732782	-2.77676819718034	0.00880688205881274	0.111043404264694	-2.63281593294573
MRPS26	-0.156749163487845	0.0160743749687787	-2.77658218593896	0.00881098760115858	0.111043404264694	-2.63321576687427
RALGAPB	0.150779132535631	-0.00206130864279155	2.77657201715477	0.00881121209264536	0.111043404264694	-2.63323762435912
MYLPF	0.224448562211955	-0.0373759160890725	2.77652347730845	0.008812283757577	0.111043404264694	-2.63334195857816
PTMAP5	-0.310476266298701	-0.033100253214876	-2.77624020511141	0.00881854027806325	0.111054277874815	-2.6339508173895
FAHD1	0.339034672514985	0.0297958719449036	2.77479952475353	0.00885042414556222	0.111369748787799	-2.63704680011283
KY	0.1343652900671	-0.0299155470009183	2.77461981393259	0.00885440887642672	0.111369748787799	-2.63743292539746
LTBR	-0.269127480331169	-0.114906301085399	-2.77436795350566	0.0088599961958124	0.111371991252611	-2.63797404524482
SEMA6B	-0.279024720401598	-0.0158713210385675	-2.7741012927912	0.00886591542917193	0.111378400662996	-2.63854693090279
FUT2	-0.196485941462204	0.0176354422213039	-2.77307746134659	0.00888867631247576	0.111469836690641	-2.64074618842876
AKAP11	0.251175125559107	0.0247020958062443	2.77291022901337	0.00889239923895298	0.111469836690641	-2.64110536771531
TIA1	0.287907048026973	0.0894289120826446	2.77282924896843	0.00889420253906734	0.111469836690641	-2.6412792908088
ISCA2	-0.235411857091575	-0.0723441143434343	-2.77280022065852	0.00889484903752908	0.111469836690641	-2.64134163496633
PEX5L	-0.0997431306878122	0.00350277266528926	-2.77232040168296	0.0089055415814208	0.11153594961159	-2.64237208571803
HIST3H2A	-0.220902195413919	-0.0121930489292929	-2.77160783423177	0.00892144292452028	0.111667179219375	-2.64390218321256
RNY4P3	0.419516410724775	0.0189249067190083	2.77134392010199	0.00892733902874244	0.111673092710697	-2.64446882593701
NR1H3	-0.209684580752664	-0.0222926938572085	-2.77080621709278	0.00893936308727728	0.111735469765984	-2.64562321179082
NPAT	0.227779615353313	0.0687296293709826	2.77063571756806	0.00894317893027401	0.111735469765984	-2.64598922604023
C22orf39	-0.219257439223776	0.027079402600551	-2.76870387345025	0.00898652048460981	0.112188852113671	-2.65013539286881
PURA	-0.122153391486097	-0.00148620427502296	-2.76853295322516	0.00899036454529172	0.112188852113671	-2.65050214102391
ARPC4	-0.161151772993673	-0.0748267442084481	-2.7679650303015	0.00900314835346497	0.112280329859384	-2.65172064976123
COMT	-0.274717018275475	0.0415909909573003	-2.76767320582211	0.00900972383790577	0.11228055983977	-2.6523467155299
RPF1	0.346249495679987	0.0515493467456382	2.7674802910086	0.00901407311389702	0.11228055983977	-2.65276056336603
C1QTNF1	-0.152299219236097	-0.0229206799265381	-2.76707561915925	0.00902320282122225	0.112326327744236	-2.65362862305171
OVOL2	-0.144668599530969	-0.0109667312699725	-2.76617409811141	0.00904357281179717	0.112511881688764	-2.65556219397384
DYNLRB1	0.151165747287546	0.0210630441111111	2.76572249114257	0.00905379303134245	0.112514402534867	-2.65653065075201
RN7SL737P	-0.18460238578971	-0.0346659868539945	-2.76568224000485	0.00905470446820174	0.112514402534867	-2.65661696336579
KIAA1468	0.165083736070763	0.0205412659182736	2.76518508097123	0.00906596906549594	0.112578829766825	-2.65768298436746
SPRR2G	0.231651621539794	-0.07896160856382	2.76493797425294	0.00907157284943725	0.112578829766825	-2.6582127934552
HNRNPU	0.214414686037296	0.0425145410615243	2.76472997597768	0.00907629224929238	0.112578829766825	-2.65865872975446
RNU4ATAC17P	0.173669411380786	0.0363844003709826	2.76367006313378	0.00910037680263583	0.112809607685895	-2.66093080445253
PLEKHO2	-0.216266626258575	0.0605215339136823	-2.76332289701778	0.00910827844318617	0.112839622831049	-2.66167488929017
CHST1	0.136048361263903	-0.0113212594416896	2.7627294117773	0.00912180120885855	0.112939198370654	-2.66294678064942
RN7SKP203	-0.415007948171162	-0.0140677962460973	-2.76230746854629	0.00913142670228528	0.112985937108749	-2.6638509410689
ACTR3C	0.212690398315851	0.0166724774481175	2.7620830083136	0.00913655100952246	0.112985937108749	-2.66433189104956
SCARB1	-0.28500440465651	-0.135809795387511	-2.76147968917156	0.00915033774135039	0.113088507859787	-2.66562450233335
CAPN13	0.132349916371462	-0.0209241264398531	2.76063202669424	0.00916974081758966	0.113194634244648	-2.66744032837794
USP34	0.237201342874625	0.059470019137741	2.76061466828734	0.00917013855329977	0.113194634244648	-2.66747750925786
TCF25	-0.199604555328005	-0.0569030624775023	-2.75997070851005	0.00918490505697289	0.113194634244648	-2.66885673964047
PPDPF	-0.353152017571262	-0.066407032835629	-2.75956919745339	0.0091941232260773	0.113194634244648	-2.66971659502504
RAX2	-0.190176141209041	0.0337899101776859	-2.75952435761534	0.00919515322481491	0.113194634244648	-2.66981261697408
ULBP1	0.171571468895022	-0.0283748039692378	2.75943341185096	0.00919724263513542	0.113194634244648	-2.67000736920469
DNM1P34	-0.401571819157676	0.0982718603103765	-2.75915176905378	0.00920371597104853	0.113194634244648	-2.67061045725596
PARP14	0.272494682232184	0.0623002713062443	2.75896221711515	0.00920807506025051	0.113194634244648	-2.671016327937
F2R	0.19719182194697	0.0261782689508724	2.75894797168806	0.0092084027372407	0.113194634244648	-2.67104682971369
RNU6-1314P	0.231198272596487	0.0521812545560147	2.75855072182693	0.00921754475582716	0.113234767917216	-2.67189736757906
ZBTB3	-0.19018749005994	0.0327917054628099	-2.75832832063595	0.00922266662443764	0.113234767917216	-2.67237351040018
HPN	-0.423742918116051	-0.167282749930211	-2.75790728323641	0.00923237031615666	0.113279837767423	-2.67327485298398
NPEPL1	-0.196560195536047	0.00394063738337925	-2.75769177534547	0.0092373408262022	0.113279837767423	-2.67373617246957
AHCY	-0.31571008919314	-0.0953757243976125	-2.75679609941073	0.0092580255571291	0.113465920369814	-2.67565323422997
SRPK1	0.251010419221112	0.0060407049513315	2.7562107157776	0.00927156769706014	0.113564294397661	-2.67690595574581
RN7SL375P	0.16683135679712	-0.045112753013315	2.7557965550748	0.00928115994057824	0.1135767828669	-2.67779216187601
RNASEH2C	-0.18709910602664	-0.0185377058599633	-2.75569042367188	0.00928361950291372	0.1135767828669	-2.67801924492754
LCE1F	-0.306231267147686	-0.0164846462213039	-2.75432832219111	0.00931523970301598	0.11389595337595	-2.68093317802752
PYCR2	-0.145231536054113	0.0229933055188246	-2.75404374793288	0.00932185853836896	0.113909238756687	-2.68154185432201
HMGN1	0.205520709766234	-0.0110097314132231	2.75265428256522	0.00935423865979401	0.114222887048161	-2.68451323154383
SCARNA13	-0.313226075303197	-0.0571418627438017	-2.75215013965475	0.00936601307821052	0.114222887048161	-2.68559111641443
RPAP1	-0.159937587675158	-0.0364167775546373	-2.75177465786584	0.00937479153772328	0.114222887048161	-2.68639383835185
RABGGTB	0.345796139430528	0.0581731013101469	2.75177276671415	0.00937483577069324	0.114222887048161	-2.6863978811718
CHST12	-0.328382076386697	0.0309375160362718	-2.75175447228472	0.00937526367709532	0.114222887048161	-2.68643699010134
NMI	0.302992610131369	0.138197101779614	2.75057492813801	0.00940289160216713	0.114491743399539	-2.68895822556422
TMEM237	0.14300243018673	-0.0214681081730946	2.74959529183556	0.00942589476199459	0.114704003043421	-2.69105166179465
MCOLN1	-0.279249566098735	0.0191464338916437	-2.74914671460345	0.00943644542372866	0.114756222622687	-2.69201009759903
LOC400464	0.160938405905345	-0.0235595912630854	2.74893908117268	0.00944133274030269	0.114756222622687	-2.69245369739501
RN7SKP111	-0.539797449060023	-0.048582749573921	-2.7480827620005	0.00946151385272325	0.114872403254049	-2.69428296918623
INSC	0.184259593875125	-0.0128946044903581	2.74806006349945	0.00946204934040147	0.114872403254049	-2.69433145304719
RN7SL297P	-0.347279553789544	-0.00159220287144169	-2.74731938712028	0.00947953836027091	0.115016909156145	-2.69591339865254
SLC25A10	-0.291309400172328	-0.0266788455482094	-2.74611584859058	0.00950802075409291	0.115157946620663	-2.69848337338275
DLX4	0.207522219072344	-0.0163850400050505	2.74605504146437	0.0095094618990257	0.115157946620663	-2.69861319949263
ACSS3	0.285398543390609	0.0385896237658402	2.74597136715197	0.00951144533459991	0.115157946620663	-2.69879184525199
KRTAP12-2	0.203207369689061	-0.000851416780991737	2.74549044966067	0.00952285258234215	0.115157946620663	-2.69981854569822
RN7SKP73	-0.141524497679987	0.0397907825876951	-2.74545625640572	0.00952366412270416	0.115157946620663	-2.69989153994583
CRBN	0.339992579221528	0.103961921392562	2.74541177586139	0.00952471991719225	0.115157946620663	-2.6999864942091
BCL7A	-0.239647381191642	0.0298286295665748	-2.74486965639391	0.00953759647268897	0.115245957378325	-2.70114370084941
FAM35DP	0.312788797435231	0.104227859786961	2.7445241481467	0.00954581151914982	0.115277571366155	-2.70188114859929
RNU6-700P	-0.169975190264069	0.0013676660348944	-2.74352711779565	0.00956955453816626	0.115452005226682	-2.70400887621927
FAM163A	0.143897295012904	0.0126839088599633	2.74284785165254	0.00958576185933383	0.115452005226682	-2.70545820257148
RNA5SP46	0.349109073744089	0.105396650301194	2.74253227368717	0.00959330024897545	0.115452005226682	-2.7061314652495
PPP1R15B	-0.206998860130536	-0.0165015319274564	-2.74252529991245	0.00959346689775278	0.115452005226682	-2.70614634275439
RTKN	-0.173139308336996	-0.0435726627474747	-2.74241000089197	0.00959622253068311	0.115452005226682	-2.70639231259552
DVL1	-0.29172698332634	-0.0733898528943985	-2.74213739423984	0.00960274072640126	0.115452005226682	-2.70697384488049
CCDC96	-0.270480778414752	0.0404153429761249	-2.74207829850202	0.0096041542856152	0.115452005226682	-2.70709990491156
LOC643406	-0.245249846285215	0.0646542996749311	-2.74203370095513	0.00960522117892567	0.115452005226682	-2.70719503703229
MED16	-0.248874142430403	-0.0282629204747475	-2.74180389137505	0.00961072059050666	0.115452005226682	-2.70768523441715
B3GNT7	-0.241069259075258	0.00343885406795225	-2.74124280500703	0.00962415986277687	0.115504696917147	-2.70888195869748
BIN1	-0.156971936008325	0.0296782620844812	-2.7411524221803	0.00962632636764569	0.115504696917147	-2.70907471944631
ITSN1	0.169690505630536	-0.0179308588452709	2.74028035819797	0.00964725333548907	0.115547297802093	-2.71093438216971
DDX54	-0.174959416830503	-0.0410660515794307	-2.73998467620652	0.00965435843416436	0.115547297802093	-2.71156483681511
LIMS3L	0.15713294755661	-0.0300030354168962	2.73991104546895	0.00965612850285097	0.115547297802093	-2.71172182614544
C6orf211	0.280221580169747	-0.0240664223631772	2.73961140318923	0.0096633349596618	0.115547297802093	-2.71236067172531
DRGX	-0.175958233975025	-0.0480593886170799	-2.73932995235966	0.00967010846448665	0.115547297802093	-2.71296069351447
EGFLAM	-0.285707979017316	-0.0137452980036731	-2.73930878386708	0.00967061809216724	0.115547297802093	-2.71300582084815
ADH1C	0.340535264050949	0.00602434702479339	2.73921732503635	0.00967282023434292	0.115547297802093	-2.71320079179341
CDC27	0.196163765977522	0.0156747555977961	2.73913630934047	0.00967477131669781	0.115547297802093	-2.71337349683394
OR2G2	-0.230646184153347	0.0263980256446281	-2.73836853677084	0.00969327958752591	0.11563171986581	-2.71501003847629
RN7SL180P	0.179124359828172	-0.0204300510247934	2.73832074898405	0.00969443266939025	0.11563171986581	-2.71511189095868
CS	-0.295426558723443	-0.0311254609191919	-2.73814445028155	0.00969868772259607	0.11563171986581	-2.71548763567959
NCKAP1	0.299044324544247	0.00117618560583104	2.73719195997745	0.00972170658916759	0.115763386201142	-2.71751741706615
MRPS16	-0.152955198623377	0.000115574049586775	-2.73703147624067	0.00972559000338952	0.115763386201142	-2.71785936927502
GUCA1A	-0.233794335313603	-0.00421389404729109	-2.73698981944586	0.00972659825779384	0.115763386201142	-2.7179481278597
BOLA2	0.199821324153014	-0.0140545035491276	2.73650045730843	0.00973844998170441	0.115779191819792	-2.71899075483044
RPPH1-3P	-0.132112764505495	0.0545243913484849	-2.73647064526385	0.00973917242505484	0.115779191819792	-2.71905426817753
ICT1	-0.210428401962537	0.00562908131680441	-2.73597189098657	0.00975126626702639	0.115793102385008	-2.72011678069273
MPHOSPH9	0.240060955625042	0.08375909856382	2.73551321429294	0.00976240063019232	0.115793102385008	-2.7210938093851
ABTB1	-0.21174981355711	-0.0122611068943985	-2.73550594965234	0.0097625770742006	0.115793102385008	-2.721109283008
ELMO3	-0.150950163748585	-0.00834006719375574	-2.73534356161334	0.00976652193834687	0.115793102385008	-2.72145516155051
ENPP1	0.336768093245671	0.0427773694687787	2.73503651589924	0.00977398499755214	0.115793102385008	-2.72210911927821
RNY4P24	0.268094162835831	0.0572238955665748	2.73503239948617	0.00977408508718524	0.115793102385008	-2.72211788626542
BLOC1S4	-0.249594477878871	0.00788959976170799	-2.73464096662746	0.00978360704240116	0.11581602035387	-2.72295150864184
DAZAP1	-0.248456921011988	-0.0749771370165289	-2.73440973506107	0.00978923600970715	0.11581602035387	-2.72344392078549
KRTAP1-1	0.192825960264402	0.00357405271808999	2.73390326161258	0.00980157582952581	0.11581602035387	-2.72452237628684
SULT1A1	-0.280413127280969	-0.0670463547396694	-2.73375275493217	0.00980524559097417	0.11581602035387	-2.72484283285665
KLHDC3	-0.211334603401432	0.0476897825197429	-2.73362347082958	0.0098083989083759	0.11581602035387	-2.72511809395318
SPATA2L	-0.219937663164003	-0.00793544045087236	-2.73356731833322	0.00980976879539338	0.11581602035387	-2.72523764673975
CRTC2	-0.297215808314852	-0.0870870948861341	-2.73327387072875	0.00981693058914201	0.115828617982983	-2.72586239361336
FAM186A	-0.149886830244173	0.0384601494044995	-2.7330627235968	0.00982208678962061	0.115828617982983	-2.72631189807588
HIST1H4E	-0.230697173518481	0.0191948838760331	-2.73212766008782	0.00984495126685869	0.116031795411918	-2.72830226799156
ATP6V0A1	0.222614079041459	-0.00594859655647383	2.73149516869817	0.00986044519911842	0.116136684715188	-2.72964834686252
HSPB1	-0.225967687847153	0.025087620953168	-2.73130403921333	0.00986513169338827	0.116136684715188	-2.73005507405501
HMGA2	-0.203477386621712	0.0147129555114784	-2.72986348135371	0.00990052084516524	0.116446659245215	-2.73312004390032
NTPCR	-0.154565258262654	-0.0255279750528007	-2.72977195836095	0.00990277320730315	0.116446659245215	-2.73331473699202
PRR5	-0.183331314264652	-0.0299143767828283	-2.72793304141334	0.0099481296340936	0.116781053582863	-2.73722573553265
TIMM50	-0.114624076546787	-0.0347589373397613	-2.72792745260109	0.00994826777460179	0.116781053582863	-2.73723761930815
STK17B	0.308757836961538	0.0469280275454546	2.7276412082487	0.00995534535501046	0.116781053582863	-2.73784625511701
OR4B1	-0.162719629905594	0.0506682405013774	-2.72747731624138	0.00995939979970329	0.116781053582863	-2.73819471775438
KIR3DX1	-0.213043161589327	0.058100544966483	-2.72747046943958	0.00995956921279784	0.116781053582863	-2.73820927495297
ZFP69	-0.1528455975	-0.0218208066969697	-2.72601609715649	0.00999561608922173	0.117081140340237	-2.74130094950575
AP5S1	-0.184964492125874	-0.0384809247341598	-2.72597910728256	0.00999653446906932	0.117081140340237	-2.74137956853027
KRT71	-0.161812673877289	-0.00516089822222222	-2.72531986679386	0.0100129151663073	0.117137471729632	-2.74278062099197
PHKB	0.258443663641858	0.0253893251046832	2.72521815542948	0.0100154446934356	0.117137471729632	-2.7429967646691
SNX7	0.227940151428072	0.0327380269917355	2.72509890153015	0.0100184112538068	0.117137471729632	-2.74325018109488
MTG2	-0.221691042042541	-0.00152641890587695	-2.72373634958548	0.0100523641158765	0.117439872032988	-2.74614513887444
DCP1B	0.149713033230603	0.00342997110835629	2.72360342614337	0.0100556820978221	0.117439872032988	-2.74642750788524
RN7SL288P	-0.333696090722444	0.123279442400367	-2.72289898801508	0.0100732829955772	0.117509180452279	-2.7479238021544
ZBTB9	-0.16598492593623	-0.0175074739247016	-2.72263403399773	0.0100799104692684	0.117509180452279	-2.74848652797931
NT5M	-0.184384272657592	0.00639542154407713	-2.72231626375757	0.0100878644144187	0.117509180452279	-2.74916138349975
TTC23L	-0.1473667046998	0.0150665479972452	-2.72224179352637	0.010089729284192	0.117509180452279	-2.74931953048818
RN7SL124P	-0.21389110723693	0.0168839096758494	-2.721574048076	0.0101064651614894	0.117509180452279	-2.75073745307685
GAPDHP27	0.180562695584416	0.00699672173002755	2.72141030179143	0.0101105731132384	0.117509180452279	-2.75108512688968
TAB1	-0.156399294338911	0.00257041507438017	-2.7213695863743	0.0101115947938305	0.117509180452279	-2.75117157376821
RN7SL591P	-0.125079733565185	-0.00323001323002755	-2.72102192559443	0.0101203226268002	0.117509180452279	-2.75190969371854
RNU6-441P	0.29658345897644	0.0124363900445363	2.72101814512919	0.010120417571762	0.117509180452279	-2.75191771971809
RNF126	-0.213216118242424	-0.0965866949302112	-2.7207955844044	0.0101260085593403	0.117509180452279	-2.75239020820062
NFKBIB	-0.207665123992341	-0.0720740779237833	-2.72071674675192	0.0101279897422587	0.117509180452279	-2.75255757198639
C14orf177	-0.198737757035631	-0.000598209084481174	-2.72008402086446	0.0101439031338341	0.117509180452279	-2.75390067166088
SND1	-0.205413823768065	-0.0115800696372819	-2.71993563513426	0.0101476384748318	0.117509180452279	-2.75421562496246
BIRC6	0.203959636519481	0.0539973950495868	2.71977100458907	0.0101517842448873	0.117509180452279	-2.75456504593371
ERI3	-0.124898337212704	0.0142385925918274	-2.71974337439702	0.0101524801898995	0.117509180452279	-2.75462368849719
TSSC1	-0.148686759474525	0.00315833230027548	-2.71972551070267	0.0101529301614669	0.117509180452279	-2.75466160236334
RNU1-34P	0.200158944088412	0.00428734709917355	2.71897466503287	0.0101718601023088	0.117662134554235	-2.75625505607822
RNA5SP374	0.263620191960539	0.0575453987107438	2.71823938267533	0.0101904294401552	0.117669512253746	-2.75781521696126
DBT	0.331156200410839	0.0431969506460055	2.71819242446365	0.0101916164250056	0.117669512253746	-2.75791484648819
P4HA3	0.147331267691642	-0.0117118485665748	2.71789953144795	0.0101990229191867	0.117669512253746	-2.75853624285278
CNNM3	-0.310850035414585	-0.122343906707989	-2.71758173965423	0.0102070646933716	0.117669512253746	-2.75921041705481
TNFAIP8L1	-0.249524098018315	-0.0784200726262626	-2.7175392260282	0.0102081409543248	0.117669512253746	-2.75930060318543
INADL	0.211128994574759	0.00589995556014692	2.71729753301757	0.0102142615784082	0.117669512253746	-2.75981330118093
SF3B1	0.257455663454629	0.041836022905877	2.71727968612578	0.0102147136675029	0.117669512253746	-2.75985115827384
RNA5SP133	-0.331103534237013	0.0535475018966942	-2.71714141194438	0.0102182169941573	0.117669512253746	-2.76014446230492
SCMH1	0.239005416669081	-0.0678414681721763	2.71612762290551	0.0102439365495036	0.117840800326662	-2.76229460574602
KCNK17	-0.25737683600666	-0.0231605499384757	-2.7161039530472	0.0102445377651639	0.117840800326662	-2.76234480116341
GBP4	0.198396466559191	0.0294016638278237	2.71562432516783	0.0102567274015127	0.117915140813594	-2.76336186420266
PPP2R5C	0.206747390942391	-0.0154181529935721	2.71495381488851	0.0102737908530094	0.117936266818112	-2.76478351142022
GABPA	0.240316817317516	0.0224076202736455	2.71473349971525	0.0102794032863123	0.117936266818112	-2.76525058639803
RNA5SP425	-0.281185381452381	-0.037883201959596	-2.71473188046986	0.0102794445464241	0.117936266818112	-2.76525401916124
FAM135A	0.136183773672161	-0.0314340456161616	2.7146521484843	0.0102814763933225	0.117936266818112	-2.76542304757638
OR51F1	-0.184544797121129	0.0300085860261708	-2.71431506121108	0.0102900706661262	0.117969128627806	-2.7661376241987
RPL4	0.143789303726107	-0.0277188284205693	2.71387918943532	0.0103011934093287	0.118018229704152	-2.76706152813199
RN7SL479P	-0.102345989594322	0.0156318851262626	-2.71369812190566	0.0103058172417711	0.118018229704152	-2.76744530430185
SDSL	-0.286918813348235	-0.023598540751607	-2.71339982856211	0.0103134388155757	0.118020544515184	-2.76807750821126
RN7SL110P	-0.261058943282051	0.0169058037373737	-2.71324162049882	0.0103174832504775	0.118020544515184	-2.76841279739857
ARG1	0.293948347162671	-0.068130601318641	2.71283069469893	0.0103279950500762	0.118075190494764	-2.76928361271756
ETNK1	0.298442144267732	0.0673911315206611	2.71226973146868	0.0103423609789864	0.118114774876084	-2.7704722483224
LOC100287792	-0.117276012675325	-0.0483423359008264	-2.7120205335016	0.0103487487387753	0.118114774876084	-2.77100022963383
GTSCR1	-0.101866109463703	0.00143584462075298	-2.71181914559914	0.0103539136465293	0.118114774876084	-2.77142689267378
KLRG1	0.232609532661006	0.0659912597346189	2.71180004917293	0.0103544035284765	0.118114774876084	-2.77146734959004
KLF6	-0.423283727461705	0.00283976568411386	-2.71156213323648	0.0103605086072031	0.118118976867283	-2.77197137383211
KIF2C	0.12668864682634	0.00176490107621671	2.7112365784854	0.0103688679715087	0.118134065063747	-2.77266101613587
LSM2	-0.278543113644855	-0.0233368326088154	-2.71076949781786	0.0103808722769276	0.118134065063747	-2.77365037147284
TERF1P2	0.227601395401931	-0.0314087245720845	2.71072837377184	0.0103819298120251	0.118134065063747	-2.77373747403848
PTPRM	0.187614190596653	-0.0016053823553719	2.71061748781738	0.0103847818244479	0.118134065063747	-2.77397233134841
MEDAG	-0.150954484673993	0.0200252878686869	-2.70984974154056	0.0104045484000957	0.118253997952204	-2.77559826009453
FRA10AC1	0.219547070985598	0.0258837202970615	2.70976193620056	0.0104068112816607	0.118253997952204	-2.77578419550401
RNU6-959P	0.133142224017816	0.00939210501193756	2.70919723152958	0.0104213755310869	0.118354176605118	-2.77697991701882
BMP2	0.143192920097569	0.0121228561092746	2.70879157011201	0.0104318495869691	0.118407818630481	-2.77783878023843
PHYKPL	-0.248881232682817	-0.0678023441157025	-2.70815357554501	0.0104483421890134	0.118529678056081	-2.77918937557289
LINC00888	0.197270353427239	0.0284561001698806	2.70768639706943	0.0104604344258027	0.118601511468765	-2.78017823820485
TRAPPC1	0.195315987615385	0.0209502466969697	2.70741591483746	0.0104674414029469	0.118613043293672	-2.78075071129382
SLC22A3	-0.390457171999251	-0.135640029684573	-2.70700548174944	0.0104780821994389	0.118613043293672	-2.78161932107524
PROKR2	0.138678613895438	0.000407912168962351	2.70698036698839	0.010478733645031	0.118613043293672	-2.78167246940967
RN7SL43P	-0.192361832617882	0.0116342215344353	-2.70674084389349	0.0104849484649564	0.118618180710688	-2.7821793373126
SIL1	-0.216855818901765	0.0214126075243342	-2.70633556849145	0.0104954717936918	0.118672028683204	-2.78303689914488
RNU5E-10P	-0.138376338744589	0.0693386295390266	-2.70562487033654	0.0105139493645147	0.118815706594598	-2.78454054181552
ANKRD10	0.181961599956127	0.0947148041427916	2.70520478171669	0.0105248855195124	0.118847815606458	-2.78542921865919
LPP	0.213298783807526	-0.0320564434977043	2.70506565656465	0.0105285096874006	0.118847815606458	-2.78572351214278
FUK	-0.188039055689644	0.0172059819632691	-2.70485087266986	0.0105341070170852	0.118847815606458	-2.78617782916923
ENTPD1	0.225012207704962	0.010889448825528	2.70454321838894	0.0105421293872871	0.118873189531348	-2.78682854914401
NIPBL	0.193561894054279	0.022725056251607	2.70309080801371	0.0105800789640039	0.119179774780949	-2.7898999214657
RN7SKP228	-0.370866156720613	-0.0202302330945822	-2.70305962926497	0.0105808950121212	0.119179774780949	-2.78996584303667
CEBPA	-0.402909676985681	0.0233415336813591	-2.70266812596041	0.0105911468857036	0.11919357811273	-2.79079356243443
CDC42BPA	0.224332128401016	0.0600299017511478	2.70257074611806	0.0105936982975374	0.11919357811273	-2.79099943206455
CCDC97	-0.2014726595338	-0.0206753293976125	-2.70204563911838	0.010607466257926	0.119216623733453	-2.79210947516644
MIR128-2	-0.228331752576757	0.0635842097401286	-2.70203798306369	0.0106076671174095	0.119216623733453	-2.79212565858882
CTDSPL2	0.246440437599817	0.0476084692373737	2.70183031839749	0.0106131166247411	0.119216623733453	-2.7925646107191
RN7SL762P	-0.228671847473526	0.00487947934710744	-2.70133798421465	0.0106260467727373	0.119249989311279	-2.79360520026714
CFHR2	0.583462778851149	0.091048120415978	2.70127620735906	0.0106276702470227	0.119249989311279	-2.79373576247679
RNA5SP326	0.213903567337995	-0.0311332546299357	2.70053756927546	0.0106470992356542	0.119293037750138	-2.79529669184576
MYBPC2	-0.181207282147894	0.0415390258611111	-2.70053083669606	0.0106472764795596	0.119293037750138	-2.79531091826674
RN7SKP117	-0.232127366472694	-0.0280597838916437	-2.70025561198209	0.0106545244720761	0.119293037750138	-2.79589246879653
USPL1	0.20286615854662	0.00424453244811754	2.70016498561717	0.0106569121026191	0.119293037750138	-2.79608395444573
RNA5SP238	-0.151234704995338	0.0515742022690542	-2.70002976816142	0.0106604754473168	0.119293037750138	-2.79636964974752
MYOCD	0.116150527367383	0.0149589306239669	2.69964489217291	0.0106706240205301	0.119341742847753	-2.79718278924043
RNU2-63P	-0.177108314324509	0.0641008551864096	-2.69905840552019	0.0106861059884496	0.11943351255308	-2.7984217387499
IL21	-0.130665861622877	0.0245278217245179	-2.69889472624989	0.0106904304825317	0.11943351255308	-2.79876748022957
EPHX1	0.258148302422744	-0.0404764975408632	2.69846420379693	0.0107018128700511	0.119476418392979	-2.79967681493448
TMEM69	0.244910398650683	-0.0422336352442608	2.69823043386703	0.0107079981163577	0.119476418392979	-2.80017053779143
ANKIB1	0.132452217285714	0.0202944882727273	2.6978120224032	0.0107190770173767	0.119476418392979	-2.80105415748819
RBAK-RBAKDN	-0.197780250505827	0.0252472869136823	-2.69775334585245	0.010720631533434	0.119476418392979	-2.80117806636213
PRR15L	-0.226598952280886	0.0165564346758494	-2.69682812213507	0.0107451711238135	0.119476418392979	-2.80313166400411
TEKT2	-0.189973402635198	0.0453108370762167	-2.69669783807142	0.010748630813969	0.119476418392979	-2.8034067234579
RPS2P4	-0.377898175857726	-0.0784170908783287	-2.69645312397872	0.0107551319843906	0.119476418392979	-2.80392334843004
BPTF	0.18752683259041	0.00855331273829201	2.69639200866534	0.0107567561669036	0.119476418392979	-2.80405236665716
C6	0.364547337609058	0.0255894041478421	2.69630364110974	0.0107591049993094	0.119476418392979	-2.80423891283137
GPR139	0.267937175922577	-0.0478967670688705	2.69627182741314	0.0107599507320399	0.119476418392979	-2.8043060714249
PLBD2	-0.289149225670163	-0.109309466502296	-2.69607591953869	0.0107651600904274	0.119476418392979	-2.80471962129591
KRT74	0.150295429953463	-0.0177097517901745	2.69599966659135	0.0107671883541671	0.119476418392979	-2.80488058165566
SHOC2	0.361614981270063	0.0299220208521579	2.6955211135265	0.0107799255556441	0.119476418392979	-2.80589068189342
ECHDC1	0.418866114505078	-0.0590783880472911	2.69535742792401	0.0107842854300122	0.119476418392979	-2.80623615362536
GFOD2	-0.275957779414003	-0.0102168558599633	-2.69534901945684	0.0107845094392657	0.119476418392979	-2.80625390002278
PRKACB	0.252861454312021	0.0452413320918274	2.69513077341282	0.0107903252235676	0.119476418392979	-2.80671450469171
LINC00052	-0.123441154089744	0.0331899346161616	-2.69503358982389	0.0107929158917407	0.119476418392979	-2.80691960154739
RNA5SP200	0.235999922830336	-0.0207424100697888	2.6939789413113	0.0108210672765952	0.119655565564146	-2.80914504100121
SESN3	0.364742514499001	-0.024009672046832	2.69386083224263	0.0108242241601988	0.119655565564146	-2.80939423190105
GPR61	-0.194958174645355	0.0118200885344353	-2.69346399170195	0.010834837388568	0.119655565564146	-2.81023145076242
CENPK	0.0887747935904096	0.00475776998071625	2.69331829739537	0.0108387363046653	0.119655565564146	-2.81053880428448
EXOSC10	0.169547738575841	-0.0204722693108356	2.69320810870705	0.0108416859213761	0.119655565564146	-2.81077124902373
FGFR4	-0.415767499250749	-0.174893904239669	-2.69312290489874	0.0108439672337395	0.119655565564146	-2.81095098369416
IFNL2	0.214608853048618	-0.00175729506427915	2.69191459808153	0.0108763673337367	0.119948796680042	-2.8134994847359
SLC6A10PB	0.155593298362804	-0.0193166153507805	2.69111152386863	0.0108979509783801	0.12004030598892	-2.81519289322095
ZNF48	-0.25151775478946	0.00398172257438016	-2.69096630827258	0.0109018580710235	0.12004030598892	-2.81549906941131
RN7SKP224	-0.526446712782218	-0.205396902548209	-2.69077969353452	0.0109068809339861	0.12004030598892	-2.81589251739838
WDR6	-0.309998859141525	0.039899739496786	-2.69060970799637	0.0109114580783504	0.12004030598892	-2.81625089044928
KRTAP4-3	0.210727404197386	0.0185172447708907	2.69052219912526	0.010913815095253	0.12004030598892	-2.81643537603454
RAD54L	-0.119119219422661	0.025604881986685	-2.69021798234526	0.0109220127283816	0.12004043626604	-2.81707669446898
ARSA	-0.354331672192474	-0.0105470223764922	-2.69008911447874	0.0109254870112947	0.12004043626604	-2.81734834671822
RN7SKP58	-0.181906158724276	0.00153899216804408	-2.6896901902732	0.0109362485217146	0.120094590433122	-2.81818922351966
ALOX5AP	0.201523767480519	-0.039290598761708	2.68924326023827	0.0109483167273359	0.120099981813021	-2.81913119715591
LYPD1	0.152832112101565	9.75678117539016e-05	2.6892399804326	0.0109484053357475	0.120099981813021	-2.81913810948722
LCP1	0.365319920903763	0.0614520600844812	2.68855709512865	0.0109668689006997	0.120161986885802	-2.82057720455231
FARSA	-0.212502923808691	0.00667409461983471	-2.68844879371366	0.0109697997598013	0.120161986885802	-2.82080541515035
ZBTB39	-0.227060508529304	0.111921461767677	-2.68836798986026	0.0109719869513645	0.120161986885802	-2.82097567967817
ABI1	0.219179444558691	0.088139732546832	2.68810828634782	0.0109790193215621	0.120161986885802	-2.8215228879988
ZNF239	-0.170662449008658	0.0417974748163453	-2.6879017663794	0.0109846145462767	0.120161986885802	-2.82195801227555
SNORA5C	-0.211404758692974	-0.038709902687787	-2.68773725973081	0.0109890733999983	0.120161986885802	-2.82230460219847
SMAD2	0.163706524436397	0.0241856042102847	2.68722348043689	0.0110030098855723	0.1201794223218	-2.82338696964142
SLC9A8	0.161072268288045	-0.0527283472139578	2.68689965879059	0.0110118021047267	0.1201794223218	-2.82406909086982
BCAR1	-0.268823588489843	-0.124013055882461	-2.68686406730823	0.0110127688613918	0.1201794223218	-2.82414406018664
FAM58BP	0.192820243131951	-0.0013345893117539	2.68673596742277	0.0110162490367309	0.1201794223218	-2.82441388253811
PDGFRA	0.294124051995338	-0.0575739722993572	2.68636499740216	0.0110263331803104	0.1201794223218	-2.82519522729171
PCDP1	0.130180712007576	0.0053389518728191	2.68627232964057	0.0110288535199691	0.1201794223218	-2.82539039549137
TSR3	-0.318517611362637	-0.0189691736363636	-2.68617411112307	0.0110315254098204	0.1201794223218	-2.82559724956605
KCTD1	-0.275959032828005	0.0462066102194674	-2.6856294700097	0.0110463524609486	0.120277312094622	-2.82674421024489
MBD2	0.228292011049867	-0.0202785777557392	2.6853974547633	0.0110526743435108	0.120282539499412	-2.82723276724486
FOXD4L6	-0.152904953664502	0.0163708529044995	-2.68514612931737	0.0110595261689331	0.12029352552474	-2.82776195605995
PPM1M	-0.166157177016983	0.00686256974931129	-2.68456866470421	0.0110752843685997	0.120401322676593	-2.82897774311026
PARD6A	-0.22782774843956	0.0270030616363636	-2.68376868537515	0.0110971490735614	0.120506553809229	-2.83066173879894
RNA5SP476	-0.206500994274059	0.0115261644150597	-2.68374056939793	0.0110979182551895	0.120506553809229	-2.83072091857786
TYROBP	-0.292398336635947	0.0271293394880624	-2.68350746791881	0.0111042972223488	0.120506553809229	-2.83121154611026
EIF3J-AS1	-0.173333327086081	0.0285751245353535	-2.68310393136728	0.0111153482864697	0.120506553809229	-2.83206083886694
TOMM70A	0.267703109007826	0.00908278924058769	2.6830236595142	0.0111175477893042	0.120506553809229	-2.83222977138123
COL13A1	-0.20617562371978	0.0321541988484848	-2.68287451359904	0.011121635558974	0.120506553809229	-2.8325436412753
LOC100129395	0.213153771170829	-0.00191958277961433	2.68271777538747	0.0111259329184723	0.120506553809229	-2.83287347695798
NFATC2IP	-0.254902957500833	0.0295448343296602	-2.68153309022779	0.0111584637572377	0.12078339274132	-2.83536610509691
TBC1D10A	-0.129526034749018	-0.00264030179081726	-2.68135997848459	0.0111632246909535	0.12078339274132	-2.83573028167326
ANKAR	0.237396413835831	0.013874143687787	2.68103789733322	0.0111720876039898	0.120815800297348	-2.8364078070878
USP7	0.158362745243506	0.000799543483471076	2.68028306587985	0.0111928843408084	0.120977159358133	-2.83799545959074
SLC17A4	0.403335784700799	0.00780355050413223	2.67983974089419	0.0112051153251714	0.121012116551414	-2.83892778315321
DMRTC2	0.193258966341492	-0.0331960618296602	2.67941472257426	0.0112168528711686	0.121012116551414	-2.8398215163027
AGO1	-0.218975477530137	0.0398345689458219	-2.67939216103373	0.0112174762617685	0.121012116551414	-2.83986895646446
HNRNPL	-0.175932415866633	-0.0571621887327824	-2.67919959454674	0.0112227983104155	0.121012116551414	-2.84027385588488
FXR2	-0.181594658492008	0.00201152316253443	-2.67909414622185	0.0112257136256694	0.121012116551414	-2.84049556877549
RNU6-608P	-0.319069072473527	0.0381902317713499	-2.67888919221332	0.0112313819684192	0.121012116551414	-2.84092648401576
MTMR2	0.179583909868465	-0.0369991952167126	2.67858116230804	0.0112399060345211	0.121040619901041	-2.84157407704917
ZNF587	0.204942222590243	0.0233271041496786	2.67784294555237	0.011260359002353	0.121197486596157	-2.84312589164019
RN7SL210P	-0.384566708913253	0.054035695728191	-2.67757568946084	0.0112677720742824	0.121213911708189	-2.84368762763573
KPNA2	0.312696372475608	0.00310935258631772	2.67669405778949	0.0112922585923603	0.121301808133988	-2.84554044746842
RABEP2	-0.218823746160423	0.0410964578103765	-2.6766408684478	0.0112937374537732	0.121301808133988	-2.84565221686302
GCAT	-0.216711894049284	-0.00499882622956841	-2.67646050709623	0.0112987535057723	0.121301808133988	-2.8460312086846
TCEB2	-0.204506850025475	0.00761357482093664	-2.67626436344347	0.0113042108241971	0.121301808133988	-2.84644334547797
B3GNT1	-0.258184951594905	-0.0434258092672176	-2.67615699902193	0.0113071990660663	0.121301808133988	-2.84666893141131
WWC2-AS2	-0.17925122601998	0.0685528550330579	-2.67601004029855	0.0113112905107944	0.121301808133988	-2.84697770063504
PNMT	0.212816406655428	-0.0268707833778696	2.67576908973309	0.0113180017293783	0.121304131834553	-2.84748392933993
AFF1	0.1704538116337	-0.0178951225252525	2.67540267099268	0.0113282146957265	0.121304131834553	-2.84825370727765
CDK4	-0.199803948795787	-0.0450942884292929	-2.67533894007429	0.011329991900191	0.121304131834553	-2.84838758736147
MST1L	-0.263880793810856	0.0638179924830119	-2.67515678781925	0.0113350728338844	0.121304131834553	-2.84877022508388
LOC100049716	-0.32746299152331	-0.0121786593755739	-2.67485144295468	0.0113435948231679	0.12133226878391	-2.84941161027666
NKTR	0.247939187295538	0.0629990498797062	2.67418488298538	0.0113622187310514	0.121428532689664	-2.85081157740555
WNK1	0.196019147659341	0.0692520841515152	2.67410725116772	0.011364389630548	0.121428532689664	-2.85097461219987
RNU6-96P	0.216411888087246	-0.00631788686960514	2.67201512364194	0.0114230388765955	0.121991893396837	-2.85536717160424
DST	0.310697499439144	0.126312233922406	2.67122957504191	0.0114451327023609	0.122164480218564	-2.85701592287485
TMED1	-0.171069244173743	0.0178259943576676	-2.67060791977674	0.0114626450180242	0.122288010839957	-2.85832046935463
RNU2-17P	-0.0960076608175158	-4.74276069788792e-05	-2.66952598107896	0.0114931829238434	0.122550303677854	-2.86059046594171
FAM98C	-0.159967036648019	-0.0303698905197429	-2.66847525600941	0.0115229119181712	0.122803704138274	-2.862794418119
PUM2	0.244058997701299	0.07636862284573	2.66788793651744	0.0115395604233692	0.122855361401221	-2.86402611358485
ZNF346	0.148980102972611	-0.00297181076629936	2.66788327966528	0.0115396925182108	0.122855361401221	-2.86403587900555
GPR89A	0.189794584548035	-0.0143910842456382	2.66639618401327	0.0115819467053385	0.123201457410149	-2.86715376846367
MAN2B2	-0.243057180873793	-0.00842383855831037	-2.66631814259232	0.0115841681178265	0.123201457410149	-2.86731736212496
CHPF	-0.285688565571928	-0.0522260560385675	-2.66554999629586	0.0116060541026107	0.123370497662753	-2.86892742077426
SLC25A19	-0.139899221675325	0.0206047269173554	-2.66513926000504	0.0116177724819486	0.123431339217401	-2.86978821657841
SNX14	0.303805443395271	-0.0217717472075298	2.66481524782005	0.0116270243350884	0.123465926281315	-2.87046720218415
ABCB1	0.349898568995338	-0.0301896136326905	2.66452899739272	0.0116352036124136	0.123489094010101	-2.87106701250123
PPP6R3	0.179304560077256	0.0285760386923783	2.66421193481208	0.0116442695292554	0.123521643280458	-2.87173133917778
GORAB	0.24900979255045	-0.0112251686501377	2.66388198637988	0.0116537108405273	0.123528928094215	-2.87242261190997
PLSCR4	0.329620690247003	-0.0926577755192838	2.66370774518744	0.0116586995249858	0.123528928094215	-2.87278764161016
WDR18	-0.182352036128372	-0.0317799478815427	-2.663288607367	0.0116707079221564	0.123528928094215	-2.87366566002343
FAM168B	-0.215907963376374	-0.0119720196212121	-2.66314594850663	0.0116747977431209	0.123528928094215	-2.87396448476463
BCKDHA	-0.198920892392774	-0.0240053130087236	-2.66276963076062	0.0116855925894449	0.123528928094215	-2.8747527016451
APOA1BP	-0.267925017923077	-0.0674818664545455	-2.66261992931016	0.0116898894121297	0.123528928094215	-2.87506623944303
LOC541473	-0.238768097975191	0.105289540521579	-2.66252413382447	0.01169263976014	0.123528928094215	-2.87526686962743
AXIN1	-0.193052826470363	-0.0197065355601469	-2.66235656330112	0.0116974522545034	0.123528928094215	-2.87561781156081
DVL2	-0.247282860297244	-0.0209968569129936	-2.66175157470005	0.0117148423171261	0.123528928094215	-2.87688471920342
ENO4	-0.132548510742757	-0.0153520496831956	-2.6616863262016	0.0117167192780457	0.123528928094215	-2.87702134530764
IMP3	-0.162742131197969	-0.00984446925528007	-2.66166747028508	0.0117172617457171	0.123528928094215	-2.87706082797341
RAB1B	-0.289576377060606	-0.0455878365583104	-2.66148162877966	0.0117226094816103	0.123528928094215	-2.87744995461482
LZTR1	-0.188727595457792	-0.0552216057865014	-2.661393734575	0.011725139493484	0.123528928094215	-2.87763398704268
NT5C2	0.252902606179487	0.00272379446464646	2.66114653012817	0.0117322579192867	0.123528928094215	-2.87815156179981
RN7SL130P	-0.842127355939727	-0.119115596891644	-2.66086728464639	0.0117403038004307	0.123528928094215	-2.87873618462789
RNF167	-0.212056554778638	-0.0323848510142332	-2.66069093964785	0.0117453874475289	0.123528928094215	-2.87910535702695
PYHIN1	0.197537031273976	-0.00347352489118457	2.66063685081988	0.0117469471203727	0.123528928094215	-2.87921858708798
POTEKP	0.211334559131369	-0.117629047068871	2.65978689643273	0.0117714810793528	0.123685265386864	-2.88099769817601
UGGT2	0.195907165829587	-0.0262338756579431	2.65952224777394	0.0117791298473097	0.123685265386864	-2.88155158306795
NDUFA3	-0.197526618476856	-0.0141502926675849	-2.65949785272069	0.0117798351347081	0.123685265386864	-2.88160263787564
GTF2H1	0.199291326228605	-0.0494766380459137	2.65891831510097	0.0117966016916757	0.123718650479814	-2.88281542693109
IGKV5-2	0.20391839891292	-0.00274698617814509	2.65891170704311	0.0117967929961576	0.123718650479814	-2.88282925454198
RSRC2	0.223703834231102	0.0655175210863177	2.65860187828961	0.0118057658189347	0.123718650479814	-2.88347755847958
PPP1CC	0.338399359091908	0.0253156569752066	2.65840100704605	0.0118115865425461	0.123718650479814	-2.88389784772648
CRELD2	-0.370473965544206	0.106337990056474	-2.65835023764758	0.0118130581274072	0.123718650479814	-2.88400407095668
FGFR3	-0.359231106963703	-0.172816981470156	-2.65798219918382	0.0118237310417568	0.123767474402528	-2.88477406792552
NSUN6	0.292561793815351	-0.0193599921359045	2.65761848718324	0.0118342872570574	0.123782954299167	-2.88553494684178
ZNF613	0.188469379181985	-0.0106654982213039	2.65731991457049	0.0118429594131977	0.123782954299167	-2.88615950601122
LOC100288884	-0.236654560269397	-0.00933615989164371	-2.65649313560515	0.0118670042226565	0.123782954299167	-2.8878887438794
SNX13	0.184107824883034	-0.0123304527736455	2.6564655429944	0.0118678074634871	0.123782954299167	-2.88794644893135
KIAA0922	0.177783447024309	-0.00896364824426079	2.65639918749517	0.0118697393259657	0.123782954299167	-2.88808521813408
INPP5A	-0.196952163979021	0.0449877589834711	-2.6563928751253	0.0118699231183618	0.123782954299167	-2.88809841907366
AP1G1	0.174121046928904	-0.0424244019742883	2.65634065778206	0.0118714435913889	0.123782954299167	-2.88820761945196
RNFT1	0.398149764175408	-0.0800663207139578	2.65614739560765	0.011877072598505	0.123782954299167	-2.88861177031169
SLC39A10	0.290898186872294	0.0516612480486685	2.65607039384321	0.0118793160609594	0.123782954299167	-2.88877279160498
SSBP2	0.252093163330503	0.0119530932764004	2.65576314374934	0.0118882717607186	0.123813614341525	-2.8894152643868
RNA5SP430	-0.215854021537296	0.0548404949990817	-2.65495919820192	0.0119117346636241	0.123985727413025	-2.89109612503291
SLC41A2	0.359179945053447	0.0495697628236915	2.65467974795185	0.0119199003623973	0.123985727413025	-2.89168031401861
CDK2AP1	-0.255270510137529	-0.0576994788007346	-2.65439047724353	0.0119283584755853	0.123985727413025	-2.89228499150994
DAP3	0.301664493761572	0.021491572620753	2.65437250298886	0.0119288842158913	0.123985727413025	-2.89232256264234
RN7SL504P	0.222402449584749	-0.00167722739577595	2.65414885326947	0.0119354276806871	0.123991148307441	-2.89279003852193
ISL2	0.150047810705877	0.00373693969926538	2.65357471474864	0.0119522408308733	0.124103196524297	-2.89398999669683
PELO	0.11800731655045	0.00425608595592286	2.65279225185558	0.0119751898600959	0.124278810090411	-2.89562509060727
CH25H	0.148707197781885	-0.0170088097805326	2.65253094958039	0.011982862727634	0.124295790207548	-2.89617105949797
ACAN	0.13650910195621	-0.0401742135932048	2.65182586993886	0.0120035893502942	0.124400724934391	-2.89764409304638
SEPT7P9	0.178899720935065	0.0521530597134986	2.65162055082972	0.0120096311719729	0.124400724934391	-2.89807299348178
RNU6-1137P	0.247307117395188	0.0560388037102847	2.65145218814005	0.0120145875947109	0.124400724934391	-2.89842467822807
RNU6-549P	0.119703784362637	0.00935777939393939	2.6513652983695	0.0120171462794805	0.124400724934391	-2.89860617255198
LIME1	-0.257514195312521	-0.0482810659182736	-2.65050879256769	0.0120423952026734	0.124549718355918	-2.9003950294993
CDH13	0.154974868171995	-0.0375912832350781	2.65028731976503	0.012048931976114	0.124549718355918	-2.90085752721154
INTS1	-0.195950456947386	-0.0792178853011938	-2.65026177283702	0.0120496862051962	0.124549718355918	-2.90091087482665
MEF2B	-0.165057920183483	-0.000632311773186411	-2.65000577629193	0.0120572464741821	0.124565331110592	-2.90144543397633
RNU6-1243P	0.235710684039627	-0.112314483637282	2.64962686695553	0.0120684447426828	0.124618494108244	-2.90223659320972
CAPZA1	0.273790768548452	0.0152761565592286	2.64909190247651	0.0120842714356442	0.124689276083603	-2.90335347170319
NUCKS1	0.293871379221445	0.0652675482497704	2.64898585359254	0.0120874111249573	0.124689276083603	-2.90357485950035
RWDD1	-0.181128389015568	0.0275593739040404	-2.64818929256916	0.0121110182824179	0.124870238575355	-2.90523758123886
CNPPD1	-0.217522624035964	0.0317360810110193	-2.64779233700021	0.0121227985065705	0.12487721451958	-2.90606605771496
NUPL2	0.200817147314935	0.0221865315440771	2.647685416598	0.012125973333386	0.12487721451958	-2.90628919522439
[truncated: 18,591 more rows]
