# Supplementary material for: Integration analysis identifies the role of metallothionein in the progression from hepatic steatosis to steatohepatitis
Source: Front Endocrinol (Lausanne). 2022 Oct 18;13:951093. doi: 10.3389/fendo.2022.951093 (PMC9622801; doi:10.3389/fendo.2022.951093)
Supplement: Supplementary file 17 [file DataSheet_3.xls]

logFC	AveExpr	t	P.Value	adj.P.Val	B
AKR1B10	2.64261300095675	10.9041164035644	6.76630660158475	3.95347991698824e-08	0.000823074983917782	8.24542657176994
EIF4E3	0.468210516618978	12.7808636301655	5.9209460883084	6.08368317079915e-07	0.00633280999664338	5.82968459855159
UBD	1.18314786329331	13.5577055090388	5.7915194773112	9.25052711951451e-07	0.00641955747003909	5.45738940098062
SPON2	0.809017817816912	11.5065874613694	5.68718049800211	1.2965207634656e-06	0.00674806644364756	5.15718043759947
PBK	0.816790027140062	9.92655556985832	5.53277901989741	2.13528603017679e-06	0.00828787395491493	4.7130674845915
MYO5C	0.46728396954922	12.536553108045	5.49804851901242	2.38855102211872e-06	0.00828787395491493	4.61322774556248
TYMS	0.715254350940937	10.7174142489052	5.42859921166346	2.98810144889083e-06	0.00857185902512925	4.41368010273179
TRIM22	0.652104477923977	12.6317285596663	5.39836190787979	3.29386004135809e-06	0.00857185902512925	4.32684844789615
CYP2C19	-0.558435271945486	13.7945678557692	-5.34022801658234	3.97174596662165e-06	0.00918753103101068	4.1600059215488
FLJ20674	0.372425343420774	10.637325220778	5.25497979565849	5.22381165653534e-06	0.0108754534877409	3.91562447470171
TUSC3	0.62900005009346	11.871296307677	5.21025084448795	6.03024835779287e-06	0.0114130673237173	3.78755477317356
ENPP2	1.00869080515943	12.3549984236908	5.13088160575999	7.77664538475675e-06	0.0134918316887709	3.56060789456959
PACSIN2	0.405811017944512	13.2319230084486	5.0712639187447	9.41024137133129e-06	0.0138679880643321	3.39042900558565
C18orf10	0.409583964805764	12.4025936082723	4.99287953312103	1.20849798182647e-05	0.0138679880643321	3.16711261883137
CXCL10	0.546264361138254	13.6469189741148	4.97651717988876	1.27318050507434e-05	0.0138679880643321	3.12056381846656
COL1A2	0.640567537284682	12.6045419019221	4.96577246112667	1.31750676151057e-05	0.0138679880643321	3.09000984288134
ATP9A	0.436705523142031	11.4444426094313	4.95988490681991	1.34243913851475e-05	0.0138679880643321	3.07327240485365
CD74	0.377053991912774	12.9108381708622	4.95332594786848	1.37076453672175e-05	0.0138679880643321	3.0546301198347
LGALS3BP	0.838945516583339	10.8949543275122	4.93833150045778	1.43775850776544e-05	0.0138679880643321	3.01202743502652
TMCO3	0.54589509307436	11.837823569302	4.93477269155068	1.45412847159588e-05	0.0138679880643321	3.0019192387052
NSUN6	-0.409458760638753	11.6338835866521	-4.92431762190005	1.50329359916283e-05	0.0138679880643321	2.97223058099838
EPB41L4A	0.684569520386452	11.1160264089213	4.92103704027597	1.51905666448035e-05	0.0138679880643321	2.96291713685356
C16orf48	-0.398324689725008	13.2574842180267	-4.91835194394251	1.53207995331014e-05	0.0138679880643321	2.95529505284504
C12orf5	0.806127906436574	11.5858986012956	4.90322366999759	1.60754453913097e-05	0.0138983574506521	2.91236458178339
TOP2A	0.71338524721048	11.9061450467886	4.89142281109635	1.66895113245739e-05	0.0138983574506521	2.87889279601444
CDC2	0.49848449816019	9.48110831904966	4.83541400384104	1.99348880523596e-05	0.0159624782446952	2.720232252826
ELOVL5	0.265362345554855	13.8799161559744	4.79386411201651	2.27379336437935e-05	0.0175326311307458	2.6027570888214
THOP1	-0.790486507029383	12.3680077526794	-4.75663524195765	2.55777262783127e-05	0.0177730132044535	2.49767253265455
CXCL9	0.944538496424052	10.2077973867728	4.75346209040694	2.58353603453293e-05	0.0177730132044535	2.48872364997721
APOL3	0.433257165508325	9.92735358953127	4.74034135801363	2.69281000863696e-05	0.0177730132044535	2.45173411163315
EXO1	0.434430970610206	9.18255230370031	4.72557449661557	2.82125010382974e-05	0.0177730132044535	2.41012997606925
TTF2	0.439038007354496	11.5906433959843	4.72283213145502	2.84575912462769e-05	0.0177730132044535	2.40240672274699
OLR1	0.793105194719171	9.98739122016602	4.72014543643839	2.86997410451736e-05	0.0177730132044535	2.39484119580167
FAT1	0.733000153428209	11.3752953388496	4.71656582231342	2.90255271123214e-05	0.0177730132044535	2.38476273401872
JUB	0.537732434993037	10.156429853507	4.7034178675144	3.02537258025967e-05	0.0179422615676939	2.34775884738578
UBE2T	0.774340425997805	11.3763805178867	4.67877422100426	3.2695287529502e-05	0.0179422615676939	2.27846318570313
CENPE	0.439786198314188	10.1030614870303	4.67447920484964	3.31402430873567e-05	0.0179422615676939	2.26639439916067
GABRB3	0.808056150924322	9.51439177079229	4.66992927342723	3.36181138412271e-05	0.0179422615676939	2.25361206890355
FIGNL1	0.458941582053397	11.3117393956417	4.66924942254232	3.36900976994484e-05	0.0179422615676939	2.25170237709918
PPP1R1A	-0.579559866197785	13.024813754711	-4.66060673140706	3.46185403591749e-05	0.0179422615676939	2.2274307429139
HKDC1	1.33134405743894	10.8966068062512	4.64841425395047	3.59713022457337e-05	0.0179422615676939	2.19320778792292
APOF	-0.396647268312098	13.8021472469746	-4.64642845565999	3.61965025142007e-05	0.0179422615676939	2.18763584655177
NPTX2	0.696582546887075	9.90830416637605	4.62613667152204	3.85787486283121e-05	0.0180382193790094	2.13073139992147
FCAMR	0.738031185692696	11.9448363254545	4.62008159030283	3.93190450861933e-05	0.0180382193790094	2.11376254880061
FMO1	1.13805327688799	11.1893672317442	4.61982740002412	3.93504263685282e-05	0.0180382193790094	2.11305031857622
GPNMB	0.614829761101257	11.337683381085	4.61576101756319	3.98558091855725e-05	0.0180382193790094	2.10165777047471
FAM127C	0.495503845876918	9.33491939242897	4.60616281428225	4.10741723753098e-05	0.0180759483068842	2.07477664894472
TRIM32	0.346150612061786	11.6216453712763	4.59618220907928	4.23799369430779e-05	0.0180759483068842	2.04683899568844
KDELR3	0.569286147952919	11.8236116294552	4.59495039121474	4.25439006214192e-05	0.0180759483068842	2.04339192636431
DTNA	0.87781062056154	10.4685847997463	4.56441472992335	4.68138828550045e-05	0.0194923645431668	1.95801546897865
CDKN3	0.574738810983508	10.2108532662474	4.55514370737126	4.81917692676234e-05	0.0196726361643657	1.93212236599055
MRAS	0.467112432948255	10.0295107647767	4.50947690754323	5.55824215388134e-05	0.0217420073279596	1.80477742627538
CTSA	0.343525757995685	12.8797138267535	4.5046118079445	5.64325613397362e-05	0.0217420073279596	1.79123059118514
SLC44A3	0.735183927867906	12.7930673496175	4.50171714114608	5.69444294899142e-05	0.0217420073279596	1.78317225622644
IL32	0.649173424704818	12.9141046074345	4.49894772320958	5.74384169766932e-05	0.0217420073279596	1.77546388839967
CBX6	0.389657721332844	12.7344683261362	4.46999562819012	6.28613354175493e-05	0.023026256429855	1.69495548784554
C11orf82	0.348263624041335	9.90152538859805	4.46906769018588	6.30432113214724e-05	0.023026256429855	1.69237746475758
CD24	0.776059519374478	12.1512024606736	4.46024104598499	6.47992624942194e-05	0.0232595835494337	1.66786238435786
EEF1A2	1.76457298462932	9.6103544477286	4.45017613603742	6.68602910247044e-05	0.0235926169295478	1.63992448133027
DIO3OS	-1.32392544152948	10.2658261968649	-4.43776713581184	6.94900284145417e-05	0.0241118816927057	1.60550411352547
RPL28	-0.390534124024443	10.3517656616463	-4.42064583858867	7.32856637319893e-05	0.0250120366104309	1.55805710129043
MCM6	0.381477940233914	12.5988739770554	4.40106744450951	7.78755728736601e-05	0.0253742280730326	1.50386505715749
VWA5A	0.409858123367947	11.0597273739039	4.40085987175156	7.79257149395315e-05	0.0253742280730326	1.50329087678527
HYOU1	0.598535239818297	11.6418990272385	4.39645792993309	7.8996548922113e-05	0.0253742280730326	1.49111622869372
WDR76	0.542273240092115	10.7063940757052	4.39553821997027	7.92220963901781e-05	0.0253742280730326	1.48857299176481
TRIM14	0.549153581574075	10.6864408834419	4.38836612490212	8.10027539925233e-05	0.0255514596268234	1.4687455976169
DTL	0.529699252210456	9.88844312025098	4.35610023715768	8.95109081778143e-05	0.0278138447366256	1.37966386935661
RCBTB1	0.325616825536757	12.5158064555556	4.34504068292689	9.26240019490294e-05	0.0280247856846691	1.34917504965707
TMEM20	0.571971626298035	11.8058738058099	4.34414054700225	9.28819929988072e-05	0.0280247856846691	1.34669459506871
RAB22A	0.250381917030078	13.2844243031441	4.32886876573336	9.73678756036759e-05	0.0284785946878043	1.30463475522375
FKBP14	0.289885263677947	11.851546683954	4.32256812196983	9.92798100343909e-05	0.0284785946878043	1.28729538855533
TAPBP	0.41699465163015	10.6157580433493	4.32223055314676	9.93832763682897e-05	0.0284785946878043	1.28636661789712
Septin 6	0.430188961774226	10.3912453550163	4.31770641929199	0.000100780172800022	0.0284785946878043	1.27392128476612
FCGR2A	0.534707767292424	10.6700268852611	4.31627667633774	0.000101225611551829	0.0284785946878043	1.26998907287831
AGRN	0.472875990879766	10.1279043248223	4.29415413188099	0.000108368563552812	0.03008166832808	1.20919709022847
MVP	0.400871834354881	11.638419498653	4.28677762701011	0.000110858186507417	0.0301801522787818	1.18894841468272
MAG	-0.852372227503297	9.61609150267322	-4.28359659341109	0.000111948996444229	0.0301801522787818	1.18021978625409
SLFN12	0.394300299725352	11.0844386366707	4.28035238130812	0.000113072283863057	0.0301801522787818	1.17131990617133
DNM1L	0.34329556605082	11.2474898850188	4.25718220208488	0.00012142161662116	0.031998438435898	1.1078193362385
CD151	0.482077853296781	12.3379948980362	4.24113159301288	0.000127555793649757	0.032139254112022	1.06389577312491
DPYSL2	0.244291068110902	13.8346114514449	4.23705871134362	0.000129159922854008	0.032139254112022	1.05275862876474
GM2A	0.311513818477438	13.1554632857346	4.23681921264186	0.000129254862188173	0.032139254112022	1.05210383701812
ARHGEF18	0.249987818475701	13.4943023091439	4.23669340242534	0.000129304761754694	0.032139254112022	1.0517598755188
MXD4	0.298523401670842	13.5542783178164	4.23576219410946	0.000129674688765543	0.032139254112022	1.04921408253938
ANXA2	0.5787000024732	11.8162272122677	4.21214181844404	0.000139411559438891	0.0341459912465679	0.984700794740914
SPP1	1.11484054169736	12.2225993072283	4.19797424275287	0.000145590665133654	0.0352447913653204	0.946062928084396
UQCC	0.254102673351436	12.2547452012583	4.18859358689571	0.000149828315981222	0.0358537437978512	0.920503969077837
SH3KBP1	0.30082745224763	12.3364810853242	4.18219583768588	0.000152787285558098	0.0361463465685686	0.903083432353402
FAM111B	0.635937162618351	9.86780986887125	4.17042662255	0.000158380271967548	0.0367268214743478	0.871060447584957
MT1A	-1.12978688021463	11.2166320488038	-4.16670142901962	0.000160191838755758	0.0367268214743478	0.860930939082238
SERPINA7	0.187399553482662	14.6174011418091	4.16600407463528	0.000160533203043645	0.0367268214743478	0.859035044177809
PEG10	1.04123157858577	11.4597837978741	4.15919017912275	0.000163906271124404	0.0370909202015106	0.840515858008202
NUF2	0.266753649869862	9.19175893633079	4.14962715789244	0.000168757118213539	0.0374035527337849	0.81454255234355
TCP10L	-0.461960174390494	13.0298430609619	-4.14938642442599	0.00016888102007665	0.0374035527337849	0.813888983274132
ELOVL2	0.346144133040935	13.7284379151404	4.13712541130489	0.00017531030361409	0.0383855039991329	0.780618883968554
ATP8B1	0.497715802431605	10.290919882323	4.13397179732456	0.000177002179927795	0.0383855039991329	0.772067140180176
MC5R	-0.330313678809743	10.3632863908195	-4.12760707906304	0.00018046541145728	0.0387330866095784	0.754814707632484
RAMP1	-0.701935331430313	12.5718761776014	-4.1205343941599	0.000184391389678834	0.0389305589328837	0.73565419197775
CXorf38	0.247502041771963	12.6578149045092	4.11922840736374	0.000185125382312094	0.0389305589328837	0.732117427187434
C16orf75	0.757464278066436	10.4910497358646	4.11120420658868	0.000189698068373014	0.0389918139650148	0.710395657534073
RALGPS1	0.605354627176272	11.5838391039988	4.11103649471082	0.000189794806003602	0.0389918139650148	0.709941816203457
VPS45	0.309311344284671	13.1195483161681	4.10871639858398	0.000191138000909125	0.0389918139650148	0.703664130969187
AP1B1	0.28317841947403	11.3410976578212	4.10289742743394	0.000194547721399468	0.0389918139650148	0.687924783603187
TRPM4	-0.284747776161586	13.3541671272317	-4.09776890901606	0.000197601950141753	0.0389918139650148	0.674059595160325
ACOT12	0.408380745457041	14.5552616231312	4.0962528253192	0.000198513749197373	0.0389918139650148	0.669961980265725
PIGR	0.621290375523426	11.9837285808869	4.09623094894706	0.000198526935985954	0.0389918139650148	0.669902857591667
SPATA18	0.806200852956323	11.349940861607	4.09083914166967	0.000201803209946637	0.0392648694194302	0.655334514827662
MEGF9	0.432214296653443	13.0806542654931	4.08002374746609	0.000208534638108705	0.0395997784138305	0.626132797451264
DUSP5	-0.271718375749792	12.4288523921296	-4.07977576821802	0.000208691515571682	0.0395997784138305	0.625463577479088
KIAA0649	-0.386027482515725	10.5859485479932	-4.07892472387611	0.000209230780802217	0.0395997784138305	0.6231669816923
RNASE1	0.472980877163044	12.9464728089201	4.07239464781564	0.000213413975472355	0.0397668332139729	0.605550950951703
RRM2	0.955566323093541	11.4115897719159	4.07159209404493	0.00021393368173135	0.0397668332139729	0.603386628369376
TNFRSF11B	0.423517424020117	12.812108801611	4.05620959338911	0.0002241363870833	0.0412946499352852	0.561933300058891
PRC1	0.428044362783544	10.4370275324782	4.03314291627336	0.000240328943634274	0.0438895462940521	0.499880744992841
ATP6V0D1	0.42801317502262	12.2664697941731	4.0237420295332	0.000247249877356698	0.0447608277972965	0.474628816812227
KRTCAP3	-0.724169077957789	11.6832003955777	-4.02080271897344	0.000249453311608154	0.0447704180549151	0.466737998060142
RCOR1	0.445879443049309	11.2812553099736	4.01618348799214	0.000252954735016408	0.0449740653664856	0.454341673305037
GSN	0.605950892806808	10.6141372297599	4.01121496554607	0.000256774282740225	0.0449740653664856	0.441013969441626
ATG4D	-0.256307210213629	10.128028008188	-4.00863761849284	0.000258777651307006	0.0449740653664856	0.434102875028996
SNORA41	-0.734902825615565	11.3398216580623	-4.00638647809966	0.000260539889285197	0.0449740653664856	0.428067870649224
RAD51AP1	0.404860238148304	10.4258978882525	4.00530681372226	0.000261389207423256	0.0449740653664856	0.425173891267166
EPCAM	0.907477184460209	10.9556300105383	3.9991980637074	0.000266245601444912	0.0454341571842756	0.408805307024143
CAPNS1	0.254165141248954	13.6966628541514	3.98334334624006	0.000279262816544499	0.0469062201614309	0.366366569951698
LMO7	-0.402883875853176	12.2182993905708	-3.98320624555314	0.000279378034488565	0.0469062201614309	0.365999870487554
CHST9	0.814335856518905	10.8509531758537	3.97848683530998	0.000283372464162873	0.0470482206171489	0.353379951085997
CTSD	0.206162317916668	12.7112593683303	3.97688180226016	0.000284743541849309	0.0470482206171489	0.349089331428659
CHRNA10	-0.346798802687713	9.79245525920075	-3.96772413628966	0.000292690530547233	0.0476791189481312	0.324621591408127
AP3M1	0.361166507012811	11.6946948142972	3.96721095258254	0.000293142188643105	0.0476791189481312	0.323251096922103
CECR4	-0.391975416204406	10.0713527506037	-3.96019151265212	0.000299388451927721	0.0477311643293506	0.304512080802246
ZWILCH	0.288869418977789	11.4464619357394	3.95922324116495	0.000300260153160416	0.0477311643293506	0.30192820722047
NUSAP1	0.447925714499718	10.9849494509083	3.95913446851217	0.000300340195357362	0.0477311643293506	0.301691325939665
IFIT3	0.523556600789473	12.3509839520757	3.95332392157126	0.000305624612783049	0.0477914807845946	0.286190946106998
AGPAT1	0.21663678518369	10.2210260835582	3.94858523417503	0.000310000971984918	0.0477914807845946	0.273556476978018
C8orf47	0.655899836348512	11.9212189073023	3.9464512526552	0.000311991601460165	0.0477914807845946	0.267868712812221
MCM4	0.312012048585698	10.3282090540897	3.94576353455943	0.000312635761972022	0.0477914807845946	0.266035974400389
C14orf121	-0.742720380394239	10.7844146258692	-3.94305939033597	0.00031518118039973	0.0477914807845946	0.258830765628412
CCL20	0.953247720104487	10.8386582934639	3.94005703270526	0.00031803088154259	0.0477914807845946	0.250833241121674
C18orf56	0.64235340107386	12.6029808481753	3.93908174484603	0.000318961951413012	0.0477914807845946	0.248235836037697
AGPAT9	-0.490229397463455	11.7475500686559	-3.93895380192112	0.000319084289786188	0.0477914807845946	0.247895114816734
GCHFR	-0.253432158832851	13.8045072902761	-3.9334499435469	0.000324390397728154	0.0481062476595424	0.233242078377565
SNORA2B	-0.760045649512422	12.0178620497944	-3.92638424601635	0.000331327907933886	0.0481062476595424	0.214442808685845
FAP	1.01163279125306	9.2303522865717	3.92626253295787	0.000331448665487208	0.0481062476595424	0.214119091602351
TCF19	0.342617166229362	9.23818569249104	3.92498215374613	0.000332721584014795	0.0481062476595424	0.210713941470601
LPL	0.746319678740033	9.90279253721503	3.92327266465044	0.000334428509989738	0.0481062476595424	0.20616826770174
FOXM1	0.359437194943517	9.36160604488764	3.92265234533686	0.000335049998109114	0.0481062476595424	0.204518981715434
C17orf61	-0.380636187311683	13.6739567071395	-3.91663075944798	0.000341141467243621	0.048360854476536	0.188514372383071
AGAP8	-0.462216086394456	11.8633808240775	-3.91265476602698	0.000345222361097427	0.048360854476536	0.177952067159199
SIVA1	-0.256579774498052	13.3333540291955	-3.91256432884352	0.000345315733042001	0.048360854476536	0.177711868882175
TXNDC5	0.252476012371904	12.232095973796	3.9112444402838	0.000346681244433533	0.048360854476536	0.174206539793158
GCAT	-0.440245975710456	12.8910066208113	-3.90955389564124	0.000348437877490773	0.048360854476536	0.169717522809234
ARL4D	-0.376267468518696	12.4536747640568	-3.90235363487604	0.000356016808109632	0.0487581001169753	0.150606909535653
CHPF	0.391763642031465	12.0626166876543	3.89786891473157	0.000360817939424923	0.0487581001169753	0.138710928246163
PGAM1	0.212427691417084	13.1949082308506	3.89774575112276	0.000360950674597658	0.0487581001169753	0.138384307411096
MRPL53	-0.453448791200818	12.7114373109168	-3.89748134321899	0.000361235790734369	0.0487581001169753	0.137683131156767
STMN2	0.834978708588622	9.72075351476631	3.89584051606458	0.00036301001576114	0.0487581001169753	0.133332294781625
CHEK1	0.45466586096174	9.68596080884446	3.88974106938672	0.000369679734090243	0.0493356563078511	0.117165426845488
MPZL3	0.547034165966791	10.1540426864917	3.88017570793637	0.000380379340651979	0.0502511196095637	0.0918326919718959
CDH23	-0.494185611459136	11.183862092054	-3.87930605380319	0.000381366871526541	0.0502511196095637	0.0895307739995541
CCNA2	0.54175189065918	10.7628002603823	3.87568181849676	0.000385509178055491	0.0504774564650143	0.0799399253011472
PAQR4	0.630095979372735	11.1609770956417	3.87276541041729	0.000388874111071901	0.0505998132400369	0.0722248659178861
YWHAB	0.294202709817947	12.6560655745353	3.86795608598993	0.000394485348637573	0.0510111209520847	0.0595074837738236
TP53I3	0.416005599061911	10.5621498651663	3.86381969835959	0.000399374139941452	0.0513245075274142	0.0485747474479288
MR1	0.251956581162627	12.8285618845102	3.85118765642737	0.000414670062704827	0.0529001483853285	0.0152172991805726
ICAM3	-0.400609845966651	13.5248986704382	-3.84827710679938	0.000418274020122254	0.0529001483853285	0.00753781053288094
STS	0.66702458501512	12.385831099336	3.84575940244714	0.000421415998252458	0.0529001483853285	0.000896787297827828
FREM2	0.864226028940651	10.2225254916712	3.84534884814443	0.000421930513945838	0.0529001483853285	-0.000185972805404333
C17orf106	-0.474201316491298	12.0703424913133	-3.84343301329232	0.000424339535056913	0.0529001483853285	-0.00523799338694531
DPAGT1	0.190137360013926	12.1700588161749	3.82673251655108	0.000445910989665752	0.0547779518724651	-0.0492323889016637
AMFR	0.28772514024889	12.7181108466389	3.82437770692967	0.000449036748173714	0.0547779518724651	-0.0554292488184034
SLC4A2	0.381990308188573	10.6940111995039	3.82335486582509	0.000450401058161905	0.0547779518724651	-0.0581204334364926
LTB4R	-0.274665602359999	10.1930866890469	-3.81584518515221	0.000460541390993967	0.0547779518724651	-0.0778697789091591
NSF	0.314814536699034	12.379265910002	3.81385749225136	0.000463262140747024	0.0547779518724651	-0.0830943747181321
HAUS4	-0.375884392537946	11.908668518353	-3.81342043128582	0.000463862471597144	0.0547779518724651	-0.084243023123002
KRT8	0.395125311621763	12.195692317501	3.81320194427919	0.00046416285947198	0.0547779518724651	-0.0848172122046824
MT1M	-0.643810031478699	14.3220772118539	-3.80861170527157	0.000470517465439824	0.0547779518724651	-0.0968772514663474
PIK3CB	0.397372254377952	13.0242980331773	3.80531675475146	0.000475130721741411	0.0547779518724651	-0.105530354218341
SRC	0.304387259248383	10.0391230837543	3.8051167061087	0.00047541221427085	0.0547779518724651	-0.106055613785033
LPPR2	0.42344434652887	11.4864420969218	3.80417517102175	0.000476739235684681	0.0547779518724651	-0.108527606606747
PLXNC1	0.522128183553429	9.83432648044295	3.80382362908738	0.000477235625262167	0.0547779518724651	-0.109450510514391
CPT2	0.280085997117448	14.0423360485992	3.80110018159901	0.00048109820738103	0.0547779518724651	-0.11659915540762
ACO2	0.395740222494481	11.8208541887806	3.8009290227223	0.000481341964194934	0.0547779518724651	-0.117048349288204
HMMR	0.363174557782539	11.0972295342727	3.79905561102842	0.000484017815869954	0.0547779518724651	-0.121964417535914
CDK10	-0.252261987060015	10.7990000023267	-3.79778447716122	0.000485841603559955	0.0547779518724651	-0.125299445020405
RPS5	-0.370634474110805	13.4513027601496	-3.79724520863175	0.000486617337757055	0.0547779518724651	-0.126714160446997
IMMT	0.163386092642718	13.6109195368471	3.79714396772425	0.000486763105644174	0.0547779518724651	-0.126979745987507
NOSIP	-0.335072323370577	11.7575149399844	-3.78938728481104	0.000498057734520529	0.055747655779478	-0.147318879551453
SERPINB8	0.705251089601084	12.2296950001832	3.78148472068768	0.000509825259983396	0.0565805680848504	-0.168022210068925
SNORD126	-0.793270462493911	10.7167739176065	-3.78074887649385	0.000510934569381424	0.0565805680848504	-0.169949047881756
YWHAZ	0.283069121845243	13.3096894139092	3.77480937907194	0.000519974397783654	0.0570282091041422	-0.185495949862389
DNAJC17	-0.499802435337791	11.0805462804484	-3.7731736243938	0.000522491023791526	0.0570282091041422	-0.189775760086257
SCARNA17	-0.656964616769802	11.8135744474335	-3.77271769027605	0.000523194578937085	0.0570282091041422	-0.190968529413881
NARF	-0.366578560176276	11.3864782159788	-3.7694321550611	0.000528291656479495	0.0572838749804511	-0.199561976516973
LOC644928	-0.665240530657798	10.9993934447803	-3.76364706737716	0.000537383345552308	0.0579677920779974	-0.214685221181728
GLA	0.368045582648632	13.0278072115402	3.75529378739077	0.000550778400083249	0.0591064717079029	-0.236504369429538
ENG	0.396420650305625	13.1866783919143	3.75045895713764	0.000558678177757356	0.0592531583708048	-0.249123511967962
ARSG	-0.299973653736703	10.1801748245041	-3.74988299246723	0.000559626528851115	0.0592531583708048	-0.250626334491105
LRRC16B	-0.682587924468047	10.1164919658903	-3.74924209908043	0.000560683615882057	0.0592531583708048	-0.252298452158951
PTGFRN	0.3737877190747	10.9973492453629	3.74178826299556	0.000573120483725972	0.0597237178278724	-0.271736628137594
TK1	0.460013397833116	10.8001579210261	3.74175315265594	0.000573179691753349	0.0597237178278724	-0.27182814903408
OSTM1	0.358209028770716	12.4054094111942	3.7389816671099	0.000577872047098827	0.0597237178278724	-0.279051293472647
POLR3E	-0.385803753033629	11.465907192793	-3.73830912289747	0.000579016301554462	0.0597237178278724	-0.280803747491907
MGC16703	-0.272904980794619	9.4952443795318	-3.73803703391083	0.000579479850195986	0.0597237178278724	-0.281512692625607
BTN3A3	0.276947641286895	13.2002136171924	3.72635022134168	0.000599732056291527	0.0611933382481467	-0.311941945621411
NIPAL2	0.407513073114004	10.9758343547154	3.72361833356141	0.00060456379005963	0.0611933382481467	-0.319048958276143
PACSIN3	-0.47076167045809	12.1251010495591	-3.72358289788164	0.000604626709315449	0.0611933382481467	-0.319141129114236
COL1A1	0.847817034149228	10.1079520661996	3.7207670078432	0.000609646836250314	0.0611933382481467	-0.326464225024239
TM7SF4	0.428094930867609	8.92987462631931	3.71771609682345	0.000615131360340497	0.0611933382481467	-0.33439574851302
USP14	0.367520996537175	12.2899135269434	3.71700642196267	0.000616413930122909	0.0611933382481467	-0.336240292095243
CD2	0.467701915763904	11.3006946316306	3.71596475227266	0.000618301177666111	0.0611933382481467	-0.338947452757703
HELLS	0.390332912041906	10.0210658995448	3.71496953401072	0.000620109474880421	0.0611933382481467	-0.341533577011949
PPDPF	0.405852037565088	13.9714734921415	3.71492373022243	0.000620192822439068	0.0611933382481467	-0.341652593017796
C19orf61	0.357838519232851	10.2793475014715	3.70257563482468	0.000643060939641619	0.0624411405623727	-0.373713845825463
DCDC2	1.06470097549568	11.0234393437825	3.69988618554634	0.000648148483668589	0.0624411405623727	-0.380690541649639
KIF5B	0.238504439164572	13.3604329363146	3.69914353841915	0.0006495601522431	0.0624411405623727	-0.382616640760968
NCAM2	-0.929769950673215	12.6262626099478	-3.69894218575164	0.000649943406356202	0.0624411405623727	-0.38313883088207
LYZ	0.302930717281743	13.0297508216219	3.6984807172129	0.000650822587293774	0.0624411405623727	-0.384335560113345
ANXA5	0.500192107029724	13.656972841899	3.69712347373837	0.000653415035063285	0.0624411405623727	-0.387854919546772
ADAMTSL2	0.581322459501528	12.7010671571106	3.69690465278221	0.00065383393259029	0.0624411405623727	-0.388422272351387
GUCY1A3	0.388710145080113	11.794185561771	3.69467864317229	0.000658110016726009	0.0624426443463304	-0.394192949647498
HRASLS3	-0.324835666557712	13.1294003278253	-3.69278236344099	0.0006617739660816	0.0624426443463304	-0.399107606586382
MT1B	-1.31042700086863	10.9814929458405	-3.69222861611959	0.000662847610381816	0.0624426443463304	-0.400542559372774
ITGB2	0.1880637908664	13.5563964948752	3.69060066635719	0.000666013731729278	0.062458287751675	-0.404760584685513
RET	0.631649890161995	9.61145458309388	3.68363911477448	0.000679718214179416	0.0634576390179429	-0.422788527610355
C19orf70	-0.191214671351295	13.6083405334249	-3.67108059677814	0.000705131498618561	0.0655363065613385	-0.455271623953796
UGT2A3	0.369773705964565	13.2671772575329	3.66872870503303	0.000709991507174272	0.0656592355965238	-0.461349278311903
HS1BP3	0.391263761661444	11.048479636586	3.66739503302386	0.000712761767847369	0.0656592355965238	-0.464794905936231
SPTLC2	0.481463079565579	10.4970653689632	3.66557388860498	0.000716561419603077	0.0657184678181342	-0.469499027279773
KLHL6	0.353667499779796	9.89058805447768	3.66092945412326	0.000726340182659113	0.0659590241336299	-0.481491039490119
WDHD1	0.246360260679129	9.42806807014822	3.65995384390074	0.000728410590682844	0.0659590241336299	-0.484009198953673
RNF148	-0.33306658321112	8.17028486232567	-3.65974435044853	0.000728855911839938	0.0659590241336299	-0.484549885009852
EDAR	0.541768203328312	9.65578361744515	3.65800374618654	0.000732566079674225	0.0659590241336299	-0.489041699212768
KIF4A	0.501841779898283	9.2472956557499	3.65685464924587	0.000735025390220574	0.0659590241336299	-0.492006529554148
SNORD67	-0.501301830077802	13.2454135418346	-3.65288317268565	0.000743586589690106	0.0664408979002503	-0.502250203031253
RHBDD1	0.393202760336949	12.9196341499322	3.64867737860849	0.000752757604054396	0.0669729083709763	-0.513092679467936
FGF6	-0.198384265559723	8.37459336787449	-3.64486866607908	0.000761156682996811	0.0674320041843004	-0.522906524706422
SPATS2	0.274828133995181	10.8712579706725	3.64242509609605	0.000766592761897379	0.0676258250421252	-0.529200341795359
C1orf93	0.384233628190442	11.7504626391314	3.64022886846327	0.000771510478507602	0.0677724753251045	-0.534855425193582
MARVELD3	0.299225534405037	10.8285887876628	3.6366690315015	0.000779546130573764	0.0681906340017445	-0.544018327405216
GSTCD	0.311946634561004	10.1004727008821	3.63236845140665	0.000789361380230138	0.0686311525728863	-0.555082340492404
SFT2D2	0.235577182561617	11.9373774257733	3.6315793580367	0.000791175206181503	0.0686311525728863	-0.557111765521217
KBTBD11	-0.261271704424258	13.6431510942172	-3.63006734539949	0.000794661965225694	0.0686475827968204	-0.560999854329673
RARRES1	0.323173966524472	10.9061025527315	3.62755683125704	0.000800484001270233	0.0688647786051445	-0.567453894342761
NCAPG	0.507526752503184	10.7603818360473	3.62382631198186	0.000809211200566327	0.068982252923464	-0.577040492155448
TMEM92	0.774225200313948	9.7621043101238	3.62317043389079	0.000810755001578962	0.068982252923464	-0.578725476995555
MIR877	-0.369450004672849	8.72021273471185	-3.62272273335753	0.000811810423210225	0.068982252923464	-0.57987556127616
TMEM87B	0.351392620053955	11.3400842550807	3.62051236392479	0.000817040618815926	0.068982252923464	-0.58555274086824
SLFN5	0.456289846006438	11.6264839690113	3.61993308761775	0.000818416661323579	0.068982252923464	-0.587040304318863
PSEN2	0.279975859164928	12.0886495048094	3.61481316579995	0.000830676137562066	0.0697332520480027	-0.600183268716303
MITF	0.200336835817401	9.6343642646384	3.61208183866118	0.000837288287663745	0.0700060436179578	-0.607191092733218
IFI30	0.334480561541699	13.2817132419685	3.60956301008366	0.000843430869571098	0.0702375490944027	-0.613651504826886
RB1	0.204862908029096	13.0782231434202	3.60305875565315	0.000859493741777547	0.0712900406775568	-0.630324140903418
CUX2	-0.434199865858051	13.0179126697361	-3.60060479714824	0.000865630143898456	0.071514103038976	-0.636610803851589
CRYBG3	0.595636379401974	11.3466445509022	3.59261144800157	0.000885911940249799	0.0726205252926699	-0.657074521261768
LGALS9	0.440180027528246	10.8423171504766	3.59257751273941	0.000885999011688273	0.0726205252926699	-0.657161352890475
RSL24D1	-0.197960283535224	13.8328774273843	-3.5894550024929	0.000894046088206679	0.0729927274916661	-0.665149394497686
RNU11	-0.479491758484752	13.0592003983822	-3.58218263953535	0.000913061136880866	0.0740626992937916	-0.683740869987038
MT1G	-0.15414215971874	15.1271924805115	-3.58090193906687	0.000916449796920906	0.0740626992937916	-0.687013069837425
TMEM136	0.620098045848353	10.6586363011105	3.58038389948199	0.000917823930918788	0.0740626992937916	-0.688336507031404
SNORA5C	-0.646637426767269	10.0438407547124	-3.57670129836095	0.000927649504937745	0.0745665445687217	-0.69774183169508
GNG12	0.386572748707177	13.7492826521368	3.56912010023915	0.000948196178762859	0.0756146611471144	-0.717089596113215
PXMP2	-0.212663006939218	14.3021901779101	-3.5683377515809	0.00095034123182544	0.0756146611471144	-0.719085089711586
ARRDC4	0.405071408148498	13.2016274599206	3.56788501884384	0.000951584668838271	0.0756146611471144	-0.720239754553003
MICB	0.38064677062113	11.4132737783516	3.56211453258566	0.000967570959336766	0.0761119202714759	-0.734950848995208
HLA-DRB5	-2.14231125243376	11.2433149549376	-3.56203985994295	0.000967779510278155	0.0761119202714759	-0.735141142233675
NMRAL1	-0.312826898226495	11.8367443200925	-3.56122634431879	0.000970054352710291	0.0761119202714759	-0.737214153910735
NEDD1	0.239222146512462	11.6448657463438	3.56036588460858	0.000972466054671819	0.0761119202714759	-0.739406541794001
UBFD1	0.226074669316345	12.6616999248745	3.55672238588991	0.000982742051338248	0.0766281152315018	-0.748687086615729
LRRC16	0.413513630214771	12.1651436183693	3.55392162502656	0.000990712034477144	0.0769613203200733	-0.755817942484649
BMP5	0.438169604150481	11.040379544129	3.55077565765241	0.000999738374413819	0.0773738037803766	-0.763824481284574
TACSTD1	0.932702705275645	11.4732229876605	3.54538464570193	0.00101539005318729	0.0780789958957128	-0.777536737300879
SNORA79	-0.763404424139619	11.0336806303276	-3.54505632422067	0.00101635082798108	0.0780789958957128	-0.77837151091818
COL10A1	0.712405935499506	8.95238428756527	3.53831232848788	0.00103628011219076	0.0793173369694835	-0.795510170322832
TRIM25	0.227504804649472	12.828457085019	3.53363921885904	0.00105030913302591	0.0800966514302802	-0.807376754522162
QKI	0.228639902232247	11.3069787514611	3.52784377599617	0.00106796078742334	0.0810709172046527	-0.822082717890188
CCDC146	0.447577780265531	10.5906094728898	3.5268965160787	0.00107087286763435	0.0810709172046527	-0.824485275913087
ZWINT	0.310849508216176	9.54696658226249	3.52053114484136	0.00109063991796349	0.0817435784232334	-0.84062174677166
FLJ10916	-0.257492037489566	13.5494235592389	-3.51992842092527	0.0010925296559949	0.0817435784232334	-0.842148937441376
RAB6A	0.241678815961777	13.913383258547	3.51824660906729	0.00109781931512398	0.0817435784232334	-0.8464096600481
ALKBH7	-0.379909430821503	13.0021148637939	-3.51747547641123	0.00110025289918708	0.0817435784232334	-0.848362923457836
NCRNA00219	-0.395322064060151	13.2359519629731	-3.51714115409017	0.00110130957976969	0.0817435784232334	-0.849209689945379
NEDD4L	0.505026910319152	11.0770039727572	3.51574736142771	0.00110572538814918	0.0817435784232334	-0.852739441751353
ASPA	-0.297952469924468	12.3615470091134	-3.51435408180225	0.0011101565415477	0.0817435784232334	-0.856267208623195
SFTPD	-0.362694305834783	10.0703419753416	-3.51403640541452	0.00111116925374778	0.0817435784232334	-0.857071465293815
OSMR	0.670467770731074	11.5468686632238	3.51213363020177	0.00111725363311725	0.0819017724924929	-0.861887946452502
ANXA13	0.721859288255182	10.6358330960958	3.50752483030711	0.00113212359439131	0.0824921240864309	-0.873548854665727
NIN	0.19169977629786	10.2376411833534	3.50718376007197	0.00113323154275994	0.0824921240864309	-0.874411510718291
GLTSCR2	-0.251146832042611	13.1928814493386	-3.50245104734687	0.00114871322106457	0.0833277371057257	-0.886377516203178
HPS1	0.251668933907796	9.75686466610597	3.50015870696641	0.00115628463846044	0.0835857287781525	-0.892170514725339
SRXN1	0.375279904521374	13.4359090915988	3.49419552843693	0.00117620529583942	0.0847315503601418	-0.9072313471174
SNORD3D	-0.387693081368006	13.8949389030525	-3.49087411465607	0.00118744305241354	0.0852461272696466	-0.915614523485131
C12orf57	-0.455710760166907	12.2399017690815	-3.48501283645441	0.00120752571636628	0.0863899583815451	-0.930398610230226
ITGAL	0.425393747098967	11.4136465254857	3.48288701933216	0.00121488957034018	0.0866191300168224	-0.935757573884309
VAX1	-0.254053167962423	8.53765431525786	-3.47860615730137	0.00122984929407139	0.0867457384371555	-0.946544239669121
TLR3	0.295237108090364	12.7685250080349	3.47830537887945	0.00123090699072389	0.0867457384371555	-0.947301874910744
M6PR	0.180692746137913	14.1607233801214	3.47656483659042	0.00123704479393291	0.0867457384371555	-0.951685510920937
MIR606	-0.568350906436194	8.5559654033201	-3.47615296156436	0.0012385015031357	0.0867457384371555	-0.95272267693478
BCAT1	0.532126759580306	10.6491225772589	3.47591727418365	0.00123933581532244	0.0867457384371555	-0.953316147183701
RPL35	-0.39531548312622	12.1342251484144	-3.47526001232655	0.00124166530833721	0.0867457384371555	-0.954971052667089
IGFBP7	0.32040588077485	13.7145178849206	3.47263000597207	0.00125102871550841	0.0870168566373849	-0.961591524225681
HLA-DOA	0.37185326897278	12.7390838212929	3.47114046132592	0.00125636178421286	0.0870168566373849	-0.965340018651
MGLL	0.41273773307122	11.3110187413105	3.47066042558178	0.00125808510725072	0.0870168566373849	-0.966547874982241
REEP3	0.421291087278957	13.0525004029372	3.46589563057929	0.00127531387414402	0.0874754050787543	-0.978532419045984
ZNF511	-0.352977957837656	12.8893182791446	-3.46429654261032	0.00128114639714956	0.0874754050787543	-0.982552638968675
C2orf18	0.527323254786268	12.423144274498	3.46372987817725	0.00128321937486275	0.0874754050787543	-0.983977049862782
OAS3	0.490005497778428	10.9147242488471	3.4633058616785	0.00128477261668898	0.0874754050787543	-0.985042813518167
DYSF	0.346878862398352	12.133996506495	3.4620223633263	0.0012894852602833	0.0874754050787543	-0.988268481716989
ENTPD1	0.37510839792537	11.9048390620438	3.46144647416827	0.0012916051375389	0.0874754050787543	-0.98971560219641
SCARNA6	-0.794221686735341	10.8417981601492	-3.45895920586441	0.00130079928433194	0.0874754050787543	-0.995964332797432
SNORD4B	-0.608580218910674	10.7221610353141	-3.45854194099354	0.00130234782153307	0.0874754050787543	-0.99701240038132
TRMT12	-0.234501042563352	12.3976106908594	-3.45736238548396	0.0013067348936664	0.0874754050787543	-0.999974811886688
C12orf32	0.278765116486873	11.5971043610009	3.45649227488288	0.00130998012314348	0.0874754050787543	-1.00215973746121
UGT2B15	0.217219176615146	15.305886576143	3.45548931703206	0.00131373040133425	0.0874754050787543	-1.00467791065479
IL27RA	0.403345031883529	11.6862635692749	3.45467457801346	0.0013167844512347	0.0874754050787543	-1.00672324292238
TMEM144	0.328134282526801	12.024898822129	3.45005802422153	0.00133421836403708	0.0874754050787543	-1.01830810856906
SNORA47	-0.746697007638193	12.4168130916121	-3.44999547981448	0.00133445606606735	0.0874754050787543	-1.01846500496513
KIAA1826	0.310377607261559	12.9340490654491	3.44981340838464	0.00133514826513333	0.0874754050787543	-1.01892173388638
ROCK1	0.453461567295669	13.1370284964761	3.44948808195563	0.00133638594659768	0.0874754050787543	-1.01973778980767
TUBG2	0.678036921798242	11.6966345466626	3.44944589588504	0.0013365465209295	0.0874754050787543	-1.01984360742057
PPP1R3B	0.220176078225425	13.6976126574108	3.44693888334959	0.0013461222748971	0.0874754050787543	-1.02613090847774
CNGA1	-0.312770036403508	13.2900483137821	-3.44578239427687	0.00135056168157764	0.0874754050787543	-1.02903047163783
RC3H2	0.20133860330688	13.0419795241487	3.44573810658901	0.00135073196664005	0.0874754050787543	-1.02914150046655
TIGA1	-0.36368998564641	13.1312341709605	-3.44516154922166	0.00135295069097262	0.0874754050787543	-1.03058685860385
CASD1	0.321461467405317	12.4294725134734	3.44370190420029	0.00135858333877251	0.0875676363154952	-1.03424546094933
JAZF1	0.248548671402459	13.4695599930098	3.44036079994991	0.00137156096077305	0.0881312581553523	-1.04261698565807
MPP6	0.303391332664646	12.9950627424535	3.43853080800114	0.00137871925703048	0.0883186344988231	-1.04720049565311
ABCB8	0.430080716254247	11.1402566414096	3.43499457606961	0.00139265315987634	0.0885517252883863	-1.05605404895057
C14orf143	0.363383853487015	11.4599799783561	3.43381824375559	0.00139731807512585	0.0885517252883863	-1.05899816870362
VASH1	0.452191646598783	12.5605404747812	3.43378822824889	0.00139743730127051	0.0885517252883863	-1.05907328468005
C10orf46	0.355159286762396	12.4536929283917	3.43250349802044	0.00140254957572302	0.0885517252883863	-1.0622881017311
SNORA59B	-0.582653668356507	11.278950402914	-3.42998571100063	0.00141262042836139	0.0885517252883863	-1.06858665497335
PSMD1	0.220087628566207	14.1890338317562	3.4292859501047	0.00141543164825997	0.0885517252883863	-1.0703367744831
ADAMDEC1	0.429714911688597	9.29283410363655	3.42900411975369	0.00141656538438814	0.0885517252883863	-1.07104158781705
DNAJC25	-0.158241931084657	13.9082384807353	-3.42858701253363	0.00141824490091497	0.0885517252883863	-1.07208465309286
PSEN1	0.335639032608601	11.4179992152625	3.42722371716605	0.00142374761551223	0.0885517252883863	-1.07549341147419
POLS	-0.204558647374341	12.9099530720357	-3.4269408124677	0.0014248920683803	0.0885517252883863	-1.07620069445349
FKTN	0.27083426412281	11.4871268921652	3.42055005672985	0.00145098062034428	0.0898681469928762	-1.09217011421208
LYPD1	0.33159506523425	8.93051045814868	3.41964596939598	0.00145470798485034	0.0898681469928762	-1.09442804478838
GPC4	0.536358162310879	10.9582577411246	3.41731190948991	0.00146437319828055	0.0901954236595447	-1.10025587488566
SWAP70	0.194722472946603	12.6938963291751	3.41627890569614	0.00146867037900887	0.0901954236595447	-1.10283449385352
PMS2	0.344399811525689	11.3797814215466	3.41282876778134	0.00148311009732026	0.0907165482588109	-1.11144394589008
DCUN1D2	-0.241016987489621	10.6553108499922	-3.41018708100661	0.00149425785907732	0.0907165482588109	-1.11803297400853
FBXW7	-0.159227061739816	11.383159153694	-3.40749041982491	0.00150572018250161	0.0907165482588109	-1.12475641580705
SATB2	0.323401017014934	11.9536436239672	3.40738270594482	0.00150617976762335	0.0907165482588109	-1.12502491624532
SNORA51	-0.839428038486496	12.4432590094004	-3.40737651139503	0.00150620620211756	0.0907165482588109	-1.12504035738458
KCNAB1	-0.198020027866569	9.62768970089981	-3.40598218304498	0.00151216762447182	0.0907165482588109	-1.1285156284872
ZNF579	-0.213905175444323	10.2261325074529	-3.40502115998881	0.00151628957675111	0.0907165482588109	-1.13091048830812
SNORD80	-0.497864141914162	12.3848276663411	-3.40282494781904	0.00152574975460209	0.0907165482588109	-1.1363821192927
CHRNB2	-0.254488587467071	8.20020233581264	-3.40218478330759	0.00152851785898303	0.0907165482588109	-1.13797667895869
SNORD100	-0.461531011115987	12.8524024744675	-3.40022693778083	0.00153701349207266	0.0907165482588109	-1.14285243562051
C11orf85	-0.298009067371137	8.92440335808303	-3.40004607854341	0.00153780056241435	0.0907165482588109	-1.14330276864268
COL5A3	0.833807953054347	11.5999412343934	3.39992112400518	0.00153834456938183	0.0907165482588109	-1.14361389374076
PRAMEF10	0.926115644516779	10.1060438123029	3.3993051203815	0.00154102911521079	0.0907165482588109	-1.14514759875058
PRKX	0.332264590753752	9.45583485632682	3.39877027323744	0.00154336361016352	0.0907165482588109	-1.14647912665755
CCDC45	-0.174896397238586	12.8958831037105	-3.39828631462159	0.00154547889867168	0.0907165482588109	-1.14768387180203
C21orf34	-0.277250939006896	11.1861051577635	-3.39707156154608	0.00155080055390225	0.0907165482588109	-1.15070743365518
MEX3B	0.394760000779725	9.40513347463302	3.39636559095516	0.00155390134541207	0.0907165482588109	-1.15246436171968
TULP4	0.294471389355541	11.1715349694804	3.39598191697822	0.00155558901620613	0.0907165482588109	-1.15341912054488
GRTP1	-0.422236782212893	11.4509086594706	-3.39424905946404	0.0015632331901917	0.0909076865547512	-1.1577305784957
TTYH3	0.337089971751601	11.8943995749152	3.39196231318092	0.00157337566760548	0.0912426407350375	-1.16341840222705
SNORA71A	-0.940699736710354	10.629158223585	-3.39075166030157	0.00157877072841524	0.0913011883191023	-1.1664288547423
MSN	0.285204729028473	12.6164620885565	3.38883650014497	0.00158734139818847	0.091542550052315	-1.17119002186659
SETDB2	-0.212638747181154	13.1816875526726	-3.38745520269086	0.00159355050151097	0.091646762129715	-1.17462311777732
FUT4	0.364784765084881	11.07325287249	3.38634825680628	0.00159854309410082	0.0916806299616668	-1.17737381187798
CDC25C	0.288765245018698	9.21160197314258	3.3839655746895	0.00160934028714388	0.0919030602210225	-1.18329304884784
SHC4	0.700673097654974	9.77968757962353	3.38354570186499	0.00161125015517908	0.0919030602210225	-1.18433590379682
GINS3	0.41000916721317	12.0557246167345	3.38071902012868	0.00162416426788384	0.0923865461559392	-1.19135489372163
AP3B1	0.247625869503965	13.178914271571	3.37642649947735	0.00164396441373748	0.0932580248762958	-1.20200789263467
PDCL3	0.200963226613059	13.441941296432	3.37527427141007	0.0016493184047676	0.0933074996436323	-1.20486624243212
ProSAPiP1	-0.359358270180811	10.893749423754	-3.37383388540389	0.00165603477163632	0.0934335715737033	-1.20843871371562
CDC45L	0.584415048952621	9.35467974316816	3.37061978393412	0.00167111602311087	0.0937457913120523	-1.2164075132091
PPIC	0.194564434492477	14.1103137875967	3.37004672885454	0.00167381865152234	0.0937457913120523	-1.21782788535344
C12orf49	0.398789329581939	12.1430160801723	3.36978015050838	0.00167507730285237	0.0937457913120523	-1.21848858237194
ABCB4	0.270603386624545	13.580368787478	3.36412413031473	0.00170199607666073	0.0948647886643216	-1.23250020689735
C6orf89	0.314241006909631	12.3069328894621	3.36366793150603	0.00170418516549576	0.0948647886643216	-1.23362980771945
SNORD83B	-0.922022456807596	11.3444397681314	-3.36096978021251	0.0017171873841975	0.0953336644042875	-1.24030909723841
FOXN4	0.742293511638296	9.93459776186372	3.35976687129386	0.00172301457737389	0.0954027672509228	-1.24328599819401
SLC30A6	0.209494139898007	11.8010568227683	3.35745603089501	0.00173426183626626	0.0955354644815491	-1.24900318292742
ABCB7	-0.234478836249998	12.4747633440883	-3.35738905434687	0.00173458886469213	0.0955354644815491	-1.24916885686103
ZCCHC7	-0.173305196292466	13.0921935037614	-3.34594777611629	0.00179132510733229	0.0982456577026453	-1.27744456077491
NTHL1	-0.366731862183409	13.3858025568664	-3.34475452739598	0.00179734318050837	0.0982456577026453	-1.28039059269848
RALGAPB	0.309139544249858	12.491277128239	3.34218018466868	0.00181039243192772	0.0982456577026453	-1.28674453752556
DPPA4	-0.617144459584553	10.1840824372585	-3.34159639450955	0.00181336418152442	0.0982456577026453	-1.28818507732203
SOS1	0.512137427902877	12.0392960155444	3.3405574422115	0.0018186644130607	0.0982456577026453	-1.29074842933918
SNORA59A	-0.268749453847462	13.243782324576	-3.3404756520163	0.00181908229349494	0.0982456577026453	-1.29095020802971
GPC3	0.788755427375243	9.84908806431183	3.34036017183516	0.00181967245781868	0.0982456577026453	-1.29123509639744
GCDH	-0.321866850873715	12.2457048702042	-3.33999326191738	0.00182154877146938	0.0982456577026453	-1.2921402245969
SNORD21	-0.538465154818988	13.0439584953314	-3.33905733021276	0.00182634331969858	0.0982497198263687	-1.29444883108612
CRADD	-0.244393024740674	12.8420270515432	-3.33746162891396	0.00183454545547086	0.0984366026738348	-1.29838406052789
MELK	0.278397803887009	8.96334397439967	3.33463012134805	0.00184918631228733	0.0984417391856284	-1.30536450918439
C1orf175	-0.570232521953429	10.0596826233013	-3.33430573423081	0.00185087071051487	0.0984417391856284	-1.30616401222794
PRRG4	-0.206065956231301	11.3961394228337	-3.33343368199163	0.00185540614276855	0.0984417391856284	-1.30831311720429
BAIAP2L2	0.587768566710841	10.0845041564031	3.3333154117081	0.00185602206642383	0.0984417391856284	-1.30860456212522
C4orf44	-0.208510748559194	8.7172031045366	-3.33244793082541	0.00186054566125604	0.0984417391856284	-1.31074206464104
RBMS2	0.328919270220158	11.0436984517818	3.33197582679345	0.0018630119236821	0.0984417391856284	-1.31190522081868
PDIA6	0.269760849841266	12.7212608727513	3.32731755513889	0.00188751424419118	0.0994839469615597	-1.3233774333753
VDAC3	0.116471604339326	14.8970613086555	3.3247466612295	0.0019011682197747	0.099852166877129	-1.3297052705748
LOXL4	0.6808974007382	12.0969152344623	3.32419826263263	0.00190409290793123	0.099852166877129	-1.3310547270166
SPRYD3	0.274754665971029	11.6710268381098	3.32276586264504	0.00191175233458665	0.0998911435376033	-1.33457890476894
DNMT1	0.325943878098718	13.0946604987756	3.32226596746531	0.00191443231046178	0.0998911435376033	-1.3358086214244
HSPA4L	0.369914019525572	11.6925450808661	3.31942958105118	0.00192970628149973	0.100070532575357	-1.34278411621425
GRAMD1B	0.34864839594667	9.89756239679352	3.31914239749	0.0019312592229654	0.100070532575357	-1.34349020617933
WBSCR27	-0.396186123949109	9.33734706923145	-3.31895182239104	0.00193229041237781	0.100070532575357	-1.34395874966893
SNORA67	-0.584138914439293	11.5771035637034	-3.31581132960774	0.0019493591262318	0.100263539029067	-1.35167781927918
OIP5	0.368115599454701	10.883443243132	3.31426607783409	0.00195781025338072	0.100263539029067	-1.35547448352893
MT1F	-0.25097584919242	15.3349422716389	-3.31358465805345	0.00196154807752539	0.100263539029067	-1.35714842220316
MANSC1	0.32948305244858	11.4799737362269	3.31348232008179	0.00196211002344485	0.100263539029067	-1.35739980415514
MCTS1	0.155403772067322	14.18448493934	3.31282173986112	0.00196574101204456	0.100263539029067	-1.35902234657535
SNORD12B	-0.70337478260001	11.884069190073	-3.31204293279572	0.00197003007294727	0.100263539029067	-1.36093505955197
CDC42BPB	0.411331370247515	12.0133574199253	3.31153027223638	0.00197285826889413	0.100263539029067	-1.36219399780968
ZNF554	-0.341790163979711	9.57703112983487	-3.31118465061762	0.00197476714202484	0.100263539029067	-1.36304268030112
TM7SF3	0.333424199575326	13.227592419319	3.31035420478258	0.00197936089826344	0.100263539029067	-1.36508166647499
SNORD41	-0.519940298415486	12.9732541821598	-3.30863394804459	0.00198890918869341	0.10050267087235	-1.36930452414209
PAPLN	0.611492711659658	11.0344088196478	3.30570214099912	0.00200528333054695	0.101084730408371	-1.37649875842697
RP2	0.278159016155662	13.0044225262498	3.3028402763657	0.00202139056507169	0.101273457981147	-1.38351805648472
CYTH2	0.516447503245217	10.0737855260153	3.30100823055483	0.00203176631568804	0.101273457981147	-1.3880097990816
XLKD1	-0.276554967312036	13.4924901727818	-3.30094246491012	0.00203213971886924	0.101273457981147	-1.38817101591776
RFC4	0.266078882845306	12.8192826968288	3.30074990680813	0.00203323339798892	0.101273457981147	-1.38864303978052
AFAP1L2	-0.306677266987956	10.7736669169278	-3.3007294525882	0.0020333496054623	0.101273457981147	-1.38869317899556
TSGA14	0.277901447692564	10.1660803160908	3.296827671029	0.0020556329640321	0.10193218011858	-1.39825451173779
CLPTM1	0.33307589613965	13.7530080090218	3.29632438430341	0.00205852413647604	0.10193218011858	-1.39948737388786
RCL1	-0.202220025494293	13.4317248641161	-3.29578033761534	0.00206165381028524	0.10193218011858	-1.40081996827103
CENPM	0.297811554003271	9.06245361264618	3.29499842511146	0.00206615975839573	0.10193218011858	-1.40273498601779
RTN1	0.312948555215184	10.1134388529277	3.29060534294597	0.00209165063311885	0.1028276304059	-1.4134897196689
KIFC1	0.383514822564136	9.0330461034032	3.28950222932511	0.00209809829815705	0.1028276304059	-1.41618904056127
LZTR1	0.264391408715195	13.5022122662631	3.28932638301204	0.00209912786024821	0.1028276304059	-1.41661929152478
SLC2A10	0.219214561013644	13.4788296165174	3.28839485315253	0.00210458989407839	0.102853185457319	-1.41889829920949
ABCC4	0.501200586446396	10.2494711786684	3.28335469882391	0.00213437814721537	0.104035018933609	-1.43122307773532
MMP15	0.454185243461628	11.7029399078188	3.28261778602847	0.00213876690059968	0.104035018933609	-1.43302420448482
FCGBP	0.670392262154206	10.6177535133042	3.28142457492845	0.00214589138750901	0.104138258267016	-1.43594012819306
AKR1B15	0.618813738382277	9.15112447933184	3.28054021741806	0.00215118631349404	0.104152436885192	-1.43810091584179
HSD17B14	-0.644720086913003	9.69518062607608	-3.27954319783033	0.00215717068330957	0.104199852565712	-1.44053659600688
HUS1B	-0.274602727521609	8.94627086865988	-3.27843925701047	0.00216381529165771	0.104278867030143	-1.44323301116493
TSN	-0.183084113410262	12.7640174763448	-3.27243351493013	0.00220030609802189	0.105720669473306	-1.45789359718751
MORF4L2	0.263064688766359	14.3452832821259	3.27184890514628	0.00220388926228037	0.105720669473306	-1.4593199030605
CASK	0.252767092958782	12.8909180425383	3.27062600823001	0.00221140253547678	0.105806239344801	-1.46230302518127
TRIM5	0.271873240850315	10.2151184373172	3.26990600881169	0.00221583747318956	0.105806239344801	-1.46405909984451
LIPJ	-0.304029103889395	10.1261272093507	-3.26806744371534	0.00222720076844148	0.106105475510717	-1.46854239278341
LAMP3	0.344972604409191	10.005834079983	3.26704604599771	0.00223353745419147	0.10616442068222	-1.47103244955258
F2RL1	0.439785382708157	11.7132354907353	3.26390393333204	0.00225313854135845	0.106852144174355	-1.47868991215788
NRXN2	0.382496047638959	9.81009550503799	3.25980679145669	0.0022789429458328	0.107734916859297	-1.48866876586135
RPL10L	-0.235179595729431	9.16074083348087	-3.25930811190751	0.00228210280680869	0.107734916859297	-1.48988286352438
NUDC	-0.238201115535363	14.123077519553	-3.25686818935875	0.00229762337937342	0.108050407504141	-1.49582169193496
ARFGEF2	0.316448486580683	12.4372830445394	3.25662658524654	0.00229916569116358	0.108050407504141	-1.49640962927085
C7orf27	-0.258776138057838	11.7281454142826	-3.25481014419527	0.00231079272174444	0.108153752710416	-1.50082912503191
CYP3A7	0.379356905769979	13.7210773203772	3.254660256207	0.00231175464509031	0.108153752710416	-1.50119374987403
CASC5	0.27738589416218	10.7117278471886	3.25184620798413	0.00232988489397801	0.108757564142888	-1.50803762896189
CBX5	0.216403895562513	12.5235181291548	3.24898179645383	0.0023484782977766	0.109071158904801	-1.51500065131913
GPT	-0.358413381870847	13.1771035946838	-3.24883556990564	0.00234943125156132	0.109071158904801	-1.51535601901615
BAT4	-0.340385849936228	11.2823825749627	-3.24702253893784	0.00236127726742676	0.109071158904801	-1.51976141397684
TMEM120A	-0.213409259680459	13.9409541575397	-3.24616459541071	0.00236690266880234	0.109071158904801	-1.52184561681111
ZCCHC24	-0.236610000155576	11.5703581185503	-3.24610459726961	0.00236729654304242	0.109071158904801	-1.52199135898852
AHCYL1	0.198430796392715	13.4891170843746	3.24540805831405	0.00237187372261464	0.109071158904801	-1.5236832211764
XAB2	-0.368204664171589	12.0575563598203	-3.24359211282443	0.0023838464330964	0.109071158904801	-1.52809313111185
AQP4	0.359444331027916	9.4579102771415	3.24286130179523	0.00238868092139976	0.109071158904801	-1.52986747585314
MKRN2	-0.122642473212201	12.8988879224105	-3.24282412133463	0.00238892712769128	0.109071158904801	-1.52995774083773
C10orf76	0.340852688997492	12.7482855823565	3.24281415118391	0.00238899315339783	0.109071158904801	-1.52998194580662
C20orf72	0.187845570057087	13.1908426689391	3.24176030585167	0.00239598185370431	0.109090474175542	-1.53254018044679
KRTAP19-3	-0.181218110217104	7.91119547809931	-3.24117133852937	0.00239989611280073	0.109090474175542	-1.53396971275265
SNORD89	-0.374198759489001	14.3785725530796	-3.23948259863751	0.00241115312081021	0.109322473516507	-1.53806780075936
ZNF280D	-0.233189495779035	12.4023863346154	-3.23842865732349	0.00241820400097941	0.109322473516507	-1.54062481653436
PRODH2	-0.254140049118282	13.0189108022504	-3.23804833399502	0.00242075317215571	0.109322473516507	-1.54154742366036
SNORD36C	-0.62804639266127	12.0248448642087	-3.23677239609606	0.00242932397799898	0.109472069043205	-1.54464221929074
C9orf3	-0.382409697414516	12.2070888321748	-3.23098973071753	0.00246853007024481	0.110409429989781	-1.55865964845893
HLA-A	0.221708465557644	14.6391472658527	3.2304392586082	0.00247229338272461	0.110409429989781	-1.55999329266298
ME1	0.495447706488619	12.3712464983974	3.23036671764586	0.00247278971621712	0.110409429989781	-1.56016903029089
MIR744	-0.402405078255502	9.49972147702754	-3.22935904355067	0.00247969412580984	0.110409429989781	-1.56260999373395
MIR645	-0.302148319216382	8.3491886195304	-3.22921085933729	0.00248071100045064	0.110409429989781	-1.56296891568578
FLJ31568	-0.198421292020184	8.37116785636127	-3.22903111001392	0.00248194501345971	0.110409429989781	-1.56340428028693
LAMA2	0.449569485228416	10.5497922876686	3.22781194978756	0.00249033016768178	0.110546234031913	-1.56635681110466
M6PRBP1	0.200312896431006	12.7124247400251	3.22597051672315	0.00250304618623775	0.110874294789965	-1.57081517285541
SLC16A13	0.456195838090505	11.793301617711	3.22427644366141	0.0025147990078127	0.111158387566141	-1.57491550778979
CHI3L1	0.425559900237703	9.1839749263071	3.2225743949331	0.00252665988489109	0.111335669091025	-1.5790339413972
DHRS11	0.261455639694473	11.7295963941566	3.22216719803272	0.00252950533071017	0.111335669091025	-1.58001905319762
IFI16	0.28191656215852	12.4078623616097	3.21897878161581	0.00255189096798645	0.112084004351287	-1.58773024002892
MND1	0.389915345720757	9.40330976940578	3.21668185158317	0.00256813387625833	0.112218817348333	-1.59328273156962
LYN	0.236479372740877	13.9005284538394	3.21648047720344	0.00256956257647087	0.112218817348333	-1.59376941928206
FSD1	-0.220994998181137	8.7179122254727	-3.2162595339759	0.00257113098012175	0.112218817348333	-1.59430338203638
SNORD46	-0.428306192328044	13.6680774962997	-3.21524915594622	0.00257831490200885	0.112223329725622	-1.59674494430684
GLRX3	0.219451559927947	13.8504469543854	3.21472976815839	0.00258201522352529	0.112223329725622	-1.59799987003747
COL5A1	0.497035824475253	10.7329285915883	3.21200677294589	0.00260149747931826	0.112610231908226	-1.60457721954659
SDCBP	0.280172565017752	14.3999433089744	3.21159013986252	0.00260449064072929	0.112610231908226	-1.60558331528961
POLR2I	-0.345322657611041	12.572753043583	-3.21122117943601	0.0026071440405286	0.112610231908226	-1.60647422906855
GNMT	-0.534287417425162	14.4455301182065	-3.20958999134562	0.00261890557422005	0.112849060384808	-1.61041230736321
CPZ	0.221710985926681	8.40932279636762	3.20849206840178	0.00262685036149033	0.112849060384808	-1.61306232617157
KCNJ5	0.281870947298835	9.28742763257001	3.20820452818106	0.00262893483292338	0.112849060384808	-1.61375626831715
RPL7	-0.325350708010305	12.0511525731905	-3.20660563980975	0.00264055432830548	0.113075339333736	-1.61761434954327
SLC2A12	0.592276906779272	12.5412978111382	3.20586479353363	0.00264595472555859	0.113075339333736	-1.61940162981079
SNORA28	-0.723497073449598	11.1693372267281	-3.20470299795053	0.00265444472573256	0.113075339333736	-1.62220397816223
ZNF17	-0.185371020340089	12.3558304438	-3.20315978554485	0.00266576193439566	0.113075339333736	-1.62592545595489
TRIOBP	0.232138444520128	10.9382336658522	3.2030851987713	0.0026663100767234	0.113075339333736	-1.6261052975304
SNORD49A	-0.612940760080708	11.221570247615	-3.20301931461317	0.00266679435193162	0.113075339333736	-1.62626415364675
CHADL	-0.343016041361969	9.81711588951482	-3.19976761712556	0.00269079953420487	0.113658660184087	-1.63410218366288
ELL	-0.328761568100461	10.7053703773657	-3.19945594206511	0.0026931111569903	0.113658660184087	-1.63485322391088
TIMP3	0.401477819734922	12.7459413797907	3.19820897599385	0.00270237846533495	0.113658660184087	-1.63785761459969
NUP62	0.265692493273113	12.7159807033544	3.19752696626546	0.00270745986264666	0.113658660184087	-1.63950054361736
FOXE3	-0.195979579140213	8.01345605528761	-3.19747487040555	0.0027078483813491	0.113658660184087	-1.63962603197682
SALL4	-0.393573451493634	9.99636929674908	-3.19602231425687	0.00271870250676311	0.113884642833604	-1.64312448254579
SPRY2	-0.270271224167013	12.7476897109721	-3.19383459563018	0.00273512793710981	0.114342627555601	-1.64839186971371
RHBG	-0.702184912420494	10.3101648479036	-3.19155784084052	0.0027523216958283	0.11483083243577	-1.65387147505951
PLA2G4C	0.354449837695277	13.0158438139092	3.1898456695077	0.0027653192150022	0.11500674581024	-1.65799081329137
SNORD94	-1.15500463502764	9.71182343879138	-3.18954780329097	0.00276758632263462	0.11500674581024	-1.6587073268451
LOC253039	0.433205461830614	11.9757847295991	3.18835204192405	0.00277670519274412	0.115155827505458	-1.66158333668278
ME2	0.221091989301033	12.7007606813322	3.18696090821573	0.00278734979597885	0.115367466008914	-1.66492848512197
WASPIP	0.258377133424045	12.1475273691395	3.18525805361135	0.00280043223859701	0.115678965824109	-1.66902208289708
DHDDS	0.332138078853228	12.0200105040031	3.18281833799542	0.00281927713993946	0.116018550416397	-1.67488491390149
CEP78	0.244594312071927	11.0973291072531	3.18275105151193	0.00281979857393232	0.116018550416397	-1.6750465727264
DDX5	0.251739406116675	14.612794928161	3.18136624196545	0.00283055041100422	0.116231220920507	-1.67837321148489
ATP6V1C1	0.201504874391535	12.103461282984	3.17974742487656	0.00284316834189122	0.116519530924869	-1.68226095380588
HRIHFB2122	0.403198514057745	10.5064840703571	3.17837406609279	0.00285391479135265	0.116564394577752	-1.68555832713561
TCEA3	-0.218898964392581	13.4195372169855	-3.17817687730797	0.00285546093638761	0.116564394577752	-1.68603170245283
SNORA23	-0.749693265971848	12.2513933808846	-3.17515029168387	0.00287929196532155	0.117307200442327	-1.69329529733452
CERCAM	0.308209514008604	8.6349755721353	3.17255568795911	0.00289987143092477	0.117914889297701	-1.69951904327513
ANKRD5	0.321782560486234	10.258403099719	3.17056915283128	0.00291572197148349	0.118034676446656	-1.70428224772144
GPR162	-0.310749398396061	10.2212031266002	-3.1705401640533	0.0029159538787064	0.118034676446656	-1.70435174287999
ANO10	0.283011618766993	11.0956283975329	3.16938719738807	0.00292519166531368	0.118034676446656	-1.70711547168802
BLVRB	-0.291989710986494	12.4305816041785	-3.1684986810354	0.00293232952192016	0.118034676446656	-1.70924490803838
ARPC4	0.180301159889058	11.4124495295841	3.16838317082567	0.00293325867829504	0.118034676446656	-1.70952171724003
DCN	0.165611795835073	14.2222012324311	3.16725740878342	0.00294232883966054	0.118034676446656	-1.71221919830425
SYNGR1	-0.257489974184683	9.89531625785482	-3.16677465064375	0.00294622650606074	0.118034676446656	-1.71337578643305
PKP4	0.249879175342169	12.9100439818003	3.16653368027784	0.00294817386772954	0.118034676446656	-1.71395306382488
ARCN1	0.190875393629904	13.3222292582621	3.16456349290428	0.00296414137491878	0.118344389980815	-1.71867197925316
TUBA1C	0.192726705680867	13.8858791840151	3.16408032731552	0.00296806970110521	0.118344389980815	-1.71982898334958
TSHZ2	0.570365735373638	12.4322212874522	3.1634793248443	0.00297296296459802	0.118344389980815	-1.72126802316564
IDE	0.400246740576787	13.0968992250271	3.16101354384676	0.00299311898896775	0.118919359220075	-1.72717045754977
SLC46A3	0.206103936499234	14.0060571443156	3.1593481779447	0.00300680527985535	0.119235579278683	-1.73115542386385
ILDR1	0.511068307110166	9.78630674013637	3.1585296791043	0.00301355354383626	0.1192759909299	-1.73311352775632
AZGP1	-0.267340492085072	12.3656646413224	-3.15721052875384	0.00302445969220741	0.119365437365438	-1.73626873672644
PDX1	0.58097359662246	9.80662381838455	3.15608519733401	0.00303379294135243	0.119365437365438	-1.73895976546971
IL4R	-0.452272043785852	11.0430138899973	-3.15589690474325	0.00303535725729764	0.119365437365438	-1.73940998002793
GINS2	0.603066604125244	11.7463377636616	3.15548915893127	0.00303874738477747	0.119365437365438	-1.7403848628001
C9orf91	0.291429448905426	12.3303200266195	3.15303260185199	0.00305924790634207	0.119944410851479	-1.74625674235508
UGT1A6	0.457484835062306	11.9074590854531	3.15181433982755	0.00306946304585154	0.120118705172149	-1.74916777025298
HERC6	0.479280936892579	12.5374866229616	3.1492042779829	0.00309145716533428	0.120295477708519	-1.75540232701465
CBLN4	-0.548995285012461	9.32130819420669	-3.14911157420299	0.00309224108397366	0.120295477708519	-1.75562371069675
MCM10	0.33372723447194	9.46446982733279	3.14865202632665	0.00309612987463398	0.120295477708519	-1.75672109091334
MPZL1	0.287374626027916	12.3932663625729	3.14682238200654	0.00311165862884755	0.120295477708519	-1.76108929193758
CES2	0.219458069975277	14.1904405157882	3.14682119045367	0.00311166876588442	0.120295477708519	-1.76109213624742
SAMD4A	-0.467815009283102	11.5040659866819	-3.14671516361899	0.00311257090540894	0.120295477708519	-1.76134522634011
MRPS5	-0.213271216537525	12.3616790819529	-3.14636281329193	0.00311557068941361	0.120295477708519	-1.76218626488962
ARMET	0.205798578763577	14.3795004962759	3.14581904736728	0.00312020548357752	0.120295477708519	-1.7634840947722
CTSK	0.321288728274503	12.8839762779236	3.14364432710196	0.00313880700336891	0.120788951946649	-1.76867330884354
COPB1	0.165372204020468	14.3229688027574	3.13958840179249	0.00317377996897968	0.121834070469528	-1.77834586233093
DUSP12	-0.286358051902429	11.9011986710177	-3.13913994081424	0.00317766944929891	0.121834070469528	-1.77941490981082
Magmas	-0.366474566388197	12.6323699266721	-3.13686182341574	0.00319749714325976	0.122035513429645	-1.78484416189425
DONSON	0.354807957013641	12.4911231161165	3.13583317640424	0.0032064882961245	0.122035513429645	-1.78729490986572
KIAA1715	0.404121559651211	11.9172279826414	3.13574815915931	0.00320723247951646	0.122035513429645	-1.78749744246987
QSOX2	-0.224325087349229	11.1808989721885	-3.135518150571	0.00320924663743996	0.122035513429645	-1.78804536532881
CKAP5	0.279281764343843	12.5284921236298	3.13485577010673	0.00321505370687298	0.122035513429645	-1.78962314848235
RFX5	0.15405526824213	10.6410674810372	3.13436386962248	0.0032193726093362	0.122035513429645	-1.79079472599915
UFD1L	0.317461292561067	10.6348670362569	3.13384256848987	0.0032239556360202	0.122035513429645	-1.79203621259651
TAOK1	0.267468213270671	13.0323128518722	3.1327152129868	0.00323388789720438	0.122138379035292	-1.79472062023982
SPTAN1	0.172581443608326	13.3921894140483	3.13181653628631	0.00324182615599885	0.122138379035292	-1.79686010975214
EIF6	-0.193454232530934	10.6487110584553	-3.13153993079257	0.00324427319306963	0.122138379035292	-1.79751855630398
B3GALNT2	0.207592452980716	11.7962598206916	3.12987225516837	0.00325906359906068	0.122323568573597	-1.8014876703872
C6orf167	0.264869531403706	9.59942187561554	3.12928521063899	0.00326428517131016	0.122323568573597	-1.80288456246397
ST3GAL6	-0.305272853676556	13.4414053242437	-3.1290006636187	0.00326681896954319	0.122323568573597	-1.80356159722242
CDK7	-0.137553035208509	13.2343371394146	-3.1259442551139	0.00329415275210801	0.122919976772424	-1.81083159846434
TIMP2	0.287894090748468	11.8088724329677	3.12589942101237	0.00329455531192722	0.122919976772424	-1.8109382107396
SNRPD2	-0.204279493659497	11.7287789143909	-3.12482022557251	0.00330425931156416	0.123043490796328	-1.81350419349346
C7orf55	-0.326956068745822	12.4104695463879	-3.12421801014257	0.00330968609663979	0.123043490796328	-1.81493584727065
MIR210	-0.428758700704561	8.35160207369513	-3.12208224426615	0.00332900024072788	0.123540919806976	-1.82001194232484
SNORA12	-0.830386760139236	12.2969225952517	-3.11870744579762	0.00335973641135756	0.124133711463892	-1.82802876345135
SNORD91B	-0.757450567070208	12.05084396545	-3.11852559020785	0.00336140026037202	0.124133711463892	-1.82846061818066
IL18BP	0.257240475065938	10.9863765508594	3.11775177897435	0.00336848878790438	0.124133711463892	-1.83029803423857
CAP1	0.214021992064884	14.9801938148419	3.11771522338551	0.00336882400581676	0.124133711463892	-1.83038482901043
LOC400506	0.347331767363022	11.1171033135272	3.11513825374237	0.00339253460809686	0.12478653357945	-1.83650190055865
BREA2	-0.28546367959394	9.2285418145108	-3.11423113971463	0.00340091837292688	0.124874285019338	-1.83865446093356
DGCR6L	-0.23401828700745	13.2213324285443	-3.11297842090328	0.00341252847440966	0.125079982937913	-1.84162653535431
SH2D3A	-0.404296762412667	9.51913841870743	-3.11181054967826	0.00342338592032693	0.125257419112981	-1.8443966837561
C10orf32	0.238371058208021	13.9705229622507	3.11057814824841	0.00343487866079018	0.125457436559633	-1.84731924087284
LOC493869	0.37945021096869	11.309088233846	3.10957072019168	0.00344430046983057	0.125581246026975	-1.84970778913505
PIGX	-0.273182132487126	10.3965142835833	-3.10621978896123	0.00347581539527274	0.126508742507313	-1.85764939848129
RNF115	0.260880732042953	12.7679091806234	3.10252407744394	0.00351088854399757	0.127562283765245	-1.86640234724931
LRP11	0.285962497532717	12.3062187621863	3.1001676889587	0.00353342533729687	0.127916597881023	-1.87198006388416
C1orf52	-0.206222400201547	12.0675978929029	-3.09936833200859	0.00354110145397431	0.127916597881023	-1.87387162959134
SRPX	0.302746687819202	12.7767754022215	3.09902513698637	0.0035444019363028	0.127916597881023	-1.87468366498385
ZNF250	-0.203002367161298	10.3104689350342	-3.09894040918471	0.00354521720434941	0.127916597881023	-1.8748841317671
ELF4	0.277121391686507	11.1219084191219	3.09549806942229	0.00357849015501143	0.128784991779833	-1.88302603423044
ATF2	0.403290410096417	13.3964723841236	3.09426804957162	0.00359045057268452	0.128784991779833	-1.88593402396292
C20orf199	-0.160497797661717	11.0560653517893	-3.09325385284112	0.00360034074157989	0.128784991779833	-1.88833126054333
GPR137	0.173192042343707	13.7127696556437	3.09236144123976	0.00360906455067773	0.128784991779833	-1.89044025593465
VWA1	0.498968326756374	11.2820634083023	3.09234993761039	0.00360917713501086	0.128784991779833	-1.89046743961038
FKBP9	0.357924256999938	10.8370460067812	3.09224355941402	0.00361021839982977	0.128784991779833	-1.89071881402976
TPM1	0.228570243684358	10.439206819491	3.09200175158678	0.00361258634898036	0.128784991779833	-1.8912901933375
EIF2B2	0.248295958295037	13.3428800101309	3.09130052781038	0.00361946150532867	0.128797231751093	-1.89294700077934
GNAQ	0.480909996702344	12.3532369190154	3.09070574411269	0.0036253027429819	0.128797231751093	-1.89435214591878
UGT3A1	0.287160135975352	13.4841787297009	3.08898727313053	0.0036422294708321	0.129162540778024	-1.89841105363394
ARF4	0.241095447653851	13.734794549671	3.08840381760405	0.00364799337035776	0.129162540778024	-1.89978883394936
ENTPD6	0.300076404725385	10.9875042095372	3.08623619891302	0.00366948251489199	0.12942204859761	-1.90490614418668
C18orf21	-0.157573371840014	12.9357489157916	-3.08593865846619	0.00367244154784589	0.12942204859761	-1.90560841273055
SQLE	0.526924130659634	12.7492721147877	3.08578481827325	0.00367397236760593	0.12942204859761	-1.90597149780514
MAP3K7	0.241655395312373	12.1168990264394	3.08090317989403	0.00372286188314002	0.130903168440727	-1.91748735249412
MIR635	0.314425453977146	8.46005313578115	3.0803348840143	0.00372859305852111	0.130903168440727	-1.91882727481681
MAML2	0.253408713229421	10.5868301957112	3.07771326965517	0.00375513951355677	0.131349467040754	-1.9250066095995
GLB1	0.229336014517196	11.2338495132472	3.077418936041	0.00375813103662731	0.131349467040754	-1.92570018204501
HIATL1	0.196826571498532	12.9642427828551	3.07719451274757	0.00376041352079899	0.131349467040754	-1.92622899047127
SNORA50	-0.623751649824561	12.508377460119	-3.07625383005529	0.00376999490857348	0.131349467040754	-1.92844527345578
NBPF1	0.497792832813467	11.445508500993	3.07576357020832	0.00377499760313181	0.131349467040754	-1.92960018559304
SNORD65	-0.444362609931076	12.8479804064001	-3.07498837640382	0.00378292058603956	0.131349467040754	-1.93142609960928
C9orf125	0.584269293625557	9.77569192405949	3.07471474793132	0.00378572098788939	0.131349467040754	-1.93207054735862
STAT5B	-0.192669907472849	12.24965146192	-3.07344484820321	0.00379874315186651	0.131349467040754	-1.93506096365842
PIP4K2C	0.223289916746904	12.20422116502	3.07289982673655	0.00380434500554932	0.131349467040754	-1.93634418122817
SNORD117	-0.719005866801378	11.8151075284229	-3.07289483003807	0.00380439639874991	0.131349467040754	-1.93635594500921
SLC39A9	0.330539644014202	13.4209121836284	3.07214119108868	0.00381215539869944	0.131399442459476	-1.93813011623105
SAMD9L	0.419372573376172	11.7282325815946	3.07016722790512	0.00383254886345499	0.13173998147708	-1.9427758848606
NT5C3L	-0.439147351647524	11.9440068741623	-3.06987711712502	0.00383555471709597	0.13173998147708	-1.94345851895441
LOC728661	0.213623550745957	13.3648375777947	3.06935030567071	0.0038410187211964	0.13173998147708	-1.94469801523392
TBC1D24	0.315580131632453	10.1184809240132	3.06593750141871	0.00387659387717736	0.132473498319631	-1.95272471177168
UAP1	-0.163366041026176	13.0815776829738	-3.06500644055403	0.0038863530557485	0.132473498319631	-1.95491359138981
SNORD36A	-0.540582332912139	12.6957667212471	-3.06498712352242	0.00388655577763444	0.132473498319631	-1.95495900064845
FPR3	0.362902113894455	12.4089009550027	3.06486309720131	0.0038878576047502	0.132473498319631	-1.9552505498664
BBX	0.160489874839527	12.1077725086454	3.06422548499325	0.00389455671201718	0.132484928410924	-1.95674927760916
LPPR4	-0.294146813306289	8.41721978354497	-3.06281339898025	0.0039094316085142	0.132773991284922	-1.96006777433164
EFHD1	-0.858275623900724	13.1705626746524	-3.06216229250539	0.00391630837354878	0.132790918613863	-1.96159761341925
TRPT1	-0.171701714189044	10.4707892210794	-3.06036737702397	0.00393532472305603	0.133198973792264	-1.9658139483237
HOXA5	-0.328217662257101	10.7283023605535	-3.05967403592153	0.00394269363643988	0.133198973792264	-1.96744224504364
TP53BP1	0.253765039063154	10.556487518708	3.05921901535597	0.00394753671309031	0.133198973792264	-1.96851073235516
RRBP1	0.271003272153644	13.4760627908594	3.05777149156989	0.0039629809402269	0.133503721997708	-1.9719092071571
UBE2H	0.17412611930764	13.124184039825	3.05521929766585	0.00399035008730031	0.134208559721333	-1.97789888767959
MIA	-0.240161287225673	9.1018973378317	-3.05408481384646	0.00400257310645386	0.134248412694255	-1.98056042725815
MT1E	-0.230856231303958	13.5437072246608	-3.05391259050296	0.00400443173462377	0.134248412694255	-1.98096441810071
FKBP9L	0.291308659395709	12.2841195334673	3.05274279966287	0.00401707760346295	0.134455849881825	-1.98370808309911
SNORD11B	-0.630561764421572	10.0529630505118	-3.04954983384138	0.00405178643842856	0.135268882007892	-1.99119379003338
SNORD16	-0.729182415565999	12.0177196784676	-3.04881828121873	0.00405977837880982	0.135268882007892	-1.99290821353971
ASXL1	-0.159598110663264	11.729288007242	-3.04871934745377	0.00406086033214529	0.135268882007892	-1.99314005009526
TM6SF1	0.495249284282261	10.3193533261885	3.04763399282197	0.00407274776168155	0.13544814001669	-1.99568312340932
NFE2	-0.592160390375993	11.0230986360048	-3.04660012887148	0.00408410169928212	0.135609112085095	-1.99810504901156
EIF4G2	0.145934322906223	14.0936979053215	3.04554745842879	0.0040956927853778	0.135777433278313	-2.00057052821744
OSTbeta	0.750398205361666	10.6607908824651	3.04480917427621	0.00410384059497411	0.135825180727859	-2.00229937480173
SCARNA16	-0.640105273152077	11.0429578309476	-3.04423559124604	0.00411018126992417	0.135825180727859	-2.00364236703132
MIR320A	-0.475665330688633	8.94530508972658	-3.04264774314394	0.00412778227889308	0.136190648596315	-2.00735938210542
SNORD38A	-0.769228749680005	11.6744249086764	-3.04061110316841	0.00415046194114299	0.136722258152937	-2.01212528817013
TMEM194	0.26617704478279	12.4721886683455	3.03545393674824	0.00420841687077633	0.138331762236061	-2.02418496829585
HSD17B1	-0.355097524754768	9.61718760609246	-3.03491860865339	0.00421447618725657	0.138331762236061	-2.02543609594232
KIF18B	0.143753153067039	8.03410257722629	3.03449692451083	0.00421925496036787	0.138331762236061	-2.02642153083686
RPLP1	-0.36054416022278	12.5820374331129	-3.03341634217703	0.00423152404015293	0.138515878918151	-2.02894637321267
RBCK1	0.234029588822402	12.3916480053385	3.03271118665972	0.00423954856508077	0.138560693212585	-2.03059371945788
ZBTB2	-0.18818731948134	11.9907288215744	-3.0257054651213	0.00432005370703527	0.14008800101656	-2.04694765224009
EFEMP1	0.6351058459671	10.7568182254261	3.02541825102693	0.00432338467179615	0.14008800101656	-2.04761763204893
NUDT22	-0.332324849832071	11.3483039121916	-3.0250000853709	0.00432823866609985	0.14008800101656	-2.04859301232138
TMEM25	-0.923204641260963	8.75230544408323	-3.02496798320612	0.00432861151422882	0.14008800101656	-2.04866788796048
CRYBB3	-0.32005106608297	8.88740508949585	-3.02443907208449	0.00433475886252421	0.14008800101656	-2.04990146070692
KCNN2	-0.577196275677386	13.0555633811067	-3.02431385078244	0.00433621546739859	0.14008800101656	-2.05019349382899
EDA2R	0.395628029195413	8.41113517364445	3.02388482430139	0.00434120949982356	0.14008800101656	-2.05119398698187
FAM129B	0.24486878782157	10.824814179378	3.02369402551049	0.00434343220811927	0.14008800101656	-2.05163890391565
FAM3B	0.467658525587092	9.27115243978836	3.02340173138497	0.00434683936100185	0.14008800101656	-2.05232046154984
SLC34A3	-0.28299111789881	8.11930140344526	-3.02192544528173	0.00436408626488705	0.140321087182579	-2.05576219145702
PTCD1	0.207085899484824	12.5727621410697	3.02162945278704	0.00436755197148331	0.140321087182579	-2.05645213016098
SNX19	0.273589895809316	12.6211797618641	3.01837794188279	0.00440579390991254	0.141331623128612	-2.06402851175555
RAXL1	-0.2026070370614	8.65621401708481	-3.01734628228592	0.00441799319704809	0.14145549585047	-2.06643136853271
TP53	0.38263170178223	12.9305619149301	3.01543540513066	0.00444067309174349	0.14145549585047	-2.07088072138557
SNORD8	-0.714882834288325	12.2940842489621	-3.01538987301558	0.00444121483791417	0.14145549585047	-2.07098671925824
RNF113A	-0.252587945798872	11.9596588965914	-3.01534799105032	0.00444171320905704	0.14145549585047	-2.07108421880303
LARP1B	-0.199390817023808	12.4258091646622	-3.01518710558505	0.00444362814189959	0.14145549585047	-2.07145874617061
CDRT4	-0.277342743361881	12.0286806779948	-3.01274215621953	0.00447282473827885	0.142167539276683	-2.0771488947461
HIST1H2AC	0.295759776205093	13.4179079500814	3.01051671124871	0.00449955677993053	0.142799196038679	-2.0823257713747
SHRM	0.259964037466926	13.4032947201024	3.00994247742412	0.00450647880822538	0.142801190728226	-2.08366119180967
RSL1D1	-0.191909598719022	12.6722045623864	-3.00771030378771	0.00453348144066843	0.143396682068999	-2.08885080615372
CD3G	0.513933565657226	10.9457124552852	3.00725180386717	0.00453904671134397	0.143396682068999	-2.08991649195842
FAM179B	-0.221604965556601	12.6336886720594	-3.00606090015811	0.00455353190641855	0.143526268221043	-2.09268403676729
SNORD33	-0.236560138123089	14.9464089018993	-3.00520701409663	0.0045639446160283	0.143526268221043	-2.09466797773491
C5orf24	0.242181801810773	13.4176944438543	3.00511036209999	0.00456512464693664	0.143526268221043	-2.09489252003591
SCARNA8	-0.765909548226992	11.5302197122667	-3.00465200881597	0.00457072461840394	0.143526268221043	-2.09595730879441
CYCS	0.387540930897035	12.4944027152625	3.00358939468758	0.00458373203721152	0.14371794771492	-2.09842546291019
RXRB	-0.254354249384225	12.7568439024149	-3.00192677775345	0.00460415386943282	0.144141172041687	-2.10228619608529
LHFPL2	0.358965697351636	11.5615747336408	3.00026459612122	0.00462465577858013	0.14456562861	-2.10614462598652
SOS2	0.435375979261348	11.8566678359364	2.99967697861277	0.0046319241475347	0.144575755363606	-2.10750835584291
SNORD3A	-0.464922631201617	13.2132739330959	-2.99854578034378	0.00464594640785122	0.144703194569636	-2.11013316077081
SOX9	0.604220219829115	9.50009890472871	2.99822676363644	0.00464990812080726	0.144703194569636	-2.11087329100882
CDH1	0.301023429238372	13.4897270182981	2.99709603054031	0.00466397571516472	0.144924343901514	-2.11349624834232
ZMAT3	0.287373577443359	10.7659985456243	2.99541249183788	0.00468499491963613	0.145148486941445	-2.11740043597299
HAAO	-0.481883855053511	11.4425301919453	-2.99537174317235	0.00468550477321093	0.145148486941445	-2.11749491713342
SERINC2	0.379951067537593	12.9929465327839	2.99397852415204	0.00470296832647403	0.145148486941445	-2.12072481051045
DPP3	0.330695530807926	10.4700272468848	2.9937764356301	0.00470550651181953	0.145148486941445	-2.12119323574157
LRRC8A	0.305814196421956	13.1670434503493	2.99373327720151	0.00470604873843487	0.145148486941445	-2.12129327108474
FZD9	-0.359610142129391	10.0569625066738	-2.99226836383927	0.00472448820608433	0.145306223426632	-2.12468822131908
C7orf59	-0.260898084142648	13.2134959118742	-2.99221811424784	0.00472512192035304	0.145306223426632	-2.12480465732429
PNPLA3	0.515225409676971	10.8710188876994	2.99060017787914	0.00474556896458481	0.145719764415474	-2.12855302947356
TINAGL1	-0.283397175491091	11.8875600879026	-2.99004458908309	0.00475260948875574	0.145721026430642	-2.12983991207585
SDCBP2	0.324070322569915	9.21916871012055	2.98833763160834	0.00477430177321663	0.146170865612643	-2.13379274380957
ABHD5	0.227289328111944	13.2552714136549	2.98573518719417	0.00480755301794503	0.146724952133501	-2.13981662975407
DLST	0.312145381093357	13.4101137234127	2.98502751807447	0.00481663238035755	0.146724952133501	-2.14145412156977
PSMD7	0.208838744062234	13.5188469138889	2.98485289451527	0.00481887526730676	0.146724952133501	-2.14185815070162
SNORA25	-0.512067304400841	11.5085811414351	-2.98391351344818	0.00483095762784101	0.146724952133501	-2.14403136385
SCARNA18	-0.519437454015945	11.124834965778	-2.98379737070839	0.00483245343453102	0.146724952133501	-2.14430002559986
FGF17	-0.248594345977939	8.37249283358378	-2.98362412445191	0.00483468548746729	0.146724952133501	-2.14470076755356
CD93	0.276122397382347	13.4197126552571	2.98297232387598	0.00484309176323363	0.146766124335897	-2.14620834327009
HIST1H2BC	-0.493114443228903	12.457698547792	-2.98071515370193	0.00487230863491531	0.147261941846784	-2.15142749242342
CTNS	0.209908726282594	10.151132145185	2.98061568351544	0.00487359997754139	0.147261941846784	-2.15165743731264
LYRM2	0.331714993986703	12.4040308234975	2.97965038199291	0.00488614841682265	0.147333849829242	-2.15388867859763
XKR4	-0.368372535653878	9.01578479880395	-2.97838439154265	0.00490265162555305	0.147333849829242	-2.15681427785188
KIAA0195	0.38512323715708	10.8049012198394	2.97811232080034	0.00490620510948238	0.147333849829242	-2.15744291185647
GUCY1B3	0.237085285108032	11.698694446062	2.97790863081859	0.0049088670622707	0.147333849829242	-2.1579135255262
SPIN1	0.241031946529516	13.4656341939798	2.97771764467916	0.00491136422409788	0.147333849829242	-2.15835476988149
CABYR	0.258217186595775	8.73004895612187	2.97413807122149	0.00495838859071581	0.148044252863532	-2.16662163260786
VPS13C	0.195394141550061	12.3968231769706	2.97389437272514	0.00496160533457572	0.148044252863532	-2.16718422247628
SNORD84	-0.564120035125766	11.7891038985682	-2.97387561109935	0.00496185306331328	0.148044252863532	-2.16722753343727
PUS10	0.177017658752785	12.5720159278015	2.97375169619091	0.00496348952873555	0.148044252863532	-2.16751358514604
BICC1	0.558960594952065	9.99949290924303	2.9725171427863	0.00497982116652004	0.14831887963631	-2.17036309558129
PLEKHB2	0.177826271984925	10.2044767379735	2.9709912414076	0.0050000766458487	0.148682976470477	-2.1738840757452
IL17RA	0.344149716465619	10.8167565761062	2.97052139432518	0.00500632914673157	0.148682976470477	-2.17496801380709
ATP6V0A1	0.420806775233919	12.6357507150183	2.96981688027525	0.00501571822861743	0.148749626497986	-2.17659313248726
TMEM208	-0.247175035646061	12.7503618663428	-2.96924490277375	0.00502335313731356	0.148764137931339	-2.17791235262467
SLC36A1	0.293325995360201	10.876519295282	2.96867072456659	0.00503102838458679	0.148779801049307	-2.17923649212345
ANKRD16	-0.259499461021703	10.3391961157714	-2.96503416117786	0.00507989565487678	0.149663032826173	-2.18761930112627
UNQ9433	0.547804004082172	9.6085486895743	2.96496658593059	0.00508080791348087	0.149663032826173	-2.1877750123569
SNORD15A	-0.680903391957846	10.2187651659934	-2.96484413232918	0.00508246141544282	0.149663032826173	-2.18805717227917
FCGR1B	0.410397425857004	9.2912767786725	2.96352721264023	0.00510027582403067	0.149975483588269	-2.19109119222276
HEXB	0.192514096119465	14.8108483618234	2.96226852996699	0.00511735715132559	0.15009223628745	-2.19399026876594
INCENP	0.294358611327153	9.57234435684696	2.96154775192193	0.0051271628222761	0.15009223628745	-2.195650069604
SNORA33	-0.322709798701718	11.7535858076315	-2.96107523952171	0.0051336005733525	0.15009223628745	-2.19673803218556
PFN3	-0.205635264964876	7.9604643608971	-2.96107113819513	0.00513365648509016	0.15009223628745	-2.19674747504781
SDR16C5	-0.229301590795943	8.22236947028897	-2.96058460741622	0.00514029321643461	0.15009223628745	-2.19786760275296
SKA1	0.288342166655251	8.92192757853412	2.95958937686193	0.00515389414976643	0.150278602666649	-2.20015854534424
C19orf18	-0.355710064125642	10.2272721943034	-2.95885745299094	0.00516391822656787	0.150360298683799	-2.20184307481865
DEK	0.144952287579015	13.7666261190714	2.95822538704282	0.00517258940160506	0.150402428424603	-2.20329757446485
FBLN5	0.398383830140627	12.1320064434812	2.95123175843592	0.00526944884963503	0.152839400832219	-2.21937844177323
CENPV	-0.550205606830074	11.1937071129943	-2.95084152095786	0.00527490326823046	0.152839400832219	-2.22027504806805
ANAPC7	0.51400960438405	11.5990523022979	2.949938822142	0.00528754073106523	0.152839400832219	-2.2223488012931
CSAD	0.382414437039818	12.9646702303588	2.94993381993098	0.00528761083922002	0.152839400832219	-2.22236029169061
RAPGEF5	0.293987262416456	13.393161964998	2.94954181683598	0.00529310764205919	0.152839400832219	-2.2232607104497
C14orf147	0.294917672934938	13.3367175200092	2.9483496548981	0.00530985747011758	0.15311069621936	-2.22599861570446
USP4	0.333892420238094	12.2618025575092	2.94702806217803	0.00532848383414143	0.153211053888314	-2.22903297267901
ABCA9	-0.217049414322364	10.6751974450254	-2.94700523345057	0.00532880611660816	0.153211053888314	-2.22908537972258
LOC162073	0.370089295721467	11.5508058203868	2.94589212894277	0.00534454244030875	0.153211053888314	-2.2316403877386
KPNA6	0.391157361893971	12.8883618161817	2.9457032675415	0.00534721675219924	0.153211053888314	-2.23207383906296
MOXD1	0.382646684728938	9.50178587274895	2.94549736285597	0.00535013382856064	0.153211053888314	-2.23254638648749
PDSS1	0.255283883047628	11.453929914413	2.94406292960619	0.00537049702338881	0.153582936167488	-2.23583781840123
PKIG	-0.19379008376044	11.1211651551893	-2.94188342712623	0.00540157622195869	0.154259829032864	-2.24083698157019
SLC6A16	-0.382223134124551	12.074370787115	-2.93832339974218	0.00545270395326219	0.155341495518423	-2.24899775764582
NR1I3	-0.224570602950434	13.2291233923111	-2.93754217588227	0.00546398406308796	0.155341495518423	-2.25078776688953
TRIM56	0.308184800101968	11.6199804000211	2.93718342260849	0.00546917142857952	0.155341495518423	-2.25160967545969
MNS1	0.350014038785305	11.2802610585766	2.93699253415202	0.0054719334450133	0.155341495518423	-2.25204697815681
GOLM1	0.420706836504801	9.85805398564306	2.9362406093804	0.00548282595809066	0.155341495518423	-2.25376937704202
ELFN2	0.58986822520056	9.02807124150619	2.93571142542568	0.00549050397813683	0.155341495518423	-2.25498139027595
VAC14	0.258806948728516	11.6306274149151	2.935630251732	0.00549168263132521	0.155341495518423	-2.25516729398375
MOG	-0.205423883235067	8.33252568063797	-2.93173627735101	0.00554850275685017	0.156735792258974	-2.26408151955008
ZMYM6	-0.190515610634721	11.906597177379	-2.93047099436987	0.00556708368313752	0.157047581570786	-2.26697647171626
LRRC20	0.22990941003615	10.6482888726883	2.92673305848558	0.00562231678191649	0.158391086715453	-2.27552429395473
RFWD3	0.241280184550263	12.4932341026472	2.92555902137673	0.00563977035295379	0.158668079700196	-2.27820765568708
HADHB	0.176937610014273	13.7680673941426	2.92383348511552	0.00566551471940569	0.159039372264738	-2.28215030130238
PVRL2	0.268861314989552	11.6415530662495	2.92365084724928	0.00566824603585356	0.159039372264738	-2.28256752252817
CTSZ	0.114483305914089	14.1654856869828	2.92308463015168	0.00567672154433342	0.159062807310198	-2.283860896043
RIMBP2	0.385025814689087	8.59209835847273	2.92245853340849	0.00568610717633665	0.159111646914184	-2.28529086741838
CENPK	0.373968324776259	9.91380819817925	2.92194789507598	0.0056937727539609	0.159112288543238	-2.28645699689894
HMG20A	0.206615495758143	12.6382732627086	2.92015089146734	0.00572082589018386	0.159326692821134	-2.29055975192786
FAM168A	0.510872450892517	10.4082667746738	2.91925955765093	0.00573428912321722	0.159326692821134	-2.29259418118963
PPP2CB	0.198294231817387	13.3712299896079	2.9189996205154	0.00573822094673204	0.159326692821134	-2.29318740314724
SNORA2A	-0.620257867290849	10.0738608586502	-2.91897203828656	0.00573863830503748	0.159326692821134	-2.2932503486818
KIAA0513	0.37550635680601	11.0316011027428	2.91890123020454	0.00573970986194585	0.159326692821134	-2.29341193844376
SUMF2	0.170909388053458	13.5082004082112	2.91661997810121	0.00577433296613886	0.159916608392124	-2.29861663319741
PFAS	0.316590035354352	12.2417361311627	2.91629622525935	0.00577926244132254	0.159916608392124	-2.29935507238196
MCART2	0.175904951658827	8.97972028806476	2.91598497325624	0.00578400528936402	0.159916608392124	-2.30006495055917
GTF2E1	0.191965065666945	12.7611533227242	2.91374640300848	0.0058182239591357	0.160308845030383	-2.30516910693311
SLC7A10	-0.172935516190094	8.28073989859721	-2.91266008670051	0.00583489748500586	0.160308845030383	-2.30764513168116
SNORA65	-0.29799037322055	14.3383435794567	-2.91258215428298	0.00583609536140822	0.160308845030383	-2.30782273973955
FAM127A	0.305803098866686	11.936290582985	2.91203494495033	0.00584451283534059	0.160308845030383	-2.30906974682101
CKAP2L	0.472481467818366	10.6632962100176	2.91167341255335	0.00585008035220306	0.160308845030383	-2.3098935440789
HIP1	0.587998020686959	11.6285468439527	2.91080126280483	0.00586353168185168	0.160308845030383	-2.31188058462768
CASP2	0.333358583546715	12.1177762269604	2.91067328114886	0.00586550799886911	0.160308845030383	-2.31217213715073
ABCD1	0.333177191651005	10.3732272792348	2.91030849000094	0.0058711445917469	0.160308845030383	-2.31300311683702
PRKAA2	0.596216517134916	10.2198571505922	2.91014039112662	0.00587374368633449	0.160308845030383	-2.31338601747108
PHACTR2	0.274760199686368	12.3612024010972	2.9100466679418	0.00587519327336483	0.160308845030383	-2.31359949694018
LOC286367	-0.282703570752412	10.5659602969784	-2.90904327266742	0.00589073344888217	0.160421357993032	-2.31588472724046
JUND	0.191439865669725	14.9660627569054	2.9087857635317	0.00589472783825685	0.160421357993032	-2.31647112425894
TMEM189-UBE2V1	0.142549920397171	13.975699320774	2.90777254123884	0.00591046917927089	0.16047425572015	-2.31877810809078
SNORD60	-0.347423027798662	13.2865603977208	-2.90766850411216	0.00591208771494092	0.16047425572015	-2.31901495951973
SNORA14B	-0.71387026825556	10.8526672636824	-2.90493265433094	0.00595479914839527	0.161239119377945	-2.32524150595464
HAUS8	-0.176115009120519	9.94910994009458	-2.90487157842368	0.00595575593456169	0.161239119377945	-2.3253804673421
RPL37A	-0.173187356471738	13.5806449336522	-2.90412911832248	0.00596739846032801	0.161344504604635	-2.32706958436098
IGFALS	-0.472062584827498	11.1774347370005	-2.90147817290859	0.00600914179133794	0.162262416282574	-2.3330983514199
TMEM45B	0.51841054455914	12.6109129557302	2.89995871289604	0.00603319098766116	0.162565224580119	-2.33655234463654
SNORA72	-0.651950320776326	11.6075850972244	-2.89978331708505	0.00603597284213613	0.162565224580119	-2.33695097638578
SERPINA5	-0.274342857440136	11.9050944965015	-2.89787163158909	0.00606637084947401	0.163158724133091	-2.34129478912976
TPPP2	-0.700015017614943	10.4176239804636	-2.89685447871315	0.00608260300752304	0.163158724133091	-2.34360527451386
ADRB2	-0.241203943493455	13.50119736899	-2.89671517024961	0.00608482930862954	0.163158724133091	-2.34392167715818
MYBPC3	-0.195685028927647	8.18759081349555	-2.89643198574477	0.00608935725305787	0.163158724133091	-2.34456482706463
TAC1	-0.172456881081868	7.98915783365893	-2.89472491486135	0.0061167190196514	0.163344159818594	-2.34844097727433
CHD1	-0.299213920903995	11.97711637258	-2.89363706845934	0.00613421543670364	0.163344159818594	-2.35091034046084
HSPG2	0.502440197846909	9.64093060493997	2.89330829785615	0.00613951242496054	0.163344159818594	-2.35165652043722
C14orf159	0.291454492733569	12.0499865701804	2.89322813203882	0.00614080466458497	0.163344159818594	-2.35183845723803
MUM1L1	0.507194600628303	10.816398353351	2.89298110548227	0.00614478822805139	0.163344159818594	-2.35239906556309
RPL11	-0.213172350303537	13.2327325173755	-2.89263656912714	0.0061503482717551	0.163344159818594	-2.35318091486016
LRCH3	-0.376093235144538	12.0000985279549	-2.8920686581469	0.00615952334070013	0.163344159818594	-2.35446953587792
C19orf6	0.202127192563003	12.0389024909001	2.89177928443846	0.00616420332715784	0.163344159818594	-2.35512607945323
LUM	0.434609671328667	12.9285892358025	2.89161317509205	0.00616689128283852	0.163344159818594	-2.35550293685888
TUBB1	-0.314759313696806	10.161619989566	-2.88997819975326	0.00619340669201517	0.163838035477845	-2.35921152949624
HISPPD1	0.37239435070857	12.0673261237776	2.88882632198684	0.00621215131125305	0.163967993402411	-2.36182352613315
NIP30	0.342913427652466	11.1317501708995	2.88870853050827	0.00621407112707152	0.163967993402411	-2.36209059302096
UNC5B	0.246678435380495	9.46235185131292	2.88817202369363	0.00622282235666985	0.163991061574063	-2.36330692033563
CCDC38	-0.457135353870202	8.98851247454009	-2.88693186189339	0.0062430953298406	0.164317321962012	-2.3661179761937
SLC25A20	0.289878397862363	13.9312623843407	2.88597933316327	0.00625870821996259	0.164520260645708	-2.36827654233326
PMF1	-0.188792527743313	12.1893204919007	-2.88512805857172	0.00627269230353348	0.164679925683813	-2.37020527242936
CA14	-0.615337457904483	11.9505403304877	-2.88316897471282	0.00630498554465667	0.165264643116281	-2.37464260015626
PIGL	-0.317488950635022	11.2386517799904	-2.88281477652042	0.00631084063967737	0.165264643116281	-2.3754446567355
KNTC1	0.330670817022751	11.1342604103367	2.88059047454913	0.00634772580682022	0.165628519405572	-2.38048000934448
KCNMB4	-0.286495931203234	11.0475118160258	-2.88031831606268	0.00635225275340233	0.165628519405572	-2.38109595062441
FAM21A	0.750179056911163	11.1771723128975	2.88001179674574	0.00635735484959389	0.165628519405572	-2.38178961237139
CACNB3	0.417767911175339	10.3138540415371	2.87973446295992	0.00636197444139379	0.165628519405572	-2.38241718629629
VLDLR	0.354051251279037	9.64282064063788	2.87958208666265	0.00636451393075832	0.165628519405572	-2.38276197979891
CFL1	0.257896021351989	14.1214693725919	2.87642960107463	0.00641726575632941	0.166303135876681	-2.38989276478338
TLN2	-0.485913150845469	11.2790206713626	-2.87638438224901	0.00641802538194812	0.166303135876681	-2.38999501189659
LOC645296	-0.343236301067602	12.2934530780457	-2.87559676401001	0.00643126995630762	0.166303135876681	-2.39177578177284
TRIM23	0.234128833941451	10.9382653233686	2.87557484493029	0.00643163891177617	0.166303135876681	-2.39182533543035
B4GALT4	0.213332942453706	12.3616047447531	2.8750404156466	0.00644064087070328	0.166303135876681	-2.39303347493417
LGSN	-0.313855892412134	10.3035616380772	-2.87485835742694	0.00644371015474968	0.166303135876681	-2.39344500627715
CHKA	-0.248091290762575	11.2574833313734	-2.87470163728503	0.00644635336243246	0.166303135876681	-2.3937992492652
TMEM168	0.298620982536898	12.5010318141704	2.87379842472087	0.00646160648091748	0.166490328374036	-2.39584059131329
TGOLN2	0.189327607318297	14.0074632930708	2.87329808748454	0.00647007048174286	0.166502345314468	-2.39697122406226
SCARNA7	-0.652197588743501	11.1895603377489	-2.87205202367681	0.00649119462817579	0.166735647571082	-2.39978646460193
SPATS1	-0.401950904056735	8.33001703644267	-2.87170641216537	0.00649706506802986	0.166735647571082	-2.40056717016732
OVGP1	-0.297485011458514	12.5254476945021	-2.87134772909218	0.00650316277572018	0.166735647571082	-2.40137734033687
LLGL1	0.337509844849594	10.2421007916669	2.86923915344543	0.00653911723254824	0.167451268959928	-2.4061387592158
LRRC8E	0.365702640532128	10.2842912446524	2.86615759524101	0.00659199626086577	0.168597997733372	-2.41309330371727
SCARNA11	-0.541036796037423	9.79214907010107	-2.8655536212766	0.00660240699932551	0.168657069103016	-2.41445581325481
SNORA46	-0.539379833862185	11.4726633729999	-2.86400444294301	0.00662918045470313	0.169133465547138	-2.41794978375569
C1orf138	-0.354362406269148	8.77903465574922	-2.86348665416978	0.00663815162394683	0.169155053438126	-2.41911732172909
CD58	0.204032002637492	12.1729941319224	2.86241208955761	0.0066568055978714	0.16930521795769	-2.42153988017477
ZNRD1	-0.357281593845032	11.6162198510277	-2.8622105877431	0.00666030902095914	0.16930521795769	-2.42199409283401
JARID1C	0.439557885961285	11.6512915444318	2.86146635672651	0.00667326354824228	0.169427650988849	-2.42367151536219
ATP6AP2	0.155431372149121	14.6430535528287	2.8597613198004	0.0067030310785424	0.169783956324287	-2.42751345390605
PTPN1	0.253415621516291	13.2044174063696	2.85961752824775	0.00670554712921135	0.169783956324287	-2.42783739109355
SNORD97	-0.719866406708389	11.6311755114556	-2.85894131195898	0.00671739131093072	0.169783956324287	-2.42936064914386
IARS	0.238486959567638	10.4544194131565	2.85782939659588	0.00673690934819698	0.169783956324287	-2.43186487351395
ACOT9	0.210604858214705	10.795947976103	2.85775654516367	0.00673818999198019	0.169783956324287	-2.43202892582907
RSPO3	-0.229057813306181	12.6381585232092	-2.85740312502556	0.00674440593107238	0.169783956324287	-2.43282474603429
SNX8	-0.386107643718164	10.2350906100407	-2.85695982781104	0.00675221018399026	0.169783956324287	-2.43382286006546
MESDC2	-0.170168115675645	12.2358587201669	-2.85694114345368	0.00675253930719583	0.169783956324287	-2.43386492701189
MBOAT2	-0.212323929268101	8.04504125108805	-2.85531331168179	0.00678127090137198	0.170300698305987	-2.43752924121774
SNORD114-1	-0.670063701266573	10.4222479931671	-2.85213801903312	0.00683764381740713	0.171490705153013	-2.44467312484674
SNORD51	-0.481216329175023	9.50329562976292	-2.85171814606471	0.00684513069706295	0.171490705153013	-2.44561739057045
C9orf72	-0.21184705079953	10.3835504100328	-2.85110713762907	0.0068560394224073	0.171557553768146	-2.4469913486764
INF2	0.240954462395937	10.6788020026646	2.85004043270094	0.00687512283856562	0.171828550271426	-2.44938956929851
EXD2	0.141260965324943	12.6184565528168	2.84950105008237	0.00688479126256677	0.171863872056808	-2.45060201908824
BEX4	0.378818430555905	12.7646403010141	2.84870499866554	0.00689908362565651	0.172014397607836	-2.45239115375499
CLIC6	0.666562763392243	10.5659364873055	2.84779156604307	0.00691551752699398	0.172217894012545	-2.45444371111577
BTN3A1	0.313657523636941	11.1791003112257	2.84723288922666	0.00692558685966221	0.172262595975278	-2.45569889632484
MEGF8	0.319348644063492	9.59880341886854	2.84597306184079	0.0069483435728959	0.172434857577355	-2.45852878714265
WASH2P	-0.272654811636007	10.8041674357788	-2.84593249241766	0.00694907754970942	0.172434857577355	-2.458619903035
TNFAIP1	0.207763796982734	13.5024483326346	2.84419195863337	0.00698063519119716	0.173011719101826	-2.46252823059421
FIG4	0.192916216195698	12.5516382877391	2.841750805473	0.00702512079878731	0.173739362209522	-2.46800720824052
C1orf149	0.404860917040519	11.5076392647232	2.84164316795698	0.00702708836472652	0.173739362209522	-2.46824872301247
ILF3	0.166064230060119	11.5768311117768	2.84096172633592	0.00703955673308732	0.173739362209522	-2.46977759149405
NEBL	0.298445742948337	9.90423445615656	2.84075327541178	0.00704337488375217	0.173739362209522	-2.47024522088461
VAV2	0.21000299704713	11.69644940252	2.8396599772237	0.00706343220532851	0.174027923174834	-2.47269751720165
NEK9	0.4856533732115	12.6396505301045	2.83813445527583	0.0070915079023809	0.174438453201253	-2.47611829316393
CLCN5	0.250886561587995	13.0344894793379	2.83723696309172	0.00710807387362581	0.174438453201253	-2.47813024779898
SPC25	0.306632416895058	11.3207439592059	2.83686511102159	0.0071149480992718	0.174438453201253	-2.47896372842489
FLJ10324	-0.224583386170531	8.20011362504681	-2.83618536257102	0.0071275302443805	0.174438453201253	-2.48048715657673
GABRE	0.231100123599902	8.71662589455569	2.83590575830705	0.00713271173256645	0.174438453201253	-2.48111372786915
IL6ST	0.199622210606377	14.0769755917616	2.83567651117464	0.00713696264435223	0.174438453201253	-2.4816274232417
SCRT1	-0.19942573729741	8.10593961482702	-2.83558035087423	0.00713874643966894	0.174438453201253	-2.48184289065019
COX15	0.208812260858744	12.4737308234093	2.83345063749605	0.00717835969424937	0.175200786019435	-2.48661376167056
SLC13A3	0.355276487513256	10.2091736438705	2.83284647892422	0.00718963442488254	0.175270490739613	-2.48796674724554
CDK2	0.227454265875004	10.8834591423072	2.83033072565151	0.00723676061830011	0.176213005043731	-2.49359867197733
SNORA8	-0.7206584019159	12.2434259277489	-2.82802872462378	0.00728013454400125	0.176951970264914	-2.49874926317086
CTRC	-0.249427937632844	7.96326551052091	-2.8278184938224	0.00728410771492539	0.176951970264914	-2.49921950803785
SEL1L3	0.246237994997205	13.3380427765025	2.82669723948173	0.0073053325164214	0.177118698989402	-2.50172715366789
ZDHHC20	0.215546817972355	13.0255426195326	2.82655727094547	0.00730798609116174	0.177118698989402	-2.50204014347856
DMXL2	0.31409251440685	12.4749908785613	2.82565834834443	0.00732504959093865	0.177325822597386	-2.50405002649216
TARSL2	-0.262989845137865	10.7665078871875	-2.82473612134757	0.00734259399267797	0.177544093302628	-2.50611158822921
MEX3D	0.443788363352821	12.182852550039	2.82356036631586	0.0073650182179265	0.177879714940849	-2.50873926321537
SLC25A30	0.508606638299739	12.994795880598	2.82233307930149	0.00738849324793429	0.178239908376297	-2.51148135543084
RPS19BP1	-0.330635030560776	12.17615645843	-2.82185857735727	0.00739758797271326	0.178252759263793	-2.51254131589061
ITGB6	0.446568113476145	8.28004650836124	2.82133285347998	0.00740767662761788	0.178260324549581	-2.5137155638917
SNORA24	-0.320649732085775	14.218078013699	-2.82080256056883	0.00741786593212756	0.178260324549581	-2.51489987451779
ABCB6	-0.182182473604845	12.9671698498779	-2.82050500103484	0.00742358909575323	0.178260324549581	-2.51556435563411
RNU5A	-0.192465325461223	14.2659859295041	-2.81978186734217	0.00743751474540004	0.178388962539727	-2.51717899956478
MIER3	0.369908251449802	12.5795645872778	2.81792834412065	0.00747331979457605	0.178963707024793	-2.52131640771882
IRX1	-0.184251585149054	8.81553651003799	-2.81765210331989	0.0074786697301297	0.178963707024793	-2.52193287839449
RPL14	-0.222664881994918	13.7773066973274	-2.81596658602427	0.00751139029652285	0.179540338212754	-2.52569350606641
FGFBP2	-0.458208012279087	9.78958189257968	-2.81539503623559	0.00752251586686353	0.179600066321367	-2.52696838508758
OAS2	0.456547220222777	12.5080809264415	2.81488110404939	0.00753253296243137	0.17963322307544	-2.52811460176124
REST	0.202906358220206	12.8850958722561	2.81372327444385	0.00755514580027882	0.179966339148747	-2.53069640026457
ADAT1	0.37255291357978	11.2196986615385	2.81084061883895	0.00761171971817267	0.181095906010148	-2.53712134118346
SNORA54	-0.760568085489963	12.2940856054039	-2.81042224704746	0.00761996319058984	0.181095906010148	-2.53805346610622
RNY4	-0.410175353580129	13.2707184703127	-2.80987236784701	0.00763081047340322	0.181146913621188	-2.53927845085567
PLAU	0.430271300991016	10.6164328888085	2.80879596961291	0.00765208580061618	0.181445073215294	-2.54167593168704
PRKCD	0.220605523428313	10.4883291710694	2.80612269261595	0.00770516274219078	0.182471885277679	-2.54762759938402
STAT3	0.337074532361463	12.6731351297483	2.80573347899831	0.00771291892234773	0.182471885277679	-2.54849382193224
CYB561D1	0.283764617471356	11.4111869938485	2.80394720432118	0.00774860868156108	0.182559726543387	-2.55246830561678
TRAPPC2L	-0.271490843381024	12.9591473044533	-2.80335447727529	0.0077604852491118	0.182559726543387	-2.55378676867025
AGPAT3	0.367229219277061	11.4267949738528	2.80283649157439	0.0077708780661872	0.182559726543387	-2.55493882914369
SNORD93	-0.70045182944599	11.9897029177501	-2.80282475313985	0.00777111373490218	0.182559726543387	-2.55496493519031
UGT1A9	0.248263034743106	14.0410134372507	2.80247649335084	0.00777810865621094	0.182559726543387	-2.55573942586558
CDCA5	0.352535597056518	10.1721827057853	2.80229433768747	0.00778176964809356	0.182559726543387	-2.55614449478122
NDUFA2	-0.206027349340363	13.9686844855651	-2.80173842835694	0.00779295230307211	0.182559726543387	-2.55738059348172
FAM98C	-0.339230835732142	11.6963139540283	-2.80168239047818	0.00779408038770255	0.182559726543387	-2.55750518834745
GPR34	0.323584508691804	11.0943085566825	2.80160929956574	0.0077955519908291	0.182559726543387	-2.55766769657664
STAU2	0.234859836589251	12.2534392596005	2.80014890282119	0.0078250096206127	0.183043680102849	-2.56091412471174
ACSL4	0.402748147485198	10.2941096750892	2.79895878382317	0.00784909195947639	0.183265383747805	-2.56355892013993
DHX29	0.187064117325257	12.7273624708011	2.79881071845553	0.0078520929104684	0.183265383747805	-2.56388791406079
DHX33	0.371210086002156	12.6065992039309	2.79835460543814	0.00786134399549522	0.183275834985683	-2.56490130367185
ACOT4	-0.201173032129629	12.6555915970526	-2.79759905766768	0.00787669063772761	0.183428212960684	-2.5665797401798
NUAK1	-0.252377685060225	12.0048323038631	-2.79715346847047	0.00788575446637964	0.183434103056489	-2.56756947114229
DIP2C	0.31510130738708	11.2100501261705	2.79563621610732	0.00791668997281324	0.18394817917857	-2.57093878466333
TPR	0.238301760470616	13.8591215408357	2.79424460111762	0.00794516294870513	0.184219427895121	-2.57402805572367
SNORD110	-0.671000003345171	11.9953102434252	-2.79397807769276	0.00795062696494355	0.184219427895121	-2.5746196018664
ASCL1	1.32795607252071	10.9266867297931	2.79376929218557	0.00795490973042478	0.184219427895121	-2.57508297366077
SENP5	0.168927145803396	12.7021928635701	2.79240620691674	0.00798292308001084	0.184662750669717	-2.5781076080331
CX3CR1	0.270645011676043	10.3962484115	2.79130319109221	0.00800565868895926	0.184858019122488	-2.58055445592905
ENPP7	0.424744872685604	9.48227121646079	2.79113537241614	0.00800912307260121	0.184858019122488	-2.58092667725941
DLGAP5	0.291994745965786	9.23142282998798	2.79066657741208	0.00801880807519735	0.184876595036028	-2.58196638610038
SIVA	-0.323630546368703	12.2278679208554	-2.79002268290496	0.00803212825475631	0.184978847495323	-2.58339425119956
TBC1D4	-0.164439879287801	12.5032006505902	-2.78920565736594	0.00804905956403685	0.18513278701361	-2.58520573365701
DNAJC9	0.146879441882483	13.5732375942952	2.78884242150315	0.00805659758078346	0.18513278701361	-2.58601097756105
CYP3A5	-0.187279987905878	14.43938423275	-2.78794583653813	0.00807523194879	0.185233873181596	-2.58799829088155
ITFG3	0.309777522210881	12.1554738465797	2.78777479663977	0.00807879133718665	0.185233873181596	-2.58837735982712
TMC4	0.655697562470447	10.1611494170116	2.78685808340685	0.00809789324388093	0.185467590147808	-2.59040877700258
SNORD55	-0.479962340492898	13.0914010523657	-2.78500230266934	0.00813669133557745	0.186151403203722	-2.59451981603489
NDC80	0.356054040753072	10.7762292567642	2.78389814875815	0.00815985728954182	0.186440620267255	-2.59696495880254
MFAP3	0.264374564462543	12.9587887916429	2.78354670589861	0.00816724365645498	0.186440620267255	-2.59774309451386
CDC42	0.191764902907181	10.1644776913887	2.78277493609882	0.00818348593702138	0.186606783924259	-2.59945165864992
GPR174	0.306794973962404	9.95329719503663	2.78155762629738	0.00820916580072267	0.186794752583595	-2.60214594296364
ANKRD29	0.475171201252435	11.118501865892	2.7808675375164	0.0082237568367416	0.186794752583595	-2.60367298208457
MTMR2	0.251697845592314	10.1327017702076	2.78080721710017	0.0082250333776531	0.186794752583595	-2.60380644828739
C3orf63	0.310638476827632	11.6828840728385	2.78068509212387	0.0082276184312002	0.186794752583595	-2.60407665875755
PTPRD	-0.305875078380675	10.9929798329196	-2.77785501545486	0.00828773513041245	0.187954637995705	-2.61033624159301
EIF2S3	0.260297689044135	13.5407783818715	2.77720683977214	0.00830156099236532	0.188063327856424	-2.61176929525875
DNTTIP2	-0.208713771539964	12.7905785233483	-2.7759258935911	0.00832894709807765	0.188478640907477	-2.61460070077325
MIR572	-0.188593057794312	7.93260132313628	-2.77476681560063	0.00835379995259117	0.188809836280429	-2.61716199302129
CRK	0.260895545506479	12.9640379214998	2.77425907262856	0.00836470859867375	0.188809836280429	-2.61828376643789
FBXL6	0.207049738276991	10.9266133446634	2.77372918155751	0.00837610718362262	0.188809836280429	-2.61945432926143
GNA12	0.223137555700793	10.5298750005167	2.77349805568426	0.00838108348851348	0.188809836280429	-2.61996485511067
LAMC3	0.596700669978089	11.4057030374723	2.77313395908492	0.00838892831353076	0.188809836280429	-2.62076903890821
CAP2	0.377464113032579	11.6683304722222	2.7724708164496	0.00840323389398508	0.188927566348678	-2.62223355125603
NEUROD2	-0.212628450100517	8.23237974932816	-2.76952663166259	0.00846702080467071	0.189911699386118	-2.62873284617404
TIMM8A	-0.191648050022977	12.5385965578449	-2.76919377793263	0.00847426040646047	0.189911699386118	-2.62946733714956
CSF1	0.276610039246377	10.2480347390992	2.76918860941234	0.00847437286755864	0.189911699386118	-2.6294787417981
CXCL3	-0.268385524491407	8.08248883779827	-2.7679564193213	0.00850122346478807	0.190037543295953	-2.63219724493196
RNASE6	0.345048747865148	12.6150284444377	2.76778374620866	0.00850499247526213	0.190037543295953	-2.63257813939524
ART4	0.299094628783067	12.9923333263872	2.76767473952579	0.00850737260924289	0.190037543295953	-2.63281858596634
TAF6	0.230708657083122	9.65973279194139	2.76707119361843	0.00852056207056862	0.190128169075207	-2.6341497731954
WIPF3	0.391167553091034	8.80306884593533	2.76657733513547	0.00853136860952234	0.190165485098122	-2.63523889115474
EPB41L1	0.381260361806602	9.37425342618437	2.76605609560758	0.0085427880860563	0.190216369158937	-2.63638825498465
RASEF	0.565223787359637	10.4604891023688	2.76484835517078	0.00856930214395193	0.190425337736557	-2.63905084810079
GMDS	0.316040688102543	12.4704868274013	2.76423707304435	0.00858275096314374	0.190425337736557	-2.64039819436561
ZCCHC2	0.264848588973823	12.7856054279575	2.76405315879537	0.00858680109021427	0.190425337736557	-2.64080352733978
SRGAP1	0.386050827468607	10.5688021644411	2.76396423957139	0.0085887598892659	0.190425337736557	-2.64099949218205
ZKSCAN3	0.290865585947058	11.7485383163508	2.76344555446366	0.00860019425055464	0.190476004364146	-2.64214251516404
SNORD119	-0.306450931113847	8.27209146413198	-2.76195028459191	0.00863323638768479	0.190913266371855	-2.64543684380718
LBP	0.348503968918479	13.0479321748643	2.76172262885834	0.00863827738711212	0.190913266371855	-2.64593830467142
IRF3	-0.189969662206163	11.4505691547195	-2.7606065518772	0.00866303028676582	0.191257293255756	-2.64839631235883
VPRBP	0.39941238643685	11.0511633102789	2.75959883326657	0.00868543644835625	0.191436110107018	-2.65061511497425
ASPG	-0.437635439353421	12.8684317108296	-2.75891049593435	0.00870077218828455	0.191436110107018	-2.65213039554573
HPS5	0.217879529343497	12.4098994148725	2.7587335072798	0.00870471944427243	0.191436110107018	-2.6525199717442
GSS	0.238983452850178	12.6042270685965	2.75842564303326	0.0087115894845178	0.191436110107018	-2.65319758386627
GPR124	0.35762981783976	11.7716017205131	2.75817859110851	0.00871710612332258	0.191436110107018	-2.65374131155296
C17orf80	0.275772052813281	12.0376689026252	2.75695191989791	0.00874454553674772	0.191796398910203	-2.65644057401978
PRMT5	-0.216020368876913	11.4184337966395	-2.75635208578203	0.00875799236033236	0.191796398910203	-2.65776020815021
C9orf95	-0.188490192217001	12.9180530662393	-2.75621136788636	0.00876114968843858	0.191796398910203	-2.65806975996156
CCT6B	-0.253486973375106	12.2488863603785	-2.75505394022744	0.00878715928846013	0.191929098861694	-2.66061547979464
ODZ3	-0.472808104272186	10.1031626479541	-2.75394576939008	0.00881212904972864	0.191929098861694	-2.66305220188039
RNU5D	-0.88011124364046	10.2209567690598	-2.75351851606532	0.00882177365193777	0.191929098861694	-2.66399150350767
TRIM37	0.269807546604003	12.2572496257631	2.75315719007857	0.00882993767838433	0.191929098861694	-2.66478579130761
SCARNA14	-0.389990378706539	8.42058415654568	-2.75294362623294	0.00883476636628738	0.191929098861694	-2.66525522751349
RPS26L	-0.419679273502801	10.6808602424468	-2.75278402186653	0.00883837662587392	0.191929098861694	-2.66560603935307
FAM190B	0.341513745082153	12.7943752216965	2.75277260895781	0.00883863483887757	0.191929098861694	-2.66563112451662
CCDC63	-0.167957984475601	7.96565693740164	-2.75245985687285	0.00884571346525742	0.191929098861694	-2.66631851572255
MGRN1	0.356211413519908	12.7052226247185	2.75190245292546	0.00885834241067613	0.191929098861694	-2.6675434945974
MCM3	0.208447947890557	12.5812644626374	2.75136958126552	0.00887043115636238	0.191929098861694	-2.66871440733838
Septin 9	0.167413866282018	14.3697379799281	2.75109000496523	0.0088767797477415	0.191929098861694	-2.66932867836759
CRTC3	-0.14396572216479	13.0852473157713	-2.7510141796176	0.00887850230810104	0.191929098861694	-2.669495270932
DBNDD1	0.325347066726888	10.5840466097226	2.7502651331148	0.0088955354054753	0.191929098861694	-2.67114080580765
SALL3	-0.212287390263715	8.27842096882004	-2.7502325730767	0.00889627649750395	0.191929098861694	-2.67121232828728
PITPNA	0.288595137597815	12.4013282534324	2.74906157963725	0.00892296728843744	0.19230564801033	-2.67378420115363
C7orf63	-0.25690404351886	11.1810949273593	-2.7482089089461	0.00894244912439934	0.192355303052963	-2.67565648211689
LCP1	0.177734370683645	13.7383960226326	2.74815202981344	0.00894375010112243	0.192355303052963	-2.67578136280385
SH3PXD2A	-0.353275951073172	12.7398730712268	-2.7465694876893	0.00898001743464123	0.192935998938902	-2.67925522160049
SSTR2	-0.308769891073391	8.72698100762191	-2.74574306548674	0.00899901077587135	0.193032901614156	-2.68106878711958
ETFDH	0.142884446050891	14.7559453713845	2.74448267927924	0.00902804941828563	0.193032901614156	-2.68383398373242
SPSB3	-0.173280231952106	12.7848452708825	-2.74412833446877	0.00903622895738524	0.193032901614156	-2.68461123982952
SEZ6L	-0.267786564201197	9.22716427978446	-2.7440099584591	0.00903896302633306	0.193032901614156	-2.68487088309616
ARHGEF12	-0.194975195465746	12.2431201045381	-2.74352694686556	0.00905012683762422	0.193032901614156	-2.68593023317502
SCO2	-0.327147144695418	12.0390795859619	-2.74348927314463	0.0090509981242919	0.193032901614156	-2.68601285470948
C8orf55	0.194377780998334	13.8311440799145	2.74310439561556	0.00905990370630289	0.193032901614156	-2.68685687951689
TXNL1	0.124561323783414	14.4021992778287	2.74300714037808	0.00906215535448902	0.193032901614156	-2.68707014494206
ZBTB48	-0.212151109941177	13.3561159669075	-2.74263115690844	0.00907086498055066	0.193032901614156	-2.68789457053295
ATL2	0.242290053668896	13.6457255922433	2.74218315514884	0.00908125302784714	0.193032901614156	-2.68887681444302
PLS3	0.209188960868842	14.5569850446479	2.74195622328782	0.0090865192171513	0.193032901614156	-2.68937432213243
RPL3	-0.164015149162838	13.4532994647266	-2.73951132124831	0.00914343537779829	0.193823027653065	-2.69473260878452
SCFD2	0.22336222287047	10.5534265316948	2.73838756607504	0.00916970646391935	0.193823027653065	-2.69719438872172
LIN52	0.214195157982454	11.0783468030896	2.73828085233044	0.00917220484260147	0.193823027653065	-2.69742812889816
LOC389607	-0.469653243508715	9.19984361269565	-2.7381977177182	0.0091741516242164	0.193823027653065	-2.69761021840783
C19orf36	-0.475659347617343	9.13627610710182	-2.7378688946445	0.00918185549726691	0.193823027653065	-2.69833040283683
CTNNA1	0.129389855375241	13.6304907283747	2.73679956340946	0.00920694989564852	0.193823027653065	-2.70067204394931
RN7SK	-0.441386870754313	13.6156813424637	-2.73537269225257	0.00924053372777914	0.193823027653065	-2.70379568973593
LAMA3	0.23347460846672	9.3115025289323	2.73485143832327	0.00925283058233319	0.193823027653065	-2.70493652780616
ATP6V1B2	0.129749610451476	14.0947433963336	2.73481353445282	0.00925372535977111	0.193823027653065	-2.70501948018226
ITCH	-0.165720616728631	13.4608416425858	-2.73401454695206	0.00927260530446643	0.193823027653065	-2.70676788201569
EMCN	0.431954138650447	11.3894165040266	2.73346124414785	0.00928570065162885	0.193823027653065	-2.70797846067038
EHF	0.329539380966109	9.07255027900844	2.73345521999982	0.00928584332290171	0.193823027653065	-2.70799164009187
MLF2	0.189335040323028	14.211389654728	2.7334064590884	0.00928699821339028	0.193823027653065	-2.70809831680945
STT3A	0.242871428688035	14.0787718023843	2.73337623678386	0.00928771408816978	0.193823027653065	-2.70816443504427
CNTN3	0.38813554409206	10.9999579351359	2.7333363114686	0.00928865987617951	0.193823027653065	-2.70825178010194
GNAI2	0.415401113095577	12.9751020991419	2.73309690620176	0.00929433300134096	0.193823027653065	-2.70877551194745
TUBA8	-0.233200008058018	8.82975097648703	-2.73300124975443	0.00929660064434013	0.193823027653065	-2.70898476504415
FOXP1	-0.232614557266704	10.1764995003816	-2.73288432558392	0.00929937315812596	0.193823027653065	-2.70924053572208
ZNF584	-0.264231290435736	10.7077050227261	-2.73245060041751	0.00930966436557725	0.193823027653065	-2.7101892426909
SLAMF8	0.377428703722048	9.93661632401065	2.73244023053514	0.00930991054580264	0.193823027653065	-2.7102119239895
PAG1	0.216399134743458	11.3058612519706	2.73132794935358	0.00933635103251865	0.194126271098127	-2.71264440549342
PCDH20	-0.401786811749528	9.28475996620041	-2.73071351729702	0.00935098673272268	0.194126271098127	-2.71398784414756
TUBD1	-0.172533499437828	11.865642481417	-2.73065214913156	0.00935244968112884	0.194126271098127	-2.71412201293388
RNU4ATAC	-0.352575524833265	13.9854695069834	-2.72985933716287	0.00937136848797144	0.194325219672388	-2.71585515238446
HLA-DRB1	-0.805662843942546	12.1469488617349	-2.72876460110803	0.00939755031165121	0.194532900895862	-2.71824776923821
PLIN5	-0.276310483858753	10.931253701564	-2.72865931260507	0.00940007196797333	0.194532900895862	-2.71847785055332
COMP	0.401883236395259	8.47229165588014	2.72779271296148	0.00942085080286768	0.194769307710926	-2.72037136049298
SNORA49	-0.589358823409912	12.5009004419957	-2.72525487092526	0.00948194649858598	0.195683079263442	-2.72591421870602
CD86	0.237281201869209	10.805866643644	2.72493058830465	0.00948977960016493	0.195683079263442	-2.72662223209974
THOC1	-0.115960042469018	12.8517594805996	-2.72439510287418	0.00950272744907046	0.195683079263442	-2.72779124674157
SNORD121B	-0.595865762563916	9.83805470529251	-2.72417059226317	0.00950816089805388	0.195683079263442	-2.72828132893852
ABCB1	0.190284059626491	12.9722128810304	2.72401015102818	0.00951204554563634	0.195683079263442	-2.72863153823119
SFRP4	0.398698106971665	9.04392715183489	2.72260102998364	0.0095462267109878	0.196192392789788	-2.73170676270864
MAP7D2	0.342747678403462	8.98698739050788	2.72194845790158	0.00956209467237103	0.196324703140131	-2.73313055859546
C3orf58	-0.164838729111667	13.1200994731719	-2.72124944634227	0.00957911892180988	0.196480469786364	-2.73465542542797
SNORA10	-0.699481381962544	12.5709269621524	-2.71944366431904	0.0096232281435861	0.197190931812322	-2.7385934638363
OGFOD1	0.205388663478882	11.7738624632803	2.71785629792367	0.00966215728141361	0.197748424015567	-2.74205374624628
HMGB3	0.247841197225179	12.7279766914038	2.71756033953624	0.00966943156000996	0.197748424015567	-2.74269875391534
TFAMP1	-0.311045803789975	10.1232796112538	-2.71697416133493	0.00968385402286392	0.197849025419042	-2.74397612464884
SNORA39	-1.16285594682114	10.6139244707574	-2.71433926176818	0.00974892972178878	0.198983301841099	-2.74971570150692
TOMM40L	0.275192698567597	12.7333238991724	2.71363957960632	0.00976627801130206	0.199142156628107	-2.75123918905089
DOCK5	0.466208142323861	12.1888712778761	2.71312604291196	0.00977902907030951	0.199207051090777	-2.75235719696758
HLA-B	0.127772163196193	14.6533863398386	2.71066974640377	0.00984023179607666	0.200253234276219	-2.75770278718758
NOS2	0.26412967201337	9.13055797769277	2.71029407195009	0.00984962351212104	0.200253234276219	-2.7585200754142
KIAA1598	0.139050450317463	13.2052046820513	2.70918366837712	0.00987743163572463	0.200428770488525	-2.76093534143578
CD81	0.106277562144248	14.8212310556844	2.70918047084042	0.00987751181714905	0.200428770488525	-2.76094229552238
OCIAD2	-0.244369800384646	13.3894020766212	-2.70817426106857	0.00990277343642564	0.200508387982337	-2.7631303547395
SNORA36B	-1.02661581161571	10.7552394498535	-2.70816943209021	0.00990289481524971	0.200508387982337	-2.76314085431361
LXN	0.300361838119255	11.9047561921296	2.70771477765537	0.00991432894695036	0.200508387982337	-2.76412934652769
ADAM9	0.442275669266921	12.4436060832825	2.70749106317508	0.00991995963407497	0.200508387982337	-2.76461569727629
REPS1	-0.255927036281433	11.1085768573036	-2.7042125150263	0.0100028174278024	0.201987057254528	-2.77174011457968
ITGAM	0.352279422241024	10.5387683821734	2.70374264814115	0.0100147444966292	0.20203194348384	-2.77276068156078
P4HA2	0.336674958936788	10.6337924149627	2.70326323473479	0.010026927437066	0.202081899624663	-2.77380186169449
TTC7A	0.208680863362087	9.2966293319731	2.7026231760893	0.0100432140703875	0.20221438465319	-2.77519173536894
SMPD1	0.225186088467911	11.1516752212915	2.70105995998921	0.0100830937388936	0.202821187004856	-2.77858530020394
LEF1	0.281574242896545	9.58412470072819	2.70064668949703	0.0100936612295432	0.202837773299092	-2.77948224398284
DNAJC16	0.371360306292988	12.4299902389788	2.69994269089295	0.0101116863171255	0.203004047672358	-2.78100995951595
PRKACA	0.320677000190404	11.2514996167345	2.69758174199311	0.0101723530482101	0.204025258295459	-2.78613140095317
DOCK9	0.45826510027729	11.1124500939794	2.69714641053968	0.0101835759315621	0.204053770278337	-2.78707540734821
SLC16A11	0.492225944268409	9.98573882926725	2.69658433231931	0.0101980832739146	0.204147976615027	-2.78829411024258
RGS5	-0.260241835580274	13.0371510200007	-2.69537446681553	0.0102293749116697	0.204577671744526	-2.79091677358586
TXNL2	0.175840575588273	13.6482211576177	2.69347644519019	0.0102786435535897	0.205236822081908	-2.79502958440558
GLYCTK	-0.157377679251258	13.7286280543244	-2.69275942455429	0.0102973128577604	0.205236822081908	-2.79658278607883
LRRC16A	0.304129871583427	11.6172033564122	2.69273149937833	0.0102980405879289	0.205236822081908	-2.79664327165387
PDE11A	0.384129643525389	9.92783412175504	2.69258854930695	0.0103017666110569	0.205236822081908	-2.79695289309415
RBPJL	-0.166338066580584	8.30582414455196	-2.69164466914075	0.0103264003055614	0.205530906272928	-2.79899700510974
NCKAP1	0.221632248560294	13.548445315778	2.69122875937101	0.0103372721087608	0.205550781310688	-2.79989756652126
HHLA3	0.246879118992902	10.564805119827	2.69060981764091	0.0103534706964277	0.205676437432184	-2.80123757616831
FLT1	0.355447413407735	10.3595800405118	2.68784993658847	0.0104259863453374	0.206878532094772	-2.80721020278368
NCRNA00115	-0.348681617537604	8.49112204198338	-2.68755147190124	0.010433856510856	0.206878532094772	-2.80785586000547
TRIM45	0.291371232484549	9.16227174019461	2.68679982826729	0.0104537007781766	0.207074782588828	-2.80948164839538
LRRC1	0.382437991744121	9.61812612167006	2.68499177510276	0.0105015782619598	0.207736544513043	-2.8133911747363
SNRPD3	0.436575985797829	12.1312935367013	2.68478506796305	0.0105070647664265	0.207736544513043	-2.81383802176334
ENTPD5	0.23229838784461	14.0078957382987	2.68324092546439	0.0105481337903793	0.208350661652662	-2.81717532368258
SCARNA3	-0.544628135763014	10.7962693176945	-2.68226361430183	0.0105742034957137	0.208667623295985	-2.81928688493898
CTSS	0.158542181716793	13.6131508238909	2.68140106706827	0.0105972612613805	0.208906318389581	-2.82115005910222
PAWR	0.208647218945277	13.1577702765161	2.68083416455935	0.0106124410568302	0.208906318389581	-2.82237439619697
BCL10	0.453256523004736	12.7871578195123	2.68055485402565	0.0106199274549631	0.208906318389581	-2.82297755793995
YWHAH	0.106764265608465	14.1873571461471	2.68031213789674	0.0106264369650111	0.208906318389581	-2.82350166092037
ENPP5	0.532369309825638	10.7120626409881	2.67925161585371	0.0106549227773218	0.209077936610474	-2.82579129756256
TIMP1	0.193618629344193	13.6599242260073	2.67923937539736	0.0106552519690529	0.209077936610474	-2.82581772079283
SNORD11	-0.690811939365581	9.91082333920543	-2.67864650323127	0.0106712077613134	0.209090412217079	-2.82709744479178
MGAT4B	0.219845110509141	11.528227004488	2.67846955213101	0.0106759742632574	0.209090412217079	-2.82747935957467
ELK3	0.397634432367273	9.93626000772588	2.67758065670711	0.0106999480187967	0.209362986657265	-2.82939761144544
AHCYL2	0.348987461721789	11.6198641626343	2.67551016993521	0.0107559823075165	0.209953008038863	-2.83386409351571
NR1D2	0.328591961167751	12.5186155582379	2.67523291606524	0.0107635062386588	0.209953008038863	-2.83446201239918
ATP2B2	0.326216862545154	11.1589832920372	2.67519422947772	0.0107645564754016	0.209953008038863	-2.83454543962008
CTBP1	0.201389743387981	12.1554828955908	2.67385062412072	0.0108010904440143	0.209953008038863	-2.83744240542264
NPY	-0.254173720188803	8.52044668602617	-2.6732229064678	0.0108181978760536	0.209953008038863	-2.83879549938234
CATSPER3	-0.319751763169759	10.4523727758176	-2.67319399352562	0.0108189864533393	0.209953008038863	-2.83885781829986
CSPG5	0.233952670963797	9.51044092365859	2.67309314721978	0.0108217373703052	0.209953008038863	-2.83907517873364
SDS	-0.442852878122393	13.2727242052605	-2.67307317710271	0.0108222821978967	0.209953008038863	-2.83911822093592
HEATR5A	0.349931527119567	11.5358412416331	2.67301664228451	0.0108238247260747	0.209953008038863	-2.83924007097636
IRX3	-0.620790761629527	10.2913583076743	-2.67275562266833	0.0108309491634439	0.209953008038863	-2.83980262652065
EVI5L	0.272637709558467	11.3581351891137	2.67184474209254	0.0108558452163486	0.210046012073879	-2.84176548693725
C1orf63	-0.308428538034329	11.358604815661	-2.67122596019053	0.0108727877612592	0.210046012073879	-2.84309864496179
KLHL3	0.44691538832846	12.4408944300027	2.67104775183109	0.0108776717118966	0.210046012073879	-2.84348255400665
GALNT4	0.297994842943814	12.1672126559117	2.67090897303791	0.0108814764629623	0.210046012073879	-2.84378150911029
Selenoprotein 15	0.135030892200637	14.9244138035273	2.6707034049044	0.0108871145617564	0.210046012073879	-2.84422432148263
NDUFB7	-0.136816199566628	13.9949111499898	-2.67036936797568	0.0108962819078625	0.210046012073879	-2.84494381816672
SATL1	0.383649368201858	9.24146734071327	2.6691953213008	0.0109285590743642	0.210153293042264	-2.8474721659421
SLC35D2	-0.205082008716932	13.0178318484466	-2.66919268375646	0.0109286316854931	0.210153293042264	-2.8474778451339
UHMK1	0.15499957524192	13.7842368335199	2.66906562596004	0.0109321300910117	0.210153293042264	-2.84775142299782
C10orf62	-0.240952434860302	8.75110175854323	-2.66696936208289	0.0109899978008689	0.210910201744514	-2.85226377821924
SHPRH	-0.239478442974601	10.5563274149554	-2.66689555555159	0.0109920403792369	0.210910201744514	-2.85242260827089
SLC35D1	0.345155414002717	13.6046972585368	2.66628595295503	0.0110089243746829	0.210910201744514	-2.85373434612363
GSC2	-0.188424493000035	7.89051794809049	-2.66617402673926	0.0110120269607708	0.210910201744514	-2.85397516599323
ANKRD38	-0.479700423937647	11.769823706168	-2.66442182628181	0.0110607030176442	0.211326426243607	-2.85774429970304
ARHGAP1	0.271869389755295	12.9728939136176	2.6642691355793	0.0110649541394635	0.211326426243607	-2.85807267108785
XPOT	0.369915805505078	13.0909731508581	2.66406227947473	0.0110707157036072	0.211326426243607	-2.85851750840974
ST8SIA6	0.335551945242729	10.7127928544403	2.6639314383302	0.011074361450203	0.211326426243607	-2.85879886596224
SERPINA1	0.2170762542878	12.6596933331502	2.66206583787758	0.011126464899187	0.212066160722316	-2.86280958903634
CSTB	0.175988389679059	13.6334943647165	2.66181459755109	0.0111334989033811	0.212066160722316	-2.86334956753628
PTPRM	0.156323887143204	12.8578768216287	2.66099629153415	0.0111564375307674	0.212147504053106	-2.86510807312406
SNORD68	-0.648538140589318	12.5594085565357	-2.66091435251475	0.0111587368298556	0.212147504053106	-2.86528413649064
ATP2C1	0.172439876490877	12.8756689177079	2.66019288320668	0.0111790009106185	0.212147504053106	-2.86683420777233
TRAPPC5	-0.259174247847051	13.0540242821361	-2.66005913113616	0.0111827613608253	0.212147504053106	-2.86712154177084
RPUSD4	-0.126693053237258	13.5559725100936	-2.65984728230753	0.0111887198929012	0.212147504053106	-2.8675766277426
EARS2	0.273195810065094	12.731794777286	2.65936998978845	0.0112021551061641	0.212208978303212	-2.86860184019615
C1orf163	0.2231033380063	12.5702761427774	2.65839022476126	0.01122978090691	0.21242003151742	-2.87070596026098
SOX4	0.394914174666228	11.7442363972801	2.6582513192245	0.0112337026130304	0.21242003151742	-2.87100422793606
TRIM8	0.193566244702033	14.1179881015805	2.65787124305409	0.0112444397163347	0.212430118379648	-2.87182030002204
ARPC3	0.215147172093431	14.256470682421	2.65624580609874	0.0112904648668565	0.213048312124679	-2.87530942766223
BTG2	0.45542629777924	11.8705658551221	2.65599334745246	0.0112976289248113	0.213048312124679	-2.87585121997278
LGALS4	0.736710037466128	11.5775579455854	2.6549871517897	0.0113262235184785	0.213394251068963	-2.87801023262113
KCNAB2	0.292036700618491	8.88192354917718	2.65457987749597	0.011337816593917	0.213419533154392	-2.87888397073359
SNORA43	-0.554779398435672	13.0086023642755	-2.65234200448234	0.0114017129816498	0.214029516305895	-2.88368332454452
WDR59	-0.135516027771166	12.8663957947565	-2.65234162943572	0.0114017237178282	0.214029516305895	-2.88368412864099
TUBG1	0.231473146837576	11.7637208848121	2.65229849676974	0.0114029585064177	0.214029516305895	-2.8837766041601
MYCBP	0.299072712546922	11.7606255394105	2.65200570783832	0.0114113436331977	0.214029516305895	-2.88440431039883
TNFSF8	0.335608633055072	10.1072392732607	2.65121983287415	0.0114338782420438	0.21425914592359	-2.88608890432068
PEA15	0.128204094259953	13.9756833786393	2.64976416712697	0.0114757270880292	0.214849966048273	-2.88920835879989
MCOLN2	0.254800269003439	9.88567288141539	2.64849564751233	0.0115123106427325	0.215341235643349	-2.89192581402898
KDELR2	0.212724261653436	14.4474322937797	2.64733779825677	0.0115457962203978	0.215681121686028	-2.89440541573336
ALS2CR4	0.266671025720557	12.4508806646011	2.64715120894143	0.0115512008588271	0.215681121686028	-2.89480493861606
TPP1	0.184359887426204	14.2180054682302	2.64546853585346	0.0116000455155313	0.216339006282716	-2.89840699301584
RPS2	-0.284746633890633	11.9744459788021	-2.64522199942805	0.0116072179267877	0.216339006282716	-2.89893461616133
C11orf37	-0.173566152384039	9.14628726058361	-2.64231144867924	0.0116922028587304	0.217639060541769	-2.90516107858457
LRRC70	-0.215560696939917	7.89079931185558	-2.64211780344236	0.0116978773594428	0.217639060541769	-2.90557517290224
GALNTL1	0.216426992007415	9.75252762574583	2.64087268558348	0.0117344243686722	0.218124090117309	-2.90823726031994
ITPK1	0.27639123876653	12.7655059775353	2.64038389146985	0.0117488002757054	0.218196496824184	-2.90928207829364
HSPA4	0.187468263097323	12.6287217232702	2.63908654717696	0.0117870350571341	0.218711482044987	-2.91205456669495
ACOT2	0.302496896654969	11.0590617659117	2.63867018849216	0.0117993300524415	0.218744659271397	-2.91294414863116
MT1H	-0.573454856102064	13.9508288476937	-2.63731967143502	0.0118392918353353	0.219290228398439	-2.91582897173441
SLC20A1	0.24800778148148	13.8105158814442	2.6346661258244	0.0119181731418758	0.220529373855023	-2.92149424169186
GOLGA2	0.271627869830128	12.1650962751899	2.63435754261397	0.0119273776339284	0.220529373855023	-2.92215280824884
ITGB5	0.17642115521825	13.1229314711742	2.63317024342658	0.0119628536866771	0.220989042504819	-2.92468620556729
SPAG7	-0.141164478856867	13.6726030638312	-2.63140133448908	0.0120158880656816	0.221603593585204	-2.92845916384025
KIAA0251	0.249989514625103	13.4569614079467	2.63125137632242	0.0120203939507477	0.221603593585204	-2.92877893435815
SCOC	0.178414595437197	13.9177161924332	2.63081397605385	0.0120335456633948	0.221603593585204	-2.92971157470373
SLC25A42	0.39459331788151	12.9320576810304	2.6304573263181	0.0120442791691728	0.221603593585204	-2.93047195742934
ILKAP	-0.170269893289614	9.76267179789818	-2.63028917466686	0.0120493428088982	0.221603593585204	-2.93083043488147
ZNF395	-0.11952922509642	13.5560669801011	-2.62895226667694	0.0120896715399828	0.221916776596715	-2.93367999107027
GOSR1	0.333136538983572	11.6959077670058	2.62877447310911	0.0120950441438849	0.221916776596715	-2.93405887498507
C14orf180	-0.381272862551238	9.16074966001085	-2.62866512119813	0.0120983496535507	0.221916776596715	-2.93429189877965
CRKRS	0.376108025029197	12.4670144519188	2.62708401072215	0.0121462366793992	0.222518869238224	-2.93766042959587
KIAA0319L	0.238047589002884	11.1750385519005	2.62687596325444	0.0121525507624699	0.222518869238224	-2.93810356814095
ARHGAP10	-0.544710679490437	11.8594537189107	-2.62596883085546	0.0121801168248446	0.22265537901217	-2.94003546816847
SNORD28	-0.66787034832277	10.9231118842899	-2.6259267926054	0.0121813956815823	0.22265537901217	-2.94012498503201
STXBP3	0.181140502772555	13.0629161736569	2.62466573098947	0.0122198162128922	0.223068324852949	-2.94280985167289
SNORD114-2	-0.245884867024769	8.82287479767622	-2.62390836340302	0.0122429443018574	0.223068324852949	-2.94442190250398
UBA1	0.240690938703004	13.2278832624644	2.62388300541969	0.0122437193662135	0.223068324852949	-2.94447587125251
BTBD10	0.23513910584273	12.9624650426842	2.62334492314098	0.0122601764366462	0.223068324852949	-2.945620973766
RNY1	-0.248746298694657	14.0852612594017	-2.62297585229756	0.0122714761012079	0.223068324852949	-2.94640630695792
PSMD14	0.160690831330408	13.2700419861009	2.62277454959051	0.0122776433231955	0.223068324852949	-2.94683462016442
LOC100131726	-0.688421790354361	12.0175455375797	-2.62273059371279	0.0122789903588779	0.223068324852949	-2.94692814240175
KIFAP3	0.172096036541351	13.1958917058913	2.62181936208729	0.0123069458294241	0.223294610366817	-2.94886667225387
SNORD15B	-0.404224760701062	13.6842628465642	-2.62119957378738	0.0123259935881254	0.223294610366817	-2.95018492941563
TCEAL3	0.24050155659628	12.0122917856288	2.62111833397532	0.0123284923132229	0.223294610366817	-2.95035770638471
C1orf97	-0.179854881507241	13.123219096259	-2.62092799317132	0.0123343485240329	0.223294610366817	-2.95076249977222
PRG4	0.186895289117231	14.4974563440714	2.61976288091301	0.0123702512600862	0.223477759573767	-2.95323987757146
DDI2	0.317380104903227	12.2640733455705	2.6195372341636	0.0123772156176107	0.223477759573767	-2.95371958282288
ASTN2	0.158713519915343	10.0262744009551	2.61897659475691	0.0123945347834222	0.223477759573767	-2.95491133041969
RNU1F1	-0.311918360640842	12.1670110065595	-2.61893136533428	0.0123959329724585	0.223477759573767	-2.95500746668281
CCDC140	-0.230295838518462	8.1060456009705	-2.6188600806474	0.012398136908963	0.223477759573767	-2.95515898174528
RPL9	-0.135953886953494	13.9296095958147	-2.61790459219532	0.0124277128985478	0.223786820833618	-2.95718959195381
VCL	0.181758565142074	11.1284062918627	2.6176120421238	0.0124367813874103	0.223786820833618	-2.95781121953203
MUC16	-0.179489850806599	8.93225499127086	-2.61647361409493	0.012472128360484	0.223965973226974	-2.96022976429381
UBR5	-0.151530076820872	12.8340238954179	-2.61641370160932	0.0124739911332544	0.223965973226974	-2.96035702595807
LAG3	-0.324430922639312	10.7535639995482	-2.6162522898584	0.0124790109488107	0.223965973226974	-2.960699874884
FAM120A	0.102894484562103	14.4697000948548	2.6135300928342	0.0125639498279919	0.22522214897296	-2.96647980683422
SCARNA5	-0.958345556564504	11.0933996688306	-2.61309730725051	0.0125775025703313	0.22522214897296	-2.96739834212801
KIAA0652	0.309492079311845	10.5358641037754	2.61287731467587	0.0125843968159903	0.22522214897296	-2.96786520978977
CHD1L	0.132436022953215	13.2610709070004	2.6125830776519	0.0125936232003065	0.22522214897296	-2.9684895965805
PAR1	-0.459477048186116	9.62419942419351	-2.61228126785254	0.0126030934988952	0.22522214897296	-2.96913000297473
CATSPERB	0.231057244721773	8.26009874731976	2.61090946022958	0.0126462210714917	0.225264513483819	-2.97204018293381
SCARNA10	-0.78742144925914	10.1670557140932	-2.61049683817728	0.0126592197812846	0.225264513483819	-2.97291532183794
MYH14	0.287836284729432	10.887552016688	2.61034781628333	0.0126639173890185	0.225264513483819	-2.97323136215747
ARSJ	0.308334357384402	10.3922675928078	2.6101652880457	0.0126696733964273	0.225264513483819	-2.9736184446213
TMEM63A	0.400187096655252	11.6717816399443	2.6099243302132	0.0126772756540197	0.225264513483819	-2.97412940854871
IPF1	0.282377761228211	8.73319353773872	2.60988344277078	0.0126785660749378	0.225264513483819	-2.97421610932832
U1SNRNPBP	0.359968601484789	12.2170876005206	2.60979983497147	0.0126812051396818	0.225264513483819	-2.9743933946261
PPM1E	-0.41113663386515	10.9235104919166	-2.60923845652317	0.0126989380161329	0.225387204226659	-2.97558366254835
CARD14	-0.162944474646965	8.05983615944377	-2.60843015859356	0.0127245106091961	0.225648710709415	-2.97729715422509
RPS8	-0.335193586536828	11.9579293918006	-2.60758850465773	0.0127511887541677	0.225760074445878	-2.97908096805662
CMTM6	0.172802347047472	14.070862356027	2.60734736938752	0.0127588415472589	0.225760074445878	-2.97959196066805
SNORD50B	-0.530305950728108	10.4829412787061	-2.60720624398925	0.0127633223316585	0.225760074445878	-2.97989100607658
SNORA38B	-0.555338907117548	11.1367102389231	-2.60677458435777	0.012777036657155	0.225788962181414	-2.98080562574491
CCNI	0.153031596223189	15.0802412740809	2.60622603101111	0.0127944843533145	0.225788962181414	-2.98196777451208
TMEM206	0.24476239776781	10.934866684442	2.60582145018475	0.0128073667659771	0.225788962181414	-2.98282479942425
TSHB	-0.200458416619504	7.84890944345068	-2.60579099999317	0.0128083368238748	0.225788962181414	-2.98288929845718
ZNF605	0.339380074058933	11.2293339674925	2.60388037336757	0.0128693391186049	0.226129820396724	-2.98693531362393
SCARB1	0.261678720301799	13.5510718694648	2.60357929964781	0.0128789760592801	0.226129820396724	-2.98757269213511
C11orf71	-0.294835226240259	12.2003625340575	-2.60308914289883	0.0128946794504787	0.226129820396724	-2.98861025413083
RPP21	-0.208153566753351	12.6451870210826	-2.60235176473825	0.0129183363055753	0.226129820396724	-2.99017087972555
MTCP1	-0.165235717476326	13.449009171666	-2.60218200937686	0.0129237881018741	0.226129820396724	-2.99053011564387
AKAP8	-0.143906002551521	12.5418618224088	-2.60143615984542	0.0129477665433039	0.226129820396724	-2.99210828922218
ITIH1	-0.136109673738165	13.175560983452	-2.6003816434041	0.0129817380506163	0.226129820396724	-2.99433905111569
SNORD1C	-0.443523356705652	12.7152340865571	-2.60036436778754	0.0129822952692857	0.226129820396724	-2.99437559137835
PLIN2	0.169256912799357	14.1474019145638	2.60030698841827	0.012984146177309	0.226129820396724	-2.99449695529298
SLC25A44	0.195260276096143	13.0682147065256	2.59991759084388	0.0129967135221862	0.226129820396724	-2.9953205267712
DNAI1	-0.416102910628394	9.2224573932812	-2.59980657042075	0.0130002986191999	0.226129820396724	-2.99555531811854
CLASP2	0.270881812311035	11.3211548386551	2.59979370170052	0.013000714237562	0.226129820396724	-2.9955825330614
MAP3K7IP3	0.236482185137493	11.7799255312101	2.59958545311417	0.0130074416940815	0.226129820396724	-2.99602292704889
C15orf43	-0.497576500640143	9.2293845543488	-2.59930946766	0.0130163623080817	0.226129820396724	-2.99660653014978
ANKRD12	-0.187566773011344	12.564204206936	-2.59919294891068	0.0130201302019074	0.226129820396724	-2.99685290965377
DEPDC1B	0.263868036289399	9.33518469111179	2.59903292039598	0.0130253067124677	0.226129820396724	-2.99719127835648
PECAM1	0.195394105623432	13.0617298424705	2.59880336487481	0.01303273554049	0.226129820396724	-2.99767663176316
CHST7	-0.162339420586887	13.5231323255596	-2.59869097691486	0.0130363740338564	0.226129820396724	-2.99791424487447
SAP30L	-0.212366049915069	12.2569488853853	-2.59843319253878	0.0130447231710838	0.226129820396724	-2.99845923150306
NDUFA11	-0.225695897897875	12.0970919194139	-2.5984275251456	0.0130449067820964	0.226129820396724	-2.99847121262247
KLK10	-0.160145029074977	8.46822932930403	-2.59763661072885	0.0130705539325584	0.22621522589612	-3.00014306362534
PSME3	0.294632294981803	11.7710304176565	2.59760545289142	0.0130715652410314	0.22621522589612	-3.00020891850013
TTTY1	-0.238863757203601	8.08947474397606	-2.59654084787337	0.0131061629272618	0.226625586364339	-3.00245872853364
FAM114A1	0.219408005100599	12.6163550872982	2.59553817063373	0.0131388248864662	0.227001821835136	-3.00457708503615
LINCR	0.442168181573063	11.26480366335	2.59492023973682	0.0131589910057966	0.227161719527097	-3.0058823062027
SCHIP1	0.225904885624475	13.1091959202584	2.59097482315277	0.0132884201793269	0.229205981535549	-3.01421092372436
ACSM1	0.612981518689711	9.4046085351784	2.58896540030355	0.0133547870008149	0.230160025306264	-3.01844936472578
UBE2Q1	-0.229392024637537	11.9270130611865	-2.58842372318444	0.0133727293462116	0.230178963092023	-3.01959152532171
C9orf152	0.595354276921679	10.9013397794994	2.58803780723635	0.0133855257881855	0.230178963092023	-3.02040515262752
ALDH1B1	0.229490955341131	13.5604847309354	2.58793144954536	0.0133890544360651	0.230178963092023	-3.02062937197352
NCAPG2	0.405405921856785	10.4644648373894	2.58711343348864	0.0134162224206676	0.23035592292266	-3.02235366978122
C1orf53	-0.306399177180102	13.0895840791175	-2.58695538873768	0.013421477232585	0.23035592292266	-3.02268676911964
ALG11	0.474823306275708	10.8371412205949	2.58630410675058	0.0134431515508979	0.230361108227996	-3.02405927965007
ADCY7	0.298809223346424	9.94937784374402	2.58628135666502	0.0134439092414148	0.230361108227996	-3.02410721881212
SNORA34	-0.645929310195084	12.0233758605597	-2.58492615995771	0.0134891147014591	0.230867787854476	-3.02696237283702
SNORD124	-0.72305943026986	9.94751267018768	-2.58426855552212	0.0135111006715192	0.230867787854476	-3.02834745242042
SNORD12	-0.284610395763718	14.4187742932268	-2.58415975691264	0.0135147413475021	0.230867787854476	-3.02857658597248
RASL11B	0.481866999937301	9.92690944243934	2.58406728869559	0.0135178362742978	0.230867787854476	-3.0287713219068
CDC123	0.157667080217907	13.8954949295211	2.58165232758063	0.0135988958471081	0.232061813640118	-3.03385546268029
FAM91A1	0.257344706908937	12.4764817638482	2.57966076215202	0.0136660788368237	0.233017277071116	-3.03804575973764
CXCL6	0.600265452433719	9.39677328422738	2.57865177765237	0.0137002316409286	0.233160044543901	-3.04016782814098
RNU6ATAC	-0.547483827963987	11.1010591410441	-2.5783910304432	0.0137090703013817	0.233160044543901	-3.04071613073031
SNORD35B	-0.651407054793633	10.8577067573322	-2.57759231101042	0.0137361773656016	0.233160044543901	-3.04239544853228
PITPNM2	0.49239758169454	11.2236727039503	2.57754018678485	0.013737948071672	0.233160044543901	-3.04250502781706
LAMB3	0.216466467376328	9.67236462096091	2.5773757209654	0.013743536492291	0.233160044543901	-3.04285076956289
ALDOC	0.18595045673141	15.151339178429	2.57712448482542	0.0137520773223492	0.233160044543901	-3.04337889117848
RFC3	0.278459533039593	11.3857917574772	2.57710183272159	0.0137528476247615	0.233160044543901	-3.04342650623877
TMEM182	0.402939821335316	9.93896322266585	2.57639978176667	0.0137767410225241	0.233375078395386	-3.04490208362193
DOCK1	0.37094691166806	12.7139517720967	2.5753941896864	0.013811031309013	0.233765740505968	-3.04701515982032
PRKAA1	-0.172487799600397	11.8600084106058	-2.57475061446343	0.0138330179828033	0.233947685933373	-3.04836721980763
MIR1296	-0.348733481271303	9.06141053408934	-2.5743020491566	0.0138483614267462	0.23401707511642	-3.049309452736
ZDHHC21	0.25885551594172	10.9521429502818	2.57317662809484	0.0138869257779754	0.234259469227553	-3.05167295098064
CNKSR1	0.263115426350314	8.84817663248101	2.57275389392036	0.0139014368377889	0.234259469227553	-3.05256054981754
C10orf35	0.479415421997597	10.6100990479843	2.57270881091242	0.0139029852070101	0.234259469227553	-3.05265520290381
SFXN5	0.274934229064849	12.6811218442867	2.57252680468435	0.013909237790271	0.234259469227553	-3.05303731853788
APOC4	-0.21508522275481	14.1675419560948	-2.57192481152144	0.0139299368220803	0.234259469227553	-3.05430104786236
LOC647099	-0.152799352060709	13.6713179855244	-2.5718641086691	0.0139320256040994	0.234259469227553	-3.05442846641481
DGKE	-0.299727844146298	11.0711079644241	-2.57158971993632	0.0139414708858705	0.234259469227553	-3.05500439701062
SULF2	0.304331024889654	12.8468957655949	2.57066328917773	0.0139734047537078	0.2345553142272	-3.05694862081463
NCRNA00167	-0.168415501907479	8.89561427655372	-2.57041093802051	0.013982114845322	0.2345553142272	-3.05747812485111
TSPAN5	-0.275786752461604	9.49581731220018	-2.56937016276694	0.0140180905607726	0.2345553142272	-3.05966158292097
C3orf64	0.16688444422992	11.7008687397363	2.56932195295797	0.0140197590463295	0.2345553142272	-3.0597627080809
WIF1	-0.187616543702721	7.94575251219005	-2.56915432763026	0.0140255617800177	0.2345553142272	-3.06011430960205
SNORA17	-1.03271468381634	10.7797890631168	-2.56895801135394	0.0140323605126904	0.2345553142272	-3.06052607133897
C7orf10	-0.130461547297065	13.0473882568851	-2.56879689890289	0.0140379423376287	0.2345553142272	-3.06086397876719
DVL3	0.401009708430307	12.2312469028127	2.56772724532402	0.0140750526341464	0.234986784916033	-3.06310703052118
NEURL2	-0.158635848604289	9.62365954873185	-2.56676429274559	0.0141085378856227	0.235357091539086	-3.06512577461312
RIOK3	0.123313753453044	11.6633139841129	2.56481445610906	0.0141765640437586	0.23630255150281	-3.06921181634946
FAM151A	-0.710218793144319	10.5602049153948	-2.56439551344067	0.0141912193047209	0.236357595763988	-3.07008946227708
SNORA66	-0.590670243984611	12.213920875831	-2.56398491163487	0.0142055962458489	0.236407920257657	-3.0709495378367
LPCAT2	0.2812828808818	9.63989709565309	2.56324089451131	0.014231681469604	0.236652856641921	-3.07250776389526
F13A1	0.487657193899086	10.5974827735508	2.56161651968427	0.0142887844391741	0.237412771938679	-3.07590866310417
NANOS1	-0.152807448528609	9.92730143445767	-2.56127356982985	0.0143008672135183	0.237424046665261	-3.07662649333742
PIAS3	0.175372177372353	11.9228721759914	2.55926169061788	0.0143719380708929	0.238413847568063	-3.08083621707991
RBBP5	0.305649363980089	13.0787131636413	2.55874342478135	0.0143902984083379	0.238528361913366	-3.08192027966687
POSTN	-0.384141955987884	11.8521660278592	-2.55830765595638	0.0144057527745297	0.238594564051658	-3.0828316635964
SNORA22	-0.281355372724517	14.2324284316646	-2.55776611059115	0.0144249796269503	0.238723092888298	-3.0839641215508
PDCL	0.207073417156955	11.8613044128358	2.55611683294069	0.0144836797854472	0.239504153656255	-3.08741199249945
PALLD	0.244954551561371	12.4609575154541	2.55579297764476	0.0144952318990666	0.239504946751324	-3.0880888403622
C6orf108	-0.231175045518313	11.0321837155305	-2.55452041100155	0.0145407068039374	0.239841776719295	-3.09074788561786
SNORA52	-0.384445094900506	9.10122298385144	-2.55415883398047	0.014553651472233	0.239841776719295	-3.09150323671122
CDK2AP2	0.28278193520851	13.0645721904338	2.55397424522132	0.0145602639212218	0.239841776719295	-3.0918888223111
SGPL1	0.265177393421052	13.1056535557184	2.55392989466705	0.0145618530827486	0.239841776719295	-3.09198146283224
SNORA42	-0.618208994248125	10.7689682601516	-2.55338221907554	0.0145814903827357	0.239841776719295	-3.09312536821026
CA12	0.457019465949285	8.64827598437695	2.55329167080239	0.0145847393883773	0.239841776719295	-3.09331447577896
FLJ45256	-0.312979331965996	9.53768015689299	-2.55277908139866	0.0146031443404883	0.23995490293972	-3.09438491611327
SP2	0.232274928910666	10.2599767915318	2.5522744094019	0.0146212857636661	0.240063523906754	-3.0954386755724
WDR92	0.212381024307987	12.1724503091439	2.55186260190693	0.014636104260741	0.240117458317074	-3.09629842509946
TMEM106A	-0.359840847505014	9.44673354681929	-2.55148743929527	0.0146496160826009	0.240149887577692	-3.0970815848668
FAM115A	0.177974927493386	12.8681915381597	2.55078810093534	0.0146748338471193	0.24026138102017	-3.09854125303878
ZNF252	0.131827730744915	14.1701690537207	2.55065886485489	0.0146794983744491	0.24026138102017	-3.09881096560149
TMEM165	0.149812346945833	13.252702352927	2.54964129886638	0.0147162728541251	0.240386017857938	-3.10093426674876
C16orf42	-0.300394051629944	12.2198867680539	-2.54963165943554	0.0147166216222552	0.240386017857938	-3.10095437800183
PPA1	0.150470730978491	14.7953658504782	2.54948986385092	0.0147217528588727	0.240386017857938	-3.10125020745549
TXNRD2	-0.151050374629278	13.16835624884	-2.54883945668402	0.0147453104791501	0.240581989706447	-3.10260701030694
THBS2	0.49844917768727	12.4401528952601	2.54783051545473	0.0147819223503456	0.240912932609453	-3.10471126467238
PPP1R14B	-0.42950532353856	11.7095515242575	-2.5476429550168	0.0147887375894559	0.240912932609453	-3.10510237757484
MRPL11	-0.331991409328182	11.1678241743047	-2.54370936408313	0.0149323330170297	0.242898600466059	-3.11330029797225
CDH6	0.393948540971699	9.67336378793753	2.54365491579307	0.0149343295601966	0.242898600466059	-3.11341371024028
ZCCHC6	-0.226274258180876	13.5764142643264	-2.54235671864891	0.0149820049709584	0.242898600466059	-3.11611726634206
SPCS1	0.0868719626482832	15.1672251086895	2.54223607090984	0.0149864427346821	0.242898600466059	-3.11636847168411
IGSF9	0.512430666651895	12.5452793846808	2.54196474993528	0.014996427073765	0.242898600466059	-3.11693336904563
OSBPL5	-0.284483889884905	9.79221959506367	-2.54190021296973	0.0149988028640691	0.242898600466059	-3.11706773046309
C9orf90	-0.253012387764304	11.4802113766697	-2.54187334363185	0.0149997921026745	0.242898600466059	-3.11712366982622
SMARCD1	0.230701095104425	12.0320085836386	2.54175994978998	0.0150039675392359	0.242898600466059	-3.11735974026623
SNORA45	-0.513866218460036	13.8042830486298	-2.54116784966017	0.0150257873637657	0.243062833819921	-3.11859229147838
AK3L1	0.265116956049846	12.5274142518179	2.54061891346586	0.0150460424312224	0.243165739332261	-3.11973480990259
NAT11	0.231702049768012	9.95607948180657	2.54036259486982	0.0150555088140297	0.243165739332261	-3.12026823460429
VAMP8	-0.262905228587094	12.0425247833181	-2.53945413679328	0.0150891039215761	0.243519422126584	-3.12215852249814
GOLGA3	0.17958916857909	13.1194038996201	2.53865934840506	0.0151185516498441	0.243559652255863	-3.12381190085663
SEL1L	0.24609446316798	12.4306843700583	2.53859393614499	0.0151209775787223	0.243559652255863	-3.12394796014321
SNORD103A	-0.753163032836706	11.2409564343908	-2.53815574364581	0.0151372378936933	0.243559652255863	-3.12485934896481
HPSE	0.295761096120124	9.66919201800945	2.53812464944305	0.0151383923348425	0.243559652255863	-3.1249240170449
THBS3	-0.222997401323097	11.7649584679538	-2.5365868384746	0.0151955874438286	0.244114181308296	-3.12812158013355
MTHFD2L	-0.305629579113878	10.6109926127886	-2.53625900285178	0.0152078059874008	0.244114181308296	-3.12880307098718
HTRA1	0.195808512892647	14.0503512308303	2.53602033564696	0.0152167068391754	0.244114181308296	-3.12929916333363
SPPL2A	0.141406482426207	14.622072542579	2.53593846688411	0.0152197611479018	0.244114181308296	-3.12946932773317
CST2	0.242127377590338	8.49811100366339	2.53554537210003	0.0152344342850121	0.244161422155247	-3.13028632227138
FABP4	0.640764494277976	10.1971335322966	2.53467477032479	0.0152669774476962	0.244494771910451	-3.13209543357726
MIR202	-0.19890441276093	8.20675623046059	-2.53352772438361	0.015309951064579	0.244994520533029	-3.13447832870549
GIMAP5	-0.282756732403666	11.4535190874799	-2.53211911006586	0.0153628753774256	0.245246333667932	-3.1374035723292
CCDC144C	-0.186421273716758	7.93337991423653	-2.53210226985904	0.0153635091054738	0.245246333667932	-3.13743853715086
VRK1	0.213367362654205	11.6896827439391	2.53195262651398	0.0153691415093894	0.245246333667932	-3.13774922999545
PCNXL2	0.184897077041629	9.01870403826143	2.53185527205513	0.0153728068320597	0.245246333667932	-3.13795135254845
CCNB1IP1	-0.164668689867732	11.8321013593644	-2.53093315099974	0.0154075636134052	0.245612608627476	-3.13986554362755
MRPL54	-0.24371430941973	12.9555682664157	-2.53026475587955	0.0154328017481582	0.245826702061902	-3.14125272902778
SSR4	-0.319825713067736	13.1283490433523	-2.52898624895223	0.0154811824761605	0.246221285234049	-3.14390541966044
CAV2	0.234263066901281	12.2996475303351	2.52893322101839	0.0154831921251509	0.246221285234049	-3.14401542345644
POLR1A	0.308452160370855	9.7563143178975	2.52867309967753	0.0154930536364189	0.246221285234049	-3.14455500861993
MACROD1	-0.290641605616301	11.7745641906407	-2.52709848310881	0.015552871765599	0.246983399914573	-3.14782049410278
RAP1A	0.332798418674463	11.7099410909863	2.52665909926795	0.0155696011113905	0.247060613977163	-3.14873144511621
FN3K	0.412390961934873	11.3829699478778	2.52599623465739	0.0155948704771556	0.24727312145004	-3.15010551546593
TRAF7	0.277527030007635	10.268800971314	2.52535719466369	0.0156192670535324	0.247387976134178	-3.15142995834817
RORC	-0.19136794296451	11.1305164062586	-2.52490086082149	0.0156367097893377	0.247387976134178	-3.15237558875428
ACADVL	0.152116272594329	13.0249720492945	2.52487333598136	0.0156377624570142	0.247387976134178	-3.1524326228024
SLC19A2	-0.310736759859644	11.1746485405913	-2.52391771190735	0.0156743497445741	0.247720451580035	-3.15441249339139
LCE1A	-0.200452079548314	7.98961692443291	-2.52340078361967	0.0156941735519052	0.247720451580035	-3.1554832496314
SR140	0.370795405021081	12.9342253522395	2.52315536126191	0.0157035933219196	0.247720451580035	-3.1559915590243
TAF15	0.228182996345026	12.9552836337403	2.52280388806983	0.0157170925086016	0.247720451580035	-3.15671945606341
DIAPH3	0.170358270596578	8.99102546078188	2.52247872363239	0.0157295906738609	0.247720451580035	-3.15739280421384
DOC2A	-0.151383719778194	8.38062558034595	-2.52246362236271	0.01573017133334	0.247720451580035	-3.15742407432414
C1QTNF8	-0.290564248491542	8.37578274931013	-2.5217436294131	0.0157578785202372	0.247969216109461	-3.15891480609289
GPR17	-0.218738788987508	8.38263134656526	-2.52107053066864	0.0157838213712617	0.248121125553396	-3.16030817247625
CLEC2D	0.170471915275971	9.80442893827059	2.52064436792478	0.015800266857	0.248121125553396	-3.16119022643396
RNF6	0.127194184057561	10.6480485508799	2.52052714168631	0.0158047933218369	0.248121125553396	-3.16143283796339
SPSB1	0.531795804246554	10.9844947937017	2.52025764059597	0.0158152040736518	0.248121125553396	-3.1619905674358
TLR7	0.440524103436751	9.57250176255715	2.5190060218991	0.0158636358169291	0.248621398260288	-3.16458022592984
HNRPUL1	0.263420426129555	13.561209623121	2.51880090588186	0.0158715857334962	0.248621398260288	-3.16500453400407
CYP11B2	-0.1378881455461	7.97811606904994	-2.51850869632561	0.0158829175121851	0.248621398260288	-3.16560896375266
KIF13B	0.217100091819999	12.2483970031356	2.51794308638086	0.0159048726318072	0.248778019024488	-3.16677877601499
PYGB	0.282797951443662	9.79176428517988	2.51718187341411	0.015934464125867	0.248940896889278	-3.16835284735306
MRPL41	-0.163506140423278	13.6650810276489	-2.51706015403046	0.015939200516519	0.248940896889278	-3.16860451310874
SCML2	0.250959340014475	9.81179520214324	2.51663017209239	0.0159559424203475	0.249015566153835	-3.16949347047628
C11orf83	-0.246092891924953	12.4088333340897	-2.5151592876985	0.0160133345802792	0.249724054402122	-3.17253360804853
CHDH	0.254103509452797	12.9151441039072	2.51462584301362	0.0160341954437334	0.249862211783747	-3.17363586202949
C14orf28	-0.308811268220721	11.088754748508	-2.51425104994328	0.0160488669069843	0.249903784694469	-3.17441019604416
TMEM154	0.550536693525483	12.120013456512	2.5136153112951	0.0160737812184563	0.250003808099825	-3.17572346484791
ELF2	-0.208358605658148	11.5780917295027	-2.51338052172606	0.0160829914321135	0.250003808099825	-3.17620841889001
ADARB1	0.164553499357071	10.5332776021089	2.51316842085004	0.0160913157622252	0.250003808099825	-3.17664648223524
ADM2	0.426191657108394	10.6518578816738	2.51256250682747	0.0161151177413133	0.250123479249585	-3.17789776486302
RABL3	0.192616005456349	12.8379882646113	2.51236084497749	0.0161230466954677	0.250123479249585	-3.17831417255513
SLC12A2	0.340584859179197	12.1687233028694	2.51169626497055	0.0161492018850087	0.25034269102308	-3.17968628355744
TLR10	0.177274203702657	9.39390772940001	2.51111378739802	0.0161721576651369	0.250512016689349	-3.18088867209044
DUSP10	-0.252026503532713	11.3417148923427	-2.5101826312609	0.016208916882009	0.250894751350592	-3.18281041551156
SLC25A40	0.321515117685484	11.5227155469761	2.50878197750916	0.0162643539438272	0.25103672002827	-3.18570016863246
ALX3	0.217301210022903	8.27292531769604	2.50877911978314	0.0162644672274578	0.25103672002827	-3.18570606336977
DFFA	0.163769500139443	11.631059528743	2.50855829870289	0.0162732230113509	0.25103672002827	-3.18616154479766
LSMD1	-0.230230666978205	13.3907633433489	-2.50852719739811	0.0162744565554028	0.25103672002827	-3.18622569430044
MBTD1	-0.5145381740699	11.7637216848732	-2.50842831565412	0.0162783789825719	0.25103672002827	-3.18642964388571
RNU6-15	-0.270296039063288	13.9955259568885	-2.50774015754944	0.0163057006217802	0.251271932823717	-3.18784885378967
C2CD2	0.185917637748533	12.3634831041514	2.50713830333288	0.0163296300382662	0.251454561957592	-3.18908985015732
STAT1	0.229865848233084	13.7099607718559	2.50607548785768	0.0163719652342518	0.25174925871618	-3.19128081200447
TM9SF1	0.200973198911514	12.4160546253595	2.50553623101481	0.0163934837234511	0.25174925871618	-3.19239222161157
FAM153B	-0.440979583120795	10.722825190777	-2.505525126423	0.0163939271115323	0.25174925871618	-3.19241510641798
NUCB1	0.126158529160049	14.7671347185117	2.50514799033644	0.0164089920260872	0.25174925871618	-3.19319228148523
FNBP1	0.168939261535083	13.9223797328653	2.5051420537942	0.0164092292654718	0.25174925871618	-3.19320451442318
HIST1H2AK	-0.259369721700729	9.10847248755512	-2.50481914985905	0.0164221380418061	0.251761776062121	-3.19386986466718
SNORA11	-0.780007560936415	11.3211587939962	-2.50416314635647	0.0164483916935421	0.251978709836537	-3.19522138603
SNORA9	-0.795718770343081	10.7693345147104	-2.50322616179914	0.0164859567156408	0.252368480046269	-3.19715135861502
VPS18	0.223703431257832	12.3023398557743	2.50287424292762	0.0165000858212664	0.252399182008042	-3.19787609805003
FAM9B	-0.51563286453394	10.4542850850926	-2.50241557964319	0.0165185171461934	0.252495600929957	-3.19882055763636
C14orf173	0.236670840135607	11.5680399764065	2.50152039217059	0.0165545441931866	0.252741104087184	-3.2006635348483
TMF1	0.445011721518924	12.6961747309907	2.50141332172477	0.0165588580611422	0.252741104087184	-3.20088393596583
EPB41	0.247448342575376	10.3872473765956	2.49988999990895	0.0166203437475061	0.25344452674849	-3.20401891960378
FLJ44674	-0.230375266942841	8.03231979664089	-2.49966874092417	0.0166292916825226	0.25344452674849	-3.20447415589017
SLC41A2	0.175821497725215	14.1399911301723	2.49826277381037	0.0166862530302064	0.254126628994782	-3.20736623810441
IGSF3	0.453794159672563	9.61909019667403	2.49781430111738	0.0167044598087855	0.254217944999345	-3.2082885055972
FGL2	0.178224842543159	13.531021165951	2.49699245640745	0.0167378714571525	0.25445556209003	-3.20997829323927
H1F0	0.166662191123638	14.2427770535816	2.49682914617399	0.0167445179914184	0.25445556209003	-3.21031402686565
PHB	0.116162673518867	13.8126371827262	2.49619998512902	0.0167701465836504	0.254554914193655	-3.21160731187082
RUNDC2B	-0.344171278036582	11.2306800708469	-2.49606842894849	0.0167755099800036	0.254554914193655	-3.21187770559163
PCDH19	0.28697096538991	9.17693477730622	2.49542822661287	0.0168016326116636	0.254765614961562	-3.21319339940183
CCDC42	-0.197774549340993	8.39345004375797	-2.49440337386141	0.0168435275436099	0.255145888077212	-3.21529909673092
C4orf33	0.212911324566621	12.399732666921	2.49421539477972	0.0168512222540067	0.255145888077212	-3.21568525813454
PGM3	0.250145915220338	13.2627014064815	2.4936941363742	0.0168725761249972	0.255283548216801	-3.21675595975259
TERF2	0.262270025213034	12.5314128770604	2.49303495066025	0.0168996156112665	0.255506969797354	-3.21810974568397
THNSL2	-0.375604374800862	10.4228025288168	-2.49229013987298	0.0169302148751208	0.255783848682976	-3.21963907528048
MDH1	0.13762436774749	14.3056500795177	2.49033893440106	0.0170106161296526	0.256812195216271	-3.22364396731259
C17orf75	0.294134671222849	11.9986404148555	2.48975323358732	0.0170348182303671	0.256923731394831	-3.22484569496321
SNORD116-2	-0.753313459254809	10.8399066875926	-2.48956300135491	0.0170426856744446	0.256923731394831	-3.22523596580473
ARF3	0.284812336848971	11.2013433614228	2.48914933548921	0.0170598050933737	0.256995717973188	-3.22608454844466
PAFAH1B2	0.192033583038498	12.0313905403168	2.48746661636266	0.0171296053243343	0.257770429666591	-3.22953539536408
F8	0.277843576959341	10.9803897433021	2.48731289439393	0.0171359947479976	0.257770429666591	-3.22985055871486
S100A4	0.196896801280976	13.8293009022521	2.48558309141035	0.017208043370935	0.258667332086278	-3.23339607189632
MYH7B	-0.189141825482096	8.64335863789707	-2.48416883142324	0.0172671539350009	0.259368598681662	-3.23629352051545
INS	-0.204255387958074	8.30878850913638	-2.48235856776683	0.0173430855259071	0.259712346120559	-3.24000055911997
BRP44	-0.164308096949492	13.0211091722918	-2.4821537625521	0.0173516951934897	0.259712346120559	-3.2404198355418
CSAG3A	0.472271619733013	9.33367120299111	2.48165111436631	0.0173728421668362	0.259712346120559	-3.24144875017464
CNDP2	0.0890293761305987	14.3966871158866	2.48165028508173	0.0173728770751361	0.259712346120559	-3.24145044758695
C4orf10	-0.189825721859854	8.89264436937898	-2.48147300397042	0.0173803410959032	0.259712346120559	-3.24181330424052
ZRANB1	-0.190301786693469	13.6060274351004	-2.48118671305581	0.0173924008887339	0.259712346120559	-3.24239924163088
TMEM101	-0.242415230753029	11.2366880765405	-2.4810679871463	0.0173974043626897	0.259712346120559	-3.24264221788344
BCAM	0.307619615178494	9.74060997764216	2.48062668377914	0.0174160137225076	0.259712346120559	-3.24354528607489
CENPI	0.252483849303257	9.33370339919821	2.48050501827066	0.0174211474295108	0.259712346120559	-3.24379423804647
KLF2	-0.18682575054337	12.8579405053554	-2.48015157272184	0.0174360689640418	0.259712346120559	-3.24451740886042
WDR60	-0.180234083658418	11.4627868247264	-2.4795400209368	0.0174619145254812	0.259712346120559	-3.24576850657598
RAB1B	0.225366523556453	13.670346870211	2.47941588286256	0.0174671651345634	0.259712346120559	-3.24602243829444
PSMC4	0.335802378879206	11.2663224028802	2.4781227098162	0.0175219473293764	0.259712346120559	-3.2486671592
FAM21C	0.340146941999221	8.43773277072	2.47809288977962	0.017523212425601	0.259712346120559	-3.24872813373625
ASAH2	0.466710980282125	10.2882792310438	2.47745893563796	0.0175501271953925	0.259712346120559	-3.25002428767167
MIR376A2	-0.179383420320769	7.85397421794431	-2.47690936057901	0.0175734900391243	0.259712346120559	-3.25114773203208
EEF1A1	-0.0938367586500952	14.1901753714523	-2.47675960107008	0.0175798613294459	0.259712346120559	-3.25145384033612
MKI67	0.365724754031003	9.45666753897075	2.47605598256161	0.0176098238395043	0.259712346120559	-3.25289185870843
ARL6IP4	-0.325791112660818	11.083128806801	-2.47558581730668	0.0176298709799347	0.259712346120559	-3.25385259471558
DUS3L	-0.355531043104838	10.3201790200184	-2.47549809043391	0.0176336138188023	0.259712346120559	-3.25403184141674
RGS2	-0.419845038933991	11.8128049727889	-2.47538509138629	0.0176384359517614	0.259712346120559	-3.25426271843636
SGCE	0.223543086863687	13.7535317604023	2.47496912326305	0.0176561973523035	0.259712346120559	-3.25511254982653
DLEU2L	-0.328296267571705	10.4089498000231	-2.4747150669064	0.0176670532897786	0.259712346120559	-3.25563154188689
HNRNPH2	0.246336090344258	12.7738493254918	2.47391448567063	0.0177013021820043	0.259712346120559	-3.25726673788373
OAS1	0.394408912491315	11.7804999073722	2.47382393626772	0.0177051796864596	0.259712346120559	-3.25745166219623
NIPAL1	-0.406867042236321	12.1977580409595	-2.47371356217175	0.0177099071679367	0.259712346120559	-3.25767706688997
FXYD1	-0.204621774107141	12.4872947195869	-2.47361898020451	0.0177139591629619	0.259712346120559	-3.25787021535382
MIR27B	-0.392989931128406	9.20605121217736	-2.47347708657709	0.0177200396222783	0.259712346120559	-3.25815997035776
LOC201725	0.241172104221144	11.6498942726682	2.47318433907793	0.0177325905045686	0.259712346120559	-3.2587577400986
ANKRD37	-0.357069377019636	12.4124685581298	-2.47256657744791	0.0177591021561787	0.259712346120559	-3.26001899950712
FIT1	-0.67897695308011	10.5915402991284	-2.47223633003634	0.0177732897212993	0.259712346120559	-3.26069315998827
THEG	-0.137810713400375	8.04179403064713	-2.47220539908058	0.017774619055565	0.259712346120559	-3.26075629852153
CHEK2	0.276944201534437	10.5787518192368	2.47142576170141	0.0178081557675024	0.259712346120559	-3.26234756458889
RAB11B	0.385041724391355	12.8517612734924	2.47122611254394	0.0178167530790201	0.259712346120559	-3.26275499739871
CAPN6	0.26655437032181	8.96664121093949	2.47037350884041	0.017853510462983	0.259712346120559	-3.26449467784613
CASP6	0.208709446131202	12.5549007233885	2.47005312718679	0.0178673405413294	0.259712346120559	-3.26514828384568
E2F8	0.22099600916536	8.60564876167844	2.46994152873368	0.0178721602552017	0.259712346120559	-3.26537593997718
CDR2L	0.308921748075473	11.2055440300461	2.46990614163483	0.0178736887999609	0.259712346120559	-3.26544812662508
ROBLD3	-0.305840577587023	12.9507878040276	-2.46988987554731	0.0178743914530286	0.259712346120559	-3.26548130780047
CD1E	0.191249573242725	9.70951981578619	2.46977986050973	0.0178791444784339	0.259712346120559	-3.265705723252
ARMC5	-0.282932205365396	11.5592890336294	-2.46971412875774	0.0178819848628952	0.259712346120559	-3.26583980351032
ITGAV	0.172374641673622	13.4635613210148	2.46935668534985	0.0178974378015275	0.259712346120559	-3.26656887523148
CHIC2	-0.246810893665936	12.047790283664	-2.46924119242545	0.0179024333679437	0.259712346120559	-3.26680442817241
EEF1AL7	-0.408939092990465	12.2315538101207	-2.46923074004844	0.0179028855408065	0.259712346120559	-3.26682574586915
DDIT3	-0.36389466224626	11.1365047493327	-2.46922854925437	0.0179029803165094	0.259712346120559	-3.26683021400092
KRTAP22-1	-0.203090851769142	8.29149372582553	-2.46914135505328	0.0179067527856333	0.259712346120559	-3.26700804455625
SNORD66	-0.475074306656225	13.7998994156492	-2.46899054376293	0.0179132793625613	0.259712346120559	-3.26731561006669
NAGS	-0.365968805301652	11.8522216736809	-2.46879547138162	0.0179217246094331	0.259712346120559	-3.26771342195322
SLC22A1	-0.230779306054371	12.0122336499864	-2.4686451336529	0.0179282356330423	0.259712346120559	-3.268019990909
AASS	-0.346410843966511	11.2137370426631	-2.46859116500633	0.0179305735023999	0.259712346120559	-3.26813004060141
CHM	0.200549960709058	12.2608128515161	2.46848578978924	0.0179351390531956	0.259712346120559	-3.26834491057932
SERPING1	0.266095014061889	12.8978754915988	2.46840299936477	0.0179387268226795	0.259712346120559	-3.26851372342802
WNT7A	-0.269856953731793	8.31264378504545	-2.46753857179391	0.0179762262579069	0.260064848211936	-3.27027608188085
UBR2	-0.137816926599484	12.4992490171008	-2.46726616743299	0.0179880580923765	0.260064848211936	-3.27083135666757
ABHD3	0.235522923846069	13.2264894427147	2.46602610068214	0.0180420096642542	0.260663843997299	-3.273358579121
TAF2	0.331222358617078	11.3683381736717	2.46466360081927	0.0181014574426009	0.260727827413599	-3.27613426586457
MALAT1	-0.286492302027934	9.91209773996565	-2.46447858758841	0.018109543539829	0.260727827413599	-3.27651109019622
ISLR	0.235327989871342	9.11675931967847	2.46441927315544	0.0181121366019473	0.260727827413599	-3.27663189413139
SLC38A7	0.230820457536989	11.0513920908805	2.46432794346538	0.0181161299417639	0.260727827413599	-3.27681789850442
DNAJC3	0.13791703435777	13.5219681990334	2.4643216930645	0.0181164032663062	0.260727827413599	-3.27683062804916
C3orf35	-0.219042214285476	9.32187024526906	-2.46403460379601	0.0181289614671026	0.260727827413599	-3.27741528807718
MARS	0.255550588353524	12.2359717118444	2.46369994578898	0.0181436104600179	0.260727827413599	-3.27809676057094
P15RS	-0.128641815711502	13.2193461894723	-2.46363106918439	0.0181466267314618	0.260727827413599	-3.27823700748282
SNORA15	-0.464633984534327	9.82552993593855	-2.46279293711165	0.0181833670617808	0.261075530247734	-3.27994339094451
TM4SF19	0.349228872368217	9.07578521376475	2.4617174324292	0.0182306118468471	0.261458385278857	-3.28213243906456
RIMBP3B	-0.19943410403453	8.07561590559999	-2.46161427046616	0.0182351494031846	0.261458385278857	-3.2823423755544
TTC37	0.115202441801028	13.4844589940714	2.46119030831235	0.0182538080597011	0.261536664338773	-3.28320507996605
B3GNT2	0.329206670964735	12.7525743734958	2.46063971773169	0.0182780655441043	0.261536664338773	-3.28432529638023
FES	-0.307720255478591	11.4429249565395	-2.46040165416926	0.0182885630248515	0.261536664338773	-3.28480959817396
CBL	0.251335893168763	10.7754513869241	2.46034961337164	0.0182908585079617	0.261536664338773	-3.28491546227056
USP37	-0.313561651632181	11.4035550883741	-2.45869242860594	0.0183640927604667	0.261940137364241	-3.28828575206286
TMEM51	0.241116727573097	12.4425483108059	2.45862819565447	0.01836693669464	0.261940137364241	-3.28841635258875
SNORA75	-0.831179533639302	11.6612817900224	-2.45858960156695	0.0183686456523955	0.261940137364241	-3.28849482216293
IFRD2	0.250551368747212	13.1119060907577	2.458572499669	0.0183694029757333	0.261940137364241	-3.2885295934921
CD3E	0.289228879074347	9.68696171302198	2.45792517311855	0.0183980893960659	0.262169625692468	-3.28984560051098
TSTD2	0.376665036027047	11.9268162245828	2.45747367322347	0.0184181217922112	0.262245759008126	-3.29076334679708
IKBKG	0.228434013250832	12.8963071693122	2.45714853660276	0.0184325598989092	0.262245759008126	-3.29142416426943
P2RX7	0.260892599359211	11.3036307400682	2.4568909390983	0.0184440061413904	0.262245759008126	-3.29194766855594
TRAPPC2	0.269648966749164	11.5469589953195	2.4566702389027	0.0184538180002356	0.262245759008126	-3.29239615663324
ELMOD2	0.271862282104673	11.5511158255674	2.454973504921	0.0185294095994453	0.263140367292532	-3.29584314636492
FRMD3	0.279038799210847	9.91792722921936	2.45450755454989	0.0185502174123661	0.263256289235208	-3.29678944509899
C17orf63	0.359486724395083	12.01526075345	2.45301027415833	0.018617224730175	0.263887040259424	-3.29982939688183
TAF1D	-0.185150778536968	12.397246686803	-2.4522889053669	0.0186495862893017	0.263887040259424	-3.30129352643881
WIPI1	0.320014281085356	12.5662168851614	2.45187129911286	0.0186683439878705	0.263887040259424	-3.3021409811923
BRCC3	0.300880885011015	10.5497727044639	2.45165219191444	0.0186781925154371	0.263887040259424	-3.30258557719753
MPP3	-0.200624269446044	9.22792548200583	-2.45160770776769	0.0186801925844509	0.263887040259424	-3.3026758376192
CATSPER4	-0.173852924647905	8.19645681064747	-2.4515917012973	0.0186809123051469	0.263887040259424	-3.30270831521028
SCARNA2	-0.454683237333118	8.452492436481	-2.45153660105392	0.0186833900447856	0.263887040259424	-3.30282011402881
EGFL6	0.332696993295411	8.60905264354032	2.44999107596823	0.018753010632346	0.264452362701465	-3.30595525875268
MMP7	0.734006770125509	10.6090135934433	2.44994660754693	0.0187550172620246	0.264452362701465	-3.3060454432144
SNORD27	-0.522380084073626	11.305465495124	-2.44926456816168	0.0187858185943457	0.264452362701465	-3.30742850966718
PDGFD	0.433363707883995	10.9572395569585	2.44906777367925	0.0187947144885125	0.264452362701465	-3.30782752570645
SGPP1	0.406254728450255	11.4720473510901	2.4490331196118	0.0187962813861599	0.264452362701465	-3.30789778711618
PIBF1	-0.169713022419243	11.8099223753019	-2.44891285395598	0.018801720166004	0.264452362701465	-3.30814162117323
FABP5	0.554826361036572	11.1798840206177	2.44816191398201	0.0188357122739689	0.264452362701465	-3.30966392825582
GNS	0.103144201636033	14.2095288917718	2.44802408997137	0.01884195708013	0.264452362701465	-3.3099432888172
LOC256880	-0.218686457707115	8.19952844867453	-2.44795824376864	0.0188449412348585	0.264452362701465	-3.31007675090648
NPY6R	-0.704239807868559	10.8824364065856	-2.44783694112142	0.0188504398025349	0.264452362701465	-3.31032260955627
TBC1D23	0.219916995448688	13.7628022522724	2.44707564687953	0.0188849820128704	0.26475854580872	-3.31186541546094
SNORA14A	-0.706818986151912	11.2579184267981	-2.44671352506968	0.0189014327176038	0.264810853127721	-3.31259915434378
PARP16	-0.289849406992928	11.5337311425002	-2.44593776442981	0.0189367182473669	0.265031586296456	-3.31417075333456
KCTD12	0.219962886696608	12.2152365246066	2.44577452871373	0.0189441506426971	0.265031586296456	-3.31450140373401
BCR	0.247749410154899	10.0467547003039	2.4452745885414	0.0189669302241173	0.265031586296456	-3.31551398389195
PRG3	-0.121903931425615	7.81122693754748	-2.44505445937479	0.0189769682026219	0.265031586296456	-3.3159597867272
CRMP1	-0.147696458686299	8.43558525691697	-2.44496959398508	0.0189808393855621	0.265031586296456	-3.31613164731774
PCID2	-0.149404397846352	12.5096568090524	-2.4440556736768	0.0190225738032237	0.265436302955304	-3.31798215115443
GAS2L3	0.319790821750908	10.6364520618069	2.44308068969395	0.019067188468764	0.265880640811252	-3.31995574597354
BRWD3	0.2625553395805	11.6901917838639	2.44233329738049	0.01910145292393	0.266180152893774	-3.32146825720655
DTWD1	-0.170053866143483	12.3752447971001	-2.44181113736855	0.0191254246573839	0.266319993786387	-3.32252476346942
SNORA20	-0.694266751856157	12.5539436800572	-2.44155763631991	0.0191370724196376	0.266319993786387	-3.3230376229703
MAP6D1	-0.307744922280357	10.6489610239028	-2.44117679604143	0.0191545832063037	0.266385616414186	-3.32380803093644
C12orf41	-0.104465694304517	13.2375781116606	-2.44015149585534	0.019201798085109	0.26686397485573	-3.32588169572723
MGC33556	-0.22517620057724	9.8878684775017	-2.43911163065539	0.0192497914601638	0.266966767191224	-3.32798417516264
NFYA	0.187698451626638	10.0594040651235	2.438859074398	0.0192614642106419	0.266966767191224	-3.32849471506084
HLA-DQA1	0.284491918089667	13.3540849452008	2.43874420641194	0.0192667753503123	0.266966767191224	-3.32872690687929
WAS	0.216494345118004	12.2020527069088	2.43859514034453	0.0192736696831198	0.266966767191224	-3.32902821421889
MARCKS	0.167076179779308	13.8697076319631	2.43837899464236	0.0192836704348166	0.266966767191224	-3.32946508601683
RHOU	-0.108807435463657	14.1329537421144	-2.43832577145851	0.0192861337170662	0.266966767191224	-3.3295726559536
CALU	0.128335866716091	13.4873395284663	2.43793466259029	0.0193042438216365	0.267039901742625	-3.33036307812652
C5AR1	0.439246028388359	10.7085862186753	2.43700614207329	0.0193473002818145	0.267457798517328	-3.33223922984493
CTSB	0.229023794641121	13.4663240952551	2.43661900273833	0.0193652780400416	0.267528681828551	-3.33302132387498
FAM135B	0.178246179006338	8.63526708256546	2.4351028016182	0.0194358324325883	0.268325328523909	-3.33608346893665
ZBTB42	-0.268279916928286	11.6999886206577	-2.43391968162933	0.0194910491104468	0.268690179088622	-3.33847195968188
TIGD1	-0.312808808719693	10.5937242026798	-2.43367584727233	0.0195024466133502	0.268690179088622	-3.33896410972895
POLG	0.279186207417323	10.487657924961	2.43352982512735	0.0195092749904116	0.268690179088622	-3.33925882061215
IGJ	0.237908817561259	13.9009325721239	2.43311019510443	0.0195289100502727	0.268690179088622	-3.3401056724995
SYNM	-0.237999057149301	9.85341531911036	-2.43296830185243	0.0195355534797822	0.268690179088622	-3.34039200217854
SNRNP200	-0.163786350936723	12.2836578939153	-2.4328798461241	0.0195396960055802	0.268690179088622	-3.34057049292297
LACTB	0.19822488083542	11.9865264332519	2.43227417844242	0.0195680818047861	0.26890290105204	-3.34179251562286
MYO1B	-0.145836135259685	12.9676966329331	-2.43183267865782	0.0195887971000002	0.269010004501916	-3.34268316684004
BVES	-0.122012758961469	8.71122911037342	-2.4306294442555	0.0196453541274551	0.26960885140375	-3.34510989438658
RNF183	-0.172694190435609	8.44929729965996	-2.42872937215197	0.0197349668104318	0.270462635187144	-3.34894025761278
RBM25	-0.218394270757797	12.8866244732923	-2.42850486979943	0.0197455793949659	0.270462635187144	-3.34939268941028
LOC653980	-0.350338778527155	8.70169413777681	-2.42848456516403	0.0197465394824179	0.270462635187144	-3.34943360714203
POLR3C	-0.125184390678266	13.0674562124389	-2.42787460881646	0.0197754004770795	0.27067985702322	-3.35066267043815
MTHFD1L	0.385461974046327	10.2855581390785	2.42735924834203	0.0197998153068574	0.270835975606744	-3.35170094837289
ITGAE	-0.20677200049882	12.4499841777744	-2.42692627138922	0.0198203483819355	0.270926479230572	-3.35257312767325
SOD2	0.212462504472988	13.7672777163682	2.42605954819441	0.01986150897991	0.270926479230572	-3.35431869685183
PIP5K2A	0.357775315320417	11.8781717068556	2.42581417790687	0.0198731756452699	0.270926479230572	-3.35481278725229
KIF20A	0.303250940048329	9.89473813009351	2.42579806283443	0.0198739420887233	0.270926479230572	-3.35484523613336
RPS14	-0.112260718619464	14.3620865833842	-2.42557197537833	0.019884697780244	0.270926479230572	-3.35530046333026
ZNF419	-0.166097086329367	12.5468713890212	-2.42550299870379	0.0198879802671899	0.270926479230572	-3.35543934176749
DAZAP2	0.148586805325115	14.5296184983686	2.42530247474994	0.0198975256613451	0.270926479230572	-3.35584306274961
C10orf33	0.554342572901598	11.4838119472266	2.4247574956509	0.0199234888686364	0.271102689383098	-3.35694016340032
SNORA18	-0.288925075375595	12.8850646979413	-2.42355745835457	0.0199807677397992	0.271571277707567	-3.35935533473551
COMT	0.272872131260769	11.3358999696119	2.42348952995958	0.0199840144794656	0.271571277707567	-3.35949202012687
SNORA71D	-0.848863241633623	9.40332801525343	-2.42313359065278	0.0200010349457901	0.271580292333547	-3.3602081950741
PITPNB	0.261076923413738	13.1516345642755	2.42243169651998	0.0200346369109668	0.271580292333547	-3.36162023168152
ESCO2	0.378492082093215	9.68458312359721	2.42236852718589	0.0200376635394363	0.271580292333547	-3.36174729811726
TSTD1	-0.233670852440071	10.7332479906696	-2.42195836133071	0.0200573258659224	0.271580292333547	-3.3625722967683
APP	0.24748942385234	12.83866396744	2.42190527398949	0.0200598720170543	0.271580292333547	-3.36267906807227
LOC203547	-0.167547385971899	11.5985828766706	-2.42172295209766	0.0200686186863222	0.271580292333547	-3.36304574793532
MRPS26	-0.249801944508844	12.6973390504748	-2.42106608848305	0.0201001595544973	0.271580292333547	-3.36436664443629
SIX5	0.217902100044206	12.5540197119726	2.42105477968154	0.0201007029663112	0.271580292333547	-3.36438938318889
NEK7	0.260344169106443	13.0786037323735	2.42102609687885	0.0201020812952589	0.271580292333547	-3.36444705572296
TGFB2	0.521432614633609	10.2684545658064	2.42075356053205	0.020115182079983	0.271581047810095	-3.36499502000603
MIB1	0.255921153384442	11.4319858213793	2.41955141323478	0.0201730614397539	0.272185979335215	-3.36741153438431
TTTY11	-0.23557497722793	8.21408137305522	-2.41920889789342	0.0201895799828154	0.272232425947043	-3.36809988704839
HCG26	0.279067494898461	8.81050245047704	2.41694691395265	0.0202989768658725	0.273530355579676	-3.3726440145273
EFNB1	-0.253964012258079	11.1036055314696	-2.41640556645397	0.0203252376335028	0.27370706487186	-3.37373107578599
CA5BP	0.361937639617345	10.4352989607941	2.4155242279928	0.0203680571533242	0.273839989948826	-3.37550048224257
MID1IP1	0.25920764636661	12.7666465176876	2.41545074455864	0.0203716310050619	0.273839989948826	-3.37564798899123
AFG3L2	-0.185326902241021	12.5538832801893	-2.41539035146022	0.0203745686358966	0.273839989948826	-3.37576921644988
FAM13C1	0.199595931865522	9.43290879732053	2.41393550123067	0.0204454511741896	0.274615385803518	-3.3786888801916
PLEKHG5	-0.110700693739943	8.1747602760599	-2.41358119463612	0.020462747292984	0.274670493805696	-3.37939972591831
MASP1	0.189796105843774	12.1628725908628	2.41295955148251	0.0204931259291792	0.274901023659524	-3.38064674573966
ECSIT	-0.312595357003323	10.4611676583413	-2.4122588723765	0.0205274158348702	0.275044521126303	-3.38205203177313
ZNF28	0.325821647102778	11.7895562515548	2.41205654848821	0.0205373268370665	0.275044521126303	-3.38245775842688
DCAF7	0.181313743117162	13.9427033222833	2.41193145204464	0.0205434569552525	0.275044521126303	-3.38270860598293
GLP1R	0.206093206743097	8.15021184781857	2.41124471037247	0.0205771389520953	0.27506525792206	-3.38408551447378
AMDHD1	-0.185344301006337	14.0832350753426	-2.41099345318644	0.0205894746145046	0.27506525792206	-3.38458921063858
NTN4	-0.100791236335988	10.6458202059242	-2.41080948698517	0.0205985108171985	0.27506525792206	-3.38495798408289
N4BP2	-0.258933297597464	11.1388739764686	-2.41057221495268	0.020610170637328	0.27506525792206	-3.38543358261892
GARNL4	-0.177090710117032	8.85093664405644	-2.41055398088749	0.0206110669272498	0.27506525792206	-3.38547013037305
RNF40	0.196007224706559	12.4418710236671	2.41018405202082	0.0206292582844058	0.27513166446063	-3.38621156000203
VIM	0.141230280394739	13.6951461442409	2.409267779219	0.0206743788200955	0.275556909510607	-3.38804764198751
IL28RA	-0.219053630636164	10.9790718465904	-2.40883461812219	0.0206957402767412	0.275577452988021	-3.38891545885935
COPA	0.143211682117101	13.8488244413784	2.40869978265816	0.0207023937976495	0.275577452988021	-3.38918557184333
ATG4A	0.16261005982086	11.231197936844	2.40825803490697	0.0207242056090427	0.275631731449043	-3.39007043840439
HSPB9	-0.32690782084121	9.8438443469895	-2.40808105034677	0.0207329502593401	0.275631731449043	-3.39042492363828
AUP1	-0.188227863899336	12.9523757053826	-2.40764125066187	0.0207546948252566	0.275744729781121	-3.39130572328783
C11orf92	0.307606779554007	9.4364271745005	2.40686011961591	0.020793366347003	0.276074381623451	-3.39286982800416
DGKH	0.148997351470827	9.32063041709944	2.40634726293786	0.0208187918138869	0.276074381623451	-3.3938965498647
FIS	-0.846551246234336	14.2648654795889	-2.4060919143545	0.020831461498995	0.276074381623451	-3.39440768965214
C5orf21	-0.177415283093671	12.3736032059473	-2.40606998769628	0.0208325497636987	0.276074381623451	-3.39445157913164
GNG13	-0.157519339680626	7.94697090256071	-2.40517242780868	0.0208771416417789	0.276340407830534	-3.39624792879982
CRLF3	0.13921393775137	11.8329629119949	2.40492908183439	0.0208892462327476	0.276340407830534	-3.39673486993776
ARHGEF5	0.287941551178122	12.2583770562254	2.40483188318671	0.0208940828915184	0.276340407830534	-3.39692935671861
PDZK1	0.357678615888396	11.9442405777072	2.40459814527406	0.0209057179659489	0.276340407830534	-3.3973970242527
FAM54A	0.226703437772697	9.45510313836148	2.40407784031595	0.0209316388978945	0.276398754199069	-3.39843794180792
SNORD18A	-0.58013125312978	10.695663127727	-2.4039766281035	0.0209366845368141	0.276398754199069	-3.39864040697671
MLH1	0.138669046954192	13.3357105639262	2.40263116689583	0.0210038631313518	0.276934703330161	-3.40133127988455
FERMT2	-0.142736428736077	13.4152331252103	-2.40263071537898	0.0210038857081668	0.276934703330161	-3.40133218271705
MLEC	0.195394818488928	13.4232294126475	2.4013178963431	0.0210696223366723	0.277625612295684	-3.40395671188221
H2AFY	0.1215203261863	11.5628689334322	2.40039259831791	0.0211160663535202	0.278061597352268	-3.40580589690452
SNORA16A	-0.423126293012393	12.9714425018993	-2.39970620313654	0.0211505787477222	0.278182416256299	-3.40717730418333
IER5	0.239068315016606	11.4437109625366	2.39967864865194	0.0211519652689237	0.278182416256299	-3.40723235164745
ARSH	0.284137963215782	8.30930900486179	2.39897379620172	0.0211874608627901	0.278473325569714	-3.40864032619939
C12orf4	0.200051574040028	10.8456973018249	2.3985607866505	0.0212082845763018	0.278571152425254	-3.40946519094469
TLE2	-0.352391311030237	11.051888832989	-2.39724958957319	0.0212745170442458	0.278767493729694	-3.41208323232332
MIR421	-0.383117682730548	8.41975397120336	-2.39723632709753	0.0212751879252332	0.278767493729694	-3.41210970790054
RCCD1	0.225197905065997	9.97891961905474	2.39702153631968	0.0212860557574128	0.278767493729694	-3.4125384749111
HLA-E	0.100901832909008	14.7119741831129	2.39701511591456	0.0212863806897476	0.278767493729694	-3.41255129094101
PEX1	0.191324391668056	12.2460276352479	2.39688879085681	0.0212927748267548	0.278767493729694	-3.41280344838402
RPGRIP1L	0.147014655280945	8.9012311578273	2.39667553932325	0.0213035728192489	0.278767493729694	-3.41322909771299
PIGC	0.272648751732802	11.9692243803588	2.39572767955142	0.0213516276049609	0.279220813509849	-3.41512068740563
BLOC1S1	-0.337051626964042	11.402541594966	-2.39534810581037	0.0213708987606116	0.279294784340736	-3.41587802760352
CSNK1D	0.241402110050821	13.0737763509802	2.39508797501429	0.021384114810468	0.279294784340736	-3.41639699992504
RABEPK	-0.169218022652119	13.6987386074142	-2.39405775868329	0.0214365279311739	0.279803808776872	-3.41845192151528
FAM161B	0.467275027579038	10.5134557734849	2.3935471138181	0.0214625504158981	0.279926345473766	-3.41947023976891
PHLPP2	0.22972224520224	11.801480772073	2.39318519695011	0.0214810109928662	0.279926345473766	-3.42019187121264
HIST1H3H	-0.464622430503093	10.4825060188499	-2.39308248047382	0.0214862529452461	0.279926345473766	-3.42039666457602
UBE2QP2	-0.314779500651387	9.78743275785426	-2.39216007851186	0.0215333778941538	0.280263777042057	-3.42223543658384
POLL	-0.260651546090823	11.0316359259354	-2.39159900164097	0.0215620886149689	0.280263777042057	-3.42335366736557
STX10	-0.290578823515869	10.9112096203531	-2.39131751944395	0.0215765052893117	0.280263777042057	-3.42391459132576
SNORA6	-0.444228584853889	10.4221049862961	-2.39106928843817	0.0215892261613095	0.280263777042057	-3.42440921381633
XPNPEP3	-0.251988993432192	9.54008489497626	-2.39099756210544	0.0215929031177113	0.280263777042057	-3.42455212794935
DDB1	0.214435917614871	12.496556778022	2.39092727233367	0.0215965069794473	0.280263777042057	-3.42469217670013
FBXW11	0.17432491709504	11.0599911037341	2.39073463483021	0.0216063865772852	0.280263777042057	-3.42507598154908
PSME2	0.136044290517955	13.8360254182438	2.39009937113048	0.0216389956147861	0.280468300394265	-3.42634150026367
ACTR5	-0.345566889606259	10.6107156460598	-2.38967753038904	0.0216606738829937	0.280468300394265	-3.4271817196528
RPP25	0.229104157777149	11.0794564467328	2.38929431450196	0.0216803842317611	0.280468300394265	-3.42794491213829
PAFAH1B1	0.163904234199039	13.289454056339	2.38920930785649	0.0216847586630692	0.280468300394265	-3.42811419472227
GNL3L	0.19739546271512	11.83327044244	2.38911694322127	0.0216895126391645	0.280468300394265	-3.42829812503448
ANAPC11	-0.194464831219332	10.7356479494878	-2.38861898722832	0.0217151584823581	0.280625626594794	-3.42928963990553
LOC150568	-0.187725510001689	8.74924092761209	-2.38717905066179	0.0217894725786339	0.28114879901842	-3.43215594550746
NACC1	0.352795511113895	10.1444592297551	2.38679436014144	0.0218093650126936	0.28114879901842	-3.43292148739079
TFG	0.173569650228695	12.4327779333537	2.38639082092728	0.0218302497378012	0.28114879901842	-3.4337244413313
CCDC59	-0.223392815692879	11.6963572559676	-2.38633520806865	0.0218331293349882	0.28114879901842	-3.43383509083579
SUSD1	0.259586793757832	12.1723136046958	2.38620191350508	0.0218400326358265	0.28114879901842	-3.43410029118106
LRRC57	0.168126048410956	12.7109193612196	2.38607232394575	0.0218467459444139	0.28114879901842	-3.43435810970482
NF1	0.328333800174917	11.9376367403592	2.38600617929357	0.0218501732461599	0.28114879901842	-3.43448970058077
CYP2E1	-0.0808814864943628	14.7713361327432	-2.38570629001106	0.0218657181750504	0.281175038101529	-3.43508627902044
PCTK1	0.208279975287622	8.97149313430926	2.38527703649641	0.0218879861456127	0.281190757657451	-3.43594010976874
CCDC7	-0.274618903184768	9.91139967756342	-2.38516207221114	0.0218939535118271	0.281190757657451	-3.43616876678648
CTR9	0.125528950302487	12.6385807142179	2.38485018546082	0.0219101497847359	0.281225282594586	-3.43678904997215
RAB7A	0.112189722921888	14.4987390145503	2.38425011193907	0.0219413420196397	0.281322125299482	-3.43798231421443
XRCC5	-0.210754861104501	12.6498007585436	-2.38418516750577	0.0219447202788971	0.281322125299482	-3.43811144496007
SRGN	0.303128936604704	13.668084001723	2.38346107059936	0.0219824179400171	0.281631974826594	-3.43955101129446
SCARNA22	-0.503700152859473	8.56696466838862	-2.38312592683996	0.0219998858495213	0.281682425277481	-3.44021719699949
ANLN	0.237957868836215	9.42211506869183	2.38256466264368	0.0220291673647627	0.281883979942837	-3.44133270209704
ATP6V1C2	-0.217213173771935	8.29266935310745	-2.38205225317706	0.0220559308095032	0.28190506079075	-3.44235094064297
KLHDC1	-0.202263013585211	9.44145784202279	-2.382014643392	0.0220578963460364	0.28190506079075	-3.44242567089257
INSRR	-0.167197428704227	8.01631234420194	-2.38169377324327	0.0220746718684173	0.281946376459252	-3.44306320129924
KAT2A	-0.179648418595223	11.7528273472677	-2.380725686177	0.0221253545594983	0.282078459513275	-3.44498629173059
SNORA57	-0.547030361497844	13.1753311520893	-2.38059792669405	0.0221320510464359	0.282078459513275	-3.44524004113911
SNORD30	-0.597139329226538	11.5360322450482	-2.38056066741849	0.0221340043281341	0.282078459513275	-3.44531404173972
SNTB2	0.192900408013285	11.7425913068148	2.38046139187225	0.0221392095126899	0.282078459513275	-3.44551120862514
HORMAD2	-0.433685406857276	10.9709577159685	-2.3798088298133	0.0221734519472891	0.282341954795481	-3.4468070836844
WDR74	-0.204844788344056	10.493300052288	-2.37929507092118	0.0222004444640917	0.282347847903488	-3.44782713609607
TTC6	-0.382476936954749	9.79861973444614	-2.37908399817728	0.0222115426622012	0.282347847903488	-3.44824616761518
CPB2	-0.356080284695764	13.294926387695	-2.37896451968474	0.0222178270561844	0.282347847903488	-3.44848334982025
WBSCR16	0.185306928412329	11.0742995815511	2.37857760078917	0.0222381894362456	0.282347847903488	-3.44925138009872
NTNG2	-0.315493231261314	8.6465751551494	-2.37800938260196	0.0222681235761803	0.282347847903488	-3.4503791213143
ARMC8	0.214702543751141	10.825579394044	2.37745898634113	0.0222971535012052	0.282347847903488	-3.45147130258253
HIST1H3F	-0.240929567448081	10.029026256172	-2.37730725433361	0.022305162407399	0.282347847903488	-3.45177235998947
SLC35C1	0.367624274455723	11.7973149622131	2.37728234723532	0.0223064773325718	0.282347847903488	-3.45182177778716
RSBN1	-0.214834695048165	11.3782099659055	-2.37724890374356	0.0223082430311813	0.282347847903488	-3.45188813191561
PA2G4	-0.169097352987027	11.1462660422227	-2.37686141833162	0.0223287100925404	0.282347847903488	-3.45265687889878
ERCC6L	0.407022771210096	9.1855841899623	2.37678944621457	0.0223325135399455	0.282347847903488	-3.45279965696221
C16orf61	-0.132917716557364	14.1508925076957	-2.37661209532533	0.0223418883417288	0.282347847903488	-3.45315147154132
CALM2	0.0901160003620074	14.8330261909171	2.37620119739836	0.0223636221270553	0.282347847903488	-3.45396650397805
KLB	0.229300062670914	12.3862879384039	2.3761981546386	0.0223637831400572	0.282347847903488	-3.45397253902696
LHFP	0.310290332714079	12.9968838320004	2.375591046384	0.0223959302728127	0.282351307680648	-3.45517657167199
TMEM134	-0.222438671047765	12.2392152103921	-2.37558751754131	0.0223961172511848	0.282351307680648	-3.45518356950183
CS	0.187999395716023	12.4828609668736	2.3754247383822	0.0224047437575498	0.282351307680648	-3.4555063584817
PRKDC	0.110911746456422	12.4333416428402	2.37506996006084	0.0224235556747373	0.282376476712922	-3.45620982296403
SNORA73A	-0.824022694205478	10.6915853039689	-2.3748755963246	0.0224338677401976	0.282376476712922	-3.4565951801049
SNORA68	-0.70243458083093	10.0028054089326	-2.37417872921697	0.0224708755449533	0.282484539460283	-3.45797663970741
ZKSCAN2	-0.272743805261712	10.1804445125917	-2.37409533104925	0.0224753081728987	0.282484539460283	-3.45814194708433
PFKFB2	0.141521441057712	10.0074696538638	2.37394766201507	0.0224831587437288	0.282484539460283	-3.45843463824717
WFDC13	-0.232119687260793	8.87285418721137	-2.37295898225564	0.0225357839498188	0.282974961430204	-3.46039393098161
FSCN1	0.225696864709683	12.8842707505189	2.37181915057754	0.0225965924751983	0.283567485678815	-3.46265201997468
SNORA3	-0.739002620833681	13.1800223671381	-2.37106113928823	0.0226371132597608	0.283904855996964	-3.46415325296651
C22orf9	0.183335911483702	9.05274684008954	2.36999594511685	0.0226941657582332	0.284029665457333	-3.46626226108558
HS6ST1	0.397694251429058	9.65272187790516	2.36995377642257	0.0226964270065999	0.284029665457333	-3.46634573771582
RND1	-0.559328091148707	10.2511711533018	-2.36965060207528	0.0227126903682521	0.284029665457333	-3.46694586572919
CCT8	0.127976305285783	14.4694961439086	2.36964676177448	0.022712896443161	0.284029665457333	-3.46695346717088
FER1L3	0.267862406421257	10.3698393923016	2.36930263314195	0.0227313696221564	0.284029665457333	-3.46763459409031
C17orf103	0.165860609838619	9.3864096452598	2.36891872590979	0.0227519941415704	0.284029665457333	-3.46839436799722
SDCCAG1	0.309572745617517	12.3637957171822	2.36877500356109	0.0227597196281451	0.284029665457333	-3.46867877923668
STK3	-0.12683834178293	13.3677925914971	-2.36859141187308	0.0227695916454416	0.284029665457333	-3.46904206916398
PCDHA4	-0.147766516730318	9.09062810869784	-2.36854752707589	0.0227719519724195	0.284029665457333	-3.46912890501636
TNN	-0.248643695900361	10.768617441344	-2.36833300701646	0.0227834930262619	0.284029665457333	-3.46955336370528
MAMLD1	-0.427133902877912	11.1818499040485	-2.36799179393861	0.0228018609544971	0.284088535734096	-3.47022844432502
LOC100131551	-0.253831146782334	8.96552419120739	-2.36761517603384	0.0228221502666843	0.284171259809868	-3.47097348918891
STOML2	-0.122888545084939	14.3948169648793	-2.36638632673896	0.0228884645612203	0.284689994144361	-3.47340385443121
MFHAS1	0.292575871980274	11.2210762321165	2.36633645506329	0.0228911595272425	0.284689994144361	-3.47350246884405
C4orf38	-0.243811983493453	10.285329583728	-2.36564685962433	0.0229284532215422	0.284983562757783	-3.47486589235176
AMPD2	0.148854231593772	8.77697435195971	2.36482832687201	0.0229727909852822	0.285235923527018	-3.47648386201814
TMED7	0.152468527809107	13.7194304194139	2.36462520747292	0.022983805387756	0.285235923527018	-3.47688529821847
MLLT1	0.296871536223195	9.3800438001299	2.36430516428605	0.0230011697855771	0.285235923527018	-3.47751776581398
LYPD4	-0.174761317049953	8.20017719153066	-2.3642611273317	0.0230035599981682	0.285235923527018	-3.47760478645998
GPX3	0.0849039996275458	15.0413354132546	2.36396426182521	0.0230196789355878	0.285265890333334	-3.47819138593343
MAL2	0.198263155525966	13.2190306643603	2.36295690332403	0.0230744514815563	0.285663371729238	-3.48018149826688
SORCS2	0.423768865508263	10.3894922208268	2.36286973657191	0.0230791964671012	0.285663371729238	-3.48035367330609
PCYOX1L	0.271164311752992	10.2140381038862	2.36164733438269	0.0231458315013621	0.286317923961294	-3.48276771414996
HNF1B	0.307947914678362	11.1470760473362	2.36106489274809	0.0231776422270525	0.286541171926963	-3.48391761506752
RNU4-1	-0.221810746852896	14.432823150797	-2.36045391679826	0.0232110537123256	0.286783933078282	-3.48512362556621
COPG2	0.18252216417064	12.1728957789673	2.3600995966214	0.0232304497370476	0.286853341088728	-3.48582291551856
GALM	0.187308413029449	13.4315830404864	2.35866348867051	0.0233092140755707	0.287655321777894	-3.48865643896366
NUDT15	-0.140425025835075	12.6638409054199	-2.35596330251427	0.0234579592708517	0.28928911054757	-3.49398061041109
PHYHIP	-0.206551234458157	8.51353987225914	-2.35527482516045	0.0234960219411373	0.28928911054757	-3.49533741459475
TMCO6	-0.262782929571623	11.0584363623968	-2.35475298042968	0.0235249093210442	0.28928911054757	-3.49636563521389
ELAC2	0.280883530021077	11.9146517182549	2.35475070972646	0.0235250350885631	0.28928911054757	-3.49637010894257
C2orf79	-0.181589273024224	13.2414194106939	-2.35450086298148	0.0235388770577155	0.28928911054757	-3.49686233632252
ERAL1	0.200289223178784	14.3621840663004	2.35438723791067	0.0235451745211824	0.28928911054757	-3.49708617825528
NEK5	-0.234224063950533	8.26848535014279	-2.35424450454232	0.0235530874089368	0.28928911054757	-3.49736735235122
C19orf43	-0.131895193603805	12.9907329583232	-2.35409272506735	0.0235615044237821	0.28928911054757	-3.49766633277058
RHOT2	0.194010009561229	12.0884080257852	2.35380155401534	0.0235776590574025	0.28928911054757	-3.49823985158992
UPF3B	0.194391328288358	11.7943226951594	2.35374933669002	0.0235805572121248	0.28928911054757	-3.49834269836253
TRIM28	0.280961567013884	12.6287014645655	2.35318015261642	0.0236121687528383	0.289506325833534	-3.49946364870224
ASPH	0.233529991783922	11.619485081198	2.35275324170377	0.023635903712324	0.289626768326588	-3.50030427483462
CLPP	-0.246897933786553	12.5117221074888	-2.35196362538377	0.0236798606101014	0.289802729971858	-3.50185880323724
CLEC4G	-0.21509480429372	13.6002022971273	-2.35180329473125	0.0236887949891646	0.289802729971858	-3.50217440121017
NDRG3	0.15471887359196	12.0819583346086	2.35174536343166	0.0236920239402518	0.289802729971858	-3.50228843039018
NDUFA4	-0.0877055265698985	14.503101940154	-2.34985288341881	0.0237977243354014	0.290924734550042	-3.50601235338807
SNORA71C	-0.58454601070722	9.92931167189187	-2.3484175245142	0.0238781760529598	0.291736940872401	-3.50883529698499
HSD11B1L	-0.296365672107354	9.73548270753561	-2.34784097103462	0.023910560661254	0.291764863183132	-3.50996885435823
QPCTL	-0.334701362589716	9.92110334484229	-2.34734531907889	0.0239384326759858	0.291764863183132	-3.51094318702319
ZIC5	-0.176285180117761	8.23335044576889	-2.34718485171674	0.0239474625058781	0.291764863183132	-3.51125859464236
HPS3	0.269203237286685	10.8003225684826	2.3471702673195	0.0239482833519569	0.291764863183132	-3.51128726030274
LOC644907	-0.401203987593291	13.6880051073345	-2.34698434633868	0.0239587496650746	0.291764863183132	-3.51165267677623
C6orf170	-0.300022945339734	9.69243024913038	-2.34665712219202	0.023977180554883	0.291764863183132	-3.5122957639974
HAL	-0.237511770827766	13.1540530051859	-2.34663260614387	0.0239785619341149	0.291764863183132	-3.51234394223187
C12orf77	-0.134888340936012	8.6949632931208	-2.34608731108905	0.0240093055999831	0.291867276350088	-3.51341544400056
SNORA78	-0.518952576504683	8.33608595840335	-2.34598607353264	0.0240150172624862	0.291867276350088	-3.51361435492451
SSH1	0.432376103186263	10.7013276522122	2.34562103704617	0.0240356221954512	0.291947268662251	-3.51433152351883
TMED10	0.268042376968461	13.7085666202076	2.34486036825911	0.024078610194826	0.292298883758649	-3.51582570490412
TTLL1	-0.119708241302213	9.27391084353276	-2.34376396204813	0.0241406935706361	0.292636051539661	-3.51797874287296
FAS	0.208017922570312	12.096858294207	2.34338185912032	0.0241623637442395	0.292636051539661	-3.51872891164894
SRP14P1	-0.168610345768416	12.4915347024912	-2.34320105230486	0.0241726239248208	0.292636051539661	-3.51908385146955
PPAPDC1B	0.259015498677945	12.1311840566799	2.3429996394259	0.0241840580447934	0.292636051539661	-3.51947921890032
SBDS	-0.174863232805974	12.4624524044058	-2.34297452410988	0.0241854841712627	0.292636051539661	-3.51952851774327
TOLLIP	0.252468842436944	11.7271658999268	2.34264226757361	0.0242043578614535	0.292636051539661	-3.52018066705518
GRPEL1	-0.17607779639307	12.2117770856532	-2.34263486761728	0.0242047783635763	0.292636051539661	-3.52019519082334
ZNF593	-0.34210921931391	12.1092425905983	-2.34209091194086	0.0242357066161533	0.29283991644904	-3.52126271014111
SLC2A13	0.388849914465261	11.6445156917457	2.34107744557228	0.0242934251469339	0.293309915377648	-3.52325115895672
SCML4	0.393254503922645	10.0477574388113	2.34091336693293	0.0243027813068084	0.293309915377648	-3.52357302567189
STARD5	0.198578033997142	13.0755587956078	2.33947434000682	0.0243849770391606	0.294128749276474	-3.52639519154957
GPAA1	0.221090883243846	11.8711712009707	2.33891507477744	0.0244169890898662	0.294128749276474	-3.52749165393395
SRRM1	-0.106013660340787	12.9977948017484	-2.33886019735384	0.0244201322800387	0.294128749276474	-3.52759923288189
KHNYN	0.246082069310425	13.2361461504511	2.33873788829479	0.0244271390316069	0.294128749276474	-3.52783899468004
TGFBR3	-0.198945860196321	12.6393172970594	-2.33833792892175	0.024450064233154	0.294229721197646	-3.52862296789619
C14orf115	-0.17474888246338	8.15014766221239	-2.33809862393372	0.0244637901625018	0.294229721197646	-3.52909198967158
MIR15B	0.199827610968251	8.65447038513436	2.33752864508683	0.0244965106155048	0.294453149251844	-3.53020896649198
TXNRD1	0.181658292368075	12.7656208357482	2.33645383864809	0.024558318492332	0.294730546929244	-3.53231469394156
ZHX3	-0.20992256770254	11.8819455746841	-2.33613165791098	0.0245768731271668	0.294730546929244	-3.53294576026191
SEH1L	0.358954169650112	12.6764601642397	2.33599854873672	0.0245845426644202	0.294730546929244	-3.53320646682911
RAB11FIP5	0.167108695931148	12.1052535756851	2.33598898044149	0.0245850940571337	0.294730546929244	-3.53322520679053
MCM5	0.396130357729568	9.93147299588082	2.33589739781742	0.0245903722568854	0.294730546929244	-3.53340457283047
PEF1	-0.227048595471066	12.0276084014356	-2.33564496369008	0.0246049261175796	0.294735303131121	-3.53389894206478
NVL	-0.287094601417056	10.6823270853579	-2.33523733200252	0.024628444100676	0.294847370748691	-3.53469716773591
SNORA77	-0.320151963822168	9.10914822642237	-2.33485888990822	0.0246502960992933	0.294939376144361	-3.53543814154277
SCTR	0.493641559648422	9.40808457080947	2.3344759694717	0.0246724244230203	0.29503458016247	-3.53618779288567
ZNF281	-0.160352339838829	12.496417550017	-2.33384080457858	0.0247091689003433	0.295304355531715	-3.53743106688313
SNORA37	-0.591056492783293	10.9574048994392	-2.33325249382845	0.0247432467197798	0.295447093604748	-3.5385824039821
GRHPR	-0.128039074906019	13.54257764186	-2.33291136724199	0.0247630257717928	0.295447093604748	-3.53924989734752
CHMP2B	0.139190014453492	13.7048839759598	2.33274550386273	0.0247726479225831	0.295447093604748	-3.53957442132849
RNF44	0.339287545410301	11.4990343510897	2.33265452133567	0.0247779274742355	0.295447093604748	-3.53975242808904
C19orf60	-0.188532337840435	12.6878347843712	-2.33241091610275	0.0247920684243957	0.295447093604748	-3.54022901481836
WDR85	-0.264573850568437	10.313024503819	-2.33177040104846	0.0248292840565786	0.295568128039309	-3.54148193509222
DKC1	-0.136935258456905	12.7890276036867	-2.33168341324027	0.0248343421501205	0.295568128039309	-3.54165207338935
RNF26	0.20717955930759	11.5043778675894	2.3314652644623	0.0248470309537958	0.295568128039309	-3.54207872691022
HOMER2	-0.273709357719941	11.8025012075663	-2.33115577993042	0.0248650423721118	0.295568128039309	-3.54268396315795
HAPLN1	-0.122724522659846	8.32559580235925	-2.33052661539023	0.0249016947392105	0.295568128039309	-3.54391418986554
NDUFA1	-0.164586665236351	13.1504342784222	-2.33027350505474	0.0249164535252954	0.295568128039309	-3.54440903535258
C1QTNF1	0.203792089619741	10.5114154597307	2.33021396101249	0.0249199266618892	0.295568128039309	-3.54452544162
TNFAIP2	0.286256379797585	12.3596961485636	2.32994019025337	0.0249359009987339	0.295568128039309	-3.54506062422513
NHEDC2	0.283881925024362	14.1332557132852	2.32980001358537	0.0249440837724755	0.295568128039309	-3.54533463140605
SLC37A3	0.194784683003892	10.8790046919186	2.32973606268675	0.0249478176895994	0.295568128039309	-3.54545963390661
SIRT5	-0.140396962256682	12.6318005448006	-2.32955499786798	0.0249583922903648	0.295568128039309	-3.5458135408821
CMYA5	-0.404281283175298	11.4266122816409	-2.32913449879467	0.0249829659381928	0.295690942505534	-3.5466353639821
ZNF586	-0.221594834271235	10.4224349472887	-2.32886380573752	0.0249987965339451	0.29571019604557	-3.54716434786615
FHIT	0.174073148361872	12.439815518566	2.32812037739499	0.0250423198742196	0.295918828194159	-3.54861690767625
FLJ45079	-0.157386232767299	8.30815618727944	-2.32778852449886	0.0250617698673164	0.295918828194159	-3.54926519247141
SCAF1	0.272365627974546	11.9666309447671	2.32767903579239	0.0250681900082783	0.295918828194159	-3.54947906691171
MSRA	0.182904852110481	14.1819751679996	2.3275920882634	0.0250732894439933	0.295918828194159	-3.54964890424261
STARD8	-0.179189856955585	12.4763997883462	-2.32725620088663	0.0250929978503226	0.295983638666213	-3.55030495918405
FABP12	-0.158882873079541	7.90351436741317	-2.32593419756407	0.0251707024724008	0.296663400329256	-3.55288640979865
C19orf48	-0.144938394918785	11.105496026612	-2.32579110339353	0.0251791262011526	0.296663400329256	-3.55316576149727
STXBP6	-0.217083449331264	10.2961976137019	-2.32504081939409	0.0252233356959457	0.297016191093831	-3.55463027336492
CISD2	0.117854916000072	14.1929796343441	2.32444426546396	0.0252585365853594	0.297093654955596	-3.55579446150311
DOCK10	0.19133302364418	11.9889945700075	2.32442201926198	0.025259850121014	0.297093654955596	-3.55583787114936
ZBTB38	0.280265420568329	10.2151926429982	2.32419163834003	0.0252734566596853	0.297093654955596	-3.55628740177923
TEAD1	0.373510286099481	11.4084105028829	2.32389140824605	0.0252911984411766	0.297093654955596	-3.55687317571072
LITAF	0.228370485413182	13.8755122042972	2.32328561286456	0.0253270313363688	0.297093654955596	-3.55805496119943
C2	0.157127775720554	13.5835812414326	2.32304819822796	0.0253410868799376	0.297093654955596	-3.5585180469536
DYNLRB2	-0.330043996632719	10.5350586108985	-2.32288506931301	0.0253507485811629	0.297093654955596	-3.5588362152911
MEIS1	0.258702760946791	10.723807509532	2.32279451688694	0.0253561131932651	0.297093654955596	-3.5590128224957
SURF4	0.15242284537211	13.1099371058981	2.32275681731269	0.0253583469357843	0.297093654955596	-3.55908634763064
SALL2	0.295750665256072	10.4940604471088	2.3221136182701	0.0253964844407325	0.297145412527124	-3.56034063571082
TMEM185B	0.282919410464951	11.5111284924361	2.32203750895652	0.0254010006319365	0.297145412527124	-3.56048903763893
CKAP2	0.426521454203272	10.8392365465367	2.3219511023295	0.0254061287213715	0.297145412527124	-3.5606575134106
SNORD35A	-0.909959901232957	11.6244617727796	-2.32171988112275	0.025419855886969	0.297145412527124	-3.56110832586656
KIAA0284	0.328446823602356	10.831039085623	2.32118619530382	0.0254515652299741	0.297245639210313	-3.56214872632521
CAPN3	-0.268226843239352	9.64953345209198	-2.32061252350137	0.0254856899679836	0.297245639210313	-3.56326687894364
LOC388796	-0.395666009738429	10.2935630562606	-2.32028535470306	0.0255051699171212	0.297245639210313	-3.56390447638095
RUNDC3B	-0.135188920288567	13.516094691955	-2.32023159938112	0.0255083718395618	0.297245639210313	-3.56400923012371
NDUFA10	0.197706737983847	13.786646125424	2.31974124736686	0.0255375961986255	0.297245639210313	-3.56496470228939
DSCR3	0.140481688001945	13.5003645703432	2.3197159085366	0.0255391071771686	0.297245639210313	-3.56501407200351
CETN2	0.146545905997629	13.1811821992131	2.31961332915997	0.0255452249030099	0.297245639210313	-3.56521393167457
CASP1	0.302943321620027	10.666176804148	2.3195052732958	0.0255516706634418	0.297245639210313	-3.56542445427989
PTPLAD1	0.175757790842729	13.6408155648352	2.31941714995174	0.0255569284877497	0.297245639210313	-3.56559613742303
RDBP	-0.330842614029169	11.9740174769773	-2.31889848959183	0.0255878937174794	0.297439619935345	-3.56660650019684
VSIG8	-0.268919139173079	8.55518382572223	-2.31805119589769	0.0256385515684331	0.297590710409939	-3.56825668566101
MIR365-2	-0.158708480431148	8.15758933722188	-2.31803598433797	0.0256394618565089	0.297590710409939	-3.56828630751312
FAM69A	-0.129355000447747	11.3751166232646	-2.31784161119477	0.0256510960612461	0.297590710409939	-3.56866480243705
KCNJ8	-0.143128877067671	13.7847579161172	-2.31751490876512	0.0256706615104723	0.297590710409939	-3.56930092340562
BCAR3	0.209534952771339	12.3745870121303	2.31748651551847	0.0256723625484534	0.297590710409939	-3.56935620461767
PAIP2	-0.120465508423884	11.2358789288025	-2.31638773879826	0.0257382679601904	0.298188648115305	-3.57149511731793
LOC401431	0.176602587601096	8.44499455966922	2.31546459127873	0.0257937563296805	0.298657044633815	-3.57329155902443
SCARNA13	-0.469008790374895	12.801372937037	-2.3152380669333	0.0258073886015771	0.298657044633815	-3.57373229282262
WNK1	0.229938205219643	11.4621119581519	2.31491982326235	0.0258265514784571	0.298712764016666	-3.57435142455999
NDUFA13	-0.308110556672585	11.8538291088112	-2.3146566002981	0.0258424109581786	0.298730235279467	-3.57486346741082
AIRE	-0.241183986111009	9.23614110368239	-2.31418591245196	0.0258707922148036	0.298764644487072	-3.57577897944433
PSMD10	0.224678840261411	12.4124818908493	2.31413127096907	0.0258740887655599	0.298764644487072	-3.57588525091938
CRTAP	0.171635286767611	12.1962861418227	2.3133337182358	0.0259222484758317	0.299154817637661	-3.57743618685584
ACOT1	1.40128543027624	10.5287381086474	2.31283820764444	0.0259522100528498	0.299334659883811	-3.57839956470334
SNORA61	-0.397200897502781	14.3744051887939	-2.31143907895125	0.0260369776361036	0.300146089372115	-3.58111893498555
CDH11	0.486003325123184	10.0359804330529	2.31079163344398	0.0260762877444946	0.300370838098877	-3.58237690450178
BUD31	-0.212644291159847	12.4551282342203	-2.31064283739685	0.0260853295202829	0.300370838098877	-3.58266597403374
VNN1	0.145731900574356	14.054363257733	2.30989518124812	0.0261308043467747	0.300580842125677	-3.58411825217089
PRRG3	-0.178645009058027	8.22911799379901	-2.30986826695987	0.0261324426844457	0.300580842125677	-3.58417052503678
CLCN7	0.150643901953844	13.4146757705739	2.30959559908558	0.0261490458309506	0.300586715898656	-3.58470007422786
CHCHD8	-0.204833070476191	12.4297028341066	-2.30938576231025	0.0261618295407255	0.300586715898656	-3.58510756707728
ACER2	0.179057876119328	10.335593684631	2.30774160634052	0.0262621892355759	0.301450380111417	-3.588299479015
C15orf38	0.236923326240088	11.4155274690756	2.30767996609577	0.0262659584764931	0.301450380111417	-3.58841911232229
PDXDC1	0.109004123988788	14.2126717656526	2.30699344664479	0.0263079712704871	0.301680906319218	-3.58975136893672
IGSF21	0.361583669634644	9.66572501063	2.30669231634533	0.026326418484703	0.301680906319218	-3.59033564740926
GPI	0.139890034308685	13.3241000966575	2.30664176106883	0.0263295166329804	0.301680906319218	-3.5904337334324
SLC38A1	0.252327228153366	9.82694303299281	2.3060879283259	0.0263634782404367	0.30175332266159	-3.59150815977874
SMG7	0.140671409843556	11.2259742714592	2.30606597732235	0.026364825107903	0.30175332266159	-3.59155074038062
C7orf42	0.168730788591271	13.383479537556	2.30580094049023	0.0263810920809324	0.301773602215896	-3.59206483541075
GMIP	0.18031335728838	10.6326288109936	2.30444668365374	0.0264643518527152	0.302409744051325	-3.59469101217211
JMJD1A	-0.128673217518795	12.0561528060236	-2.30431113945482	0.0264726980703967	0.302409744051325	-3.59495379602999
NHEJ1	0.173862677526284	12.551942581317	2.30410931175891	0.0264851301077012	0.302409744051325	-3.59534506435119
FLJ37078	0.187702246186861	8.36736346575111	2.3039522819276	0.0264948063379421	0.302409744051325	-3.59564946862405
SNORD91A	-0.548013657376217	10.0063307043078	-2.30293261746144	0.0265577155307408	0.302801108272095	-3.59762572250586
LENG8	0.577486571926169	12.1083589004528	2.30292503938811	0.0265581835681275	0.302801108272095	-3.59764040742838
SNORD116-4	-0.657070134243632	9.40412098895096	-2.30190069971359	0.0266215169714406	0.303194202348161	-3.59962505727604
ARHGEF11	0.229475164210173	9.87021965310474	2.30189632278043	0.0266217878808991	0.303194202348161	-3.59963353612823
ATL3	0.110870177270256	13.8677763199023	2.30092763181375	0.02668180564376	0.303711597428889	-3.60150975524813
COL4A1	0.340051685973963	12.7837503040429	2.29972159308298	0.0267566983423843	0.304297129108254	-3.60384485599793
MFAP1	0.142151492667432	13.6495483764516	2.29962863506981	0.0267624786683901	0.304297129108254	-3.60402480075585
ACTR1A	0.152775120654583	11.6905363918159	2.29912109353248	0.0267940584115697	0.304489902876894	-3.60500718505115
PTPN23	0.24420892327973	9.81213865899456	2.29811671640296	0.0268566501893391	0.305017078755684	-3.60695075185941
SNORD71	-0.376292904281881	14.4360810780254	-2.29785803522196	0.0268727921409871	0.305017078755684	-3.60745122172334
SLC2A6	0.313077853386071	12.4886358949481	2.29767208846155	0.0268844007645266	0.305017078755684	-3.60781094635333
EYA3	0.419871715380962	11.9391842453185	2.29706557519715	0.0269222965116983	0.305213783308867	-3.60898412902058
SNORD24	-0.715560094884506	10.0490137356675	-2.29692544031983	0.0269310591257211	0.305213783308867	-3.60925515978286
BSG	0.195675092036215	10.8621013718796	2.29624370580057	0.0269737243455474	0.305530994096817	-3.61057350543803
FOXI3	-0.198766769581601	8.40176707664307	-2.29575673106001	0.0270042379089179	0.305710293108082	-3.61151504257198
MYST3	0.201247492921542	13.4981533472561	2.29483838721529	0.0270618649573174	0.306086069794716	-3.61329019847378
IPO9	0.157206429473337	12.8503922940612	2.29475925403637	0.0270668357986489	0.306086069794716	-3.61344313770539
RCAN3	0.254010183478661	10.6068253944379	2.2935519145021	0.0271427776955897	0.306778224128383	-3.61577604909361
COL6A1	0.310844057140573	11.8003441377818	2.29262679412153	0.027201097010872	0.3072705581494	-3.61756301129254
JUN	0.427088934416592	13.3316861513295	2.29237353709716	0.0272170818093117	0.30728439598051	-3.6180521080001
LEPREL1	-0.337390325836216	11.1842991915137	-2.29152968358364	0.0272704039487311	0.307719533771617	-3.61968148722922
MSR1	0.280701039644443	10.2129227009596	2.29100027940367	0.0273039041218213	0.307930650006608	-3.62070347252692
STEAP3	0.224581144718744	11.9816306374169	2.29015183400427	0.0273576697532082	0.308097193500422	-3.62234097880863
HCN1	0.277880581020765	9.39428480732821	2.29013268504833	0.0273588843075298	0.308097193500422	-3.62237793118014
D21S2056E	-0.170681216012428	7.92935106217949	-2.289643702367	0.0273899152048511	0.308097193500422	-3.62332145844266
SNORA19	-0.238985411270711	7.91175009376611	-2.28957235388051	0.0273944456210901	0.308097193500422	-3.62345911781061
NOMO3	0.344624721832954	12.0845079672682	2.28941722403952	0.0274042982185389	0.308097193500422	-3.62375841331685
TAS2R30	-0.285239967375627	9.17844560305352	-2.28936738211877	0.0274074644489544	0.308097193500422	-3.62385457122235
LOC400455	-0.144886518579959	12.9028349663529	-2.28851967659675	0.0274613654937564	0.30824213462432	-3.62548977237768
NTF4	-0.307046989913683	9.36096912743633	-2.28826149816879	0.0274778005138237	0.30824213462432	-3.62598770110385
HDAC7A	-0.247861406775625	9.1119884256261	-2.28820207036334	0.0274815847917773	0.30824213462432	-3.62610230892202
GPX4	-0.141623358952939	13.9630814072582	-2.28794730932027	0.0274978128987778	0.30824213462432	-3.62659359576488
B4GALT3	-0.25475222649932	11.3507480577894	-2.28785457060465	0.0275037224216361	0.30824213462432	-3.6267724249402
CYP8B1	0.112213024283633	15.4102411759666	2.28770874033957	0.0275130173584611	0.30824213462432	-3.62705362015245
TCF23	-0.138632015567429	8.20648771699193	-2.28753650902231	0.0275239986678808	0.30824213462432	-3.62738570545846
C15orf52	0.502329475579508	11.8867827379402	2.28717101251503	0.0275473153833567	0.308337397293604	-3.62809036988836
FGL1	0.119689120673211	14.4428522276184	2.28610040556337	0.0276157161253103	0.308936912419578	-3.63015397473331
RPS6KL1	0.262946599039608	9.16165250051248	2.28527784694184	0.0276683723431699	0.30935974426018	-3.63173896996226
COG5	0.239842724354425	11.0015818486915	2.28461053616794	0.0277111563345013	0.309493051569373	-3.63302450120129
CD59	0.174358538190218	10.8152665040807	2.28455497974152	0.0277147209495093	0.309493051569373	-3.6331315143294
WIT-1	-0.171347687310686	8.59055366355544	-2.28439648268774	0.0277248927026697	0.309493051569373	-3.63343680155064
CXCL16	0.142518246974074	11.2387975191822	2.28355954447242	0.0277786597016794	0.309626483709247	-3.63504859560746
GALC	0.270542649994431	11.8913155810982	2.28340746373122	0.0277884397578832	0.309626483709247	-3.63534142827881
GFM2	0.272453453973721	11.4567139948999	2.28331285530982	0.0277945254202391	0.309626483709247	-3.63552359012982
FBXO18	-0.257296131808966	10.0914871414944	-2.28256738889971	0.0278425190825501	0.309626483709247	-3.63695873424127
VPS26A	-0.263254819298892	11.4875700710584	-2.2815620482441	0.0279073610409805	0.309626483709247	-3.63889361925178
KCNMA1	-0.223523099059806	10.5211967773715	-2.28155649791755	0.0279077193977932	0.309626483709247	-3.63890429966227
UBE1	0.170511022598642	10.5610417310758	2.2813747295351	0.0279194575476944	0.309626483709247	-3.63925406302314
IL21	-0.167946459462789	8.01836065448481	-2.28120655333814	0.0279303218811315	0.309626483709247	-3.63957765324563
SNAPC2	0.215924870364626	12.1694532939594	2.28094581271622	0.0279471734361465	0.309626483709247	-3.64007931244683
ADHFE1	-0.117860640732388	13.4938298583571	-2.28086887246405	0.0279521477892048	0.309626483709247	-3.64022733553359
PPIF	0.273664785160815	13.6646696569292	2.28071711734894	0.0279619614058346	0.309626483709247	-3.64051928169882
CLCN4	0.331199498663699	11.5816372092992	2.28069839396313	0.0279631724130312	0.309626483709247	-3.64055530069342
ADAM10	0.182298289973895	12.5731258335674	2.28056311668793	0.0279719233865711	0.309626483709247	-3.64081553286883
SETBP1	-0.142174431053329	12.4847239040259	-2.28030620730834	0.027988549382459	0.309626483709247	-3.64130971603834
IFT57	-0.232943367820225	10.727871500858	-2.2802793896321	0.0279902854087531	0.309626483709247	-3.64136129929562
GTF3C2	-0.102607602320729	12.4292441241283	-2.2802031733038	0.0279952197531741	0.309626483709247	-3.64150789736264
C19orf45	-0.209600714451652	8.3808857414825	-2.28006582805611	0.0280041136277784	0.309626483709247	-3.6417720643374
MOGAT1	-0.414477119276739	11.8823091399125	-2.28005913304175	0.0280045472320722	0.309626483709247	-3.64178494108119
CHCHD2	-0.179932342421333	12.8074277597239	-2.27932677842045	0.0280520146328939	0.309986673376973	-3.64319333093255
SNX1	0.285194478508428	12.5524219571869	2.27909230217117	0.0280672273581653	0.309990242105912	-3.6436441796716
LCMT1	0.133555519310777	12.0197189718152	2.277891661617	0.0281452401089915	0.310687038085416	-3.64595221184959
SLC7A6OS	0.31349571046348	11.1054389712522	2.27744572392536	0.0281742646768542	0.310842615955182	-3.64680921935659
IGSF2	0.191465527606367	9.02591791135662	2.27680387028382	0.0282160877319368	0.311139158099148	-3.64804251782265
SNORA1	-0.399319119834253	10.9775103983413	-2.27656995534283	0.0282313433786377	0.311142582212736	-3.64849191166317
RASL10A	-0.256689541189662	9.19775242280922	-2.27545148972055	0.0283043903218314	0.311624778756151	-3.6506402091524
XYLT2	0.22429770507971	12.4590786460487	2.27517193056437	0.0283226746939469	0.311624778756151	-3.65117704906951
DLC1	-0.266576988797757	9.67609896624678	-2.27513032197664	0.0283253969772537	0.311624778756151	-3.65125694615065
SERPINA6	0.189690290435806	14.8401383959571	2.27481915804732	0.0283457626040331	0.311624778756151	-3.65185441017987
HUWE1	0.149987243753129	13.4761038801486	2.27475540809875	0.0283499366426894	0.311624778756151	-3.65197680846539
CHTF8	0.154549759082277	10.447081986354	2.27442851014481	0.0283713489752942	0.311640407725674	-3.65260440355857
ZNF606	-0.223500705072047	11.4731419067718	-2.27427671733551	0.0283812965583302	0.311640407725674	-3.65289579985388
YIPF6	0.135201288384152	14.1483312167616	2.27383315095047	0.0284103830869243	0.311795342902834	-3.65374722902279
C6orf138	0.362779213432816	9.77342315424027	2.27359698916538	0.0284258800838591	0.311801052405618	-3.65420049226194
DLEU1	-0.227714325401697	12.7631712341745	-2.27327702555646	0.0284468882311666	0.31186717540003	-3.65481453888084
PARK2	0.312026436770049	10.0995427389296	2.27268588939674	0.0284857375124048	0.312128720668818	-3.65594882480333
ANAPC2	0.271384519433512	10.1292877304016	2.27230806964211	0.0285105925398327	0.312236731239756	-3.6566736774682
FEM1B	0.207449802977235	13.3086530711233	2.27171362855731	0.0285497373293109	0.312501041776511	-3.65781393695773
LOC285074	-0.131729353971739	14.1922113985178	-2.27133484885992	0.0285747055575734	0.312609981609628	-3.65854039623904
SNORD70	-0.726158557688979	9.26986923042803	-2.27071110821332	0.0286158635370417	0.312895831395836	-3.65973646513015
FASLG	0.225376294545249	10.0276426029931	2.27036651753799	0.0286386243134033	0.312949505088556	-3.66039713679654
C19orf12	0.155858262621486	12.0339170652489	2.26980937839993	0.0286754584855614	0.312949505088556	-3.66146515986338
SNORD2	-0.479087981195907	11.3537950892664	-2.26943366714982	0.0287003217978064	0.312949505088556	-3.66218527791399
PTPMT1	-0.223608381492973	12.1288469791887	-2.2694223129762	0.028701073478749	0.312949505088556	-3.66220703882276
NSMCE1	-0.246008740530442	11.8317549831555	-2.26934913797997	0.0287059183088089	0.312949505088556	-3.66234728082088
CEBPD	-0.271502736697641	12.7139110065697	-2.26927294444047	0.0287109637695923	0.312949505088556	-3.66249330431091
SNORA26	-0.485206096744864	10.4177700989233	-2.2685542372067	0.0287585948516523	0.313304650034825	-3.66387051083157
GTSE1	0.260181517954191	9.3983558300831	2.26794320287011	0.0287991456100635	0.313498330231075	-3.66504113210763
CCNJL	-0.219187491571862	9.41031473868149	-2.26783262394174	0.0288064895399417	0.313498330231075	-3.66525295403744
CD34	0.236958760885063	9.52866697947972	2.26736906470275	0.0288372943263712	0.313669608453878	-3.66614085024192
GRAP	0.226197513603502	10.699358149443	2.2671272902823	0.0288533725754604	0.313680607649353	-3.66660388779124
KRT27	-0.264651011633251	9.55560356969373	-2.26616846251792	0.0289172144931118	0.313949830911037	-3.66843983188183
TREX2	0.365851806925818	8.78589922223274	2.26608437963907	0.0289228190218364	0.313949830911037	-3.66860080405825
APOB48R	0.163912277844508	9.16385699729141	2.26604268654914	0.0289255984268384	0.313949830911037	-3.66868062157373
OIT3	-0.177825946998228	8.00670200660867	-2.26562998414841	0.0289531234617417	0.313949830911037	-3.66947064171705
PLSCR3	0.180123183810219	12.3124447260718	2.2656237945934	0.0289535364498387	0.313949830911037	-3.66948248931244
UMOD	-0.137385072195112	8.15699781754763	-2.26527306457066	0.028976946944146	0.313987373163591	-3.6701537911545
CEP152	0.157189142895849	9.3931532652537	2.26512010053929	0.0289871622662194	0.313987373163591	-3.67044654167281
SNORD34	-0.598536766510625	11.614200397042	-2.26446309406972	0.029031075393163	0.314014086621623	-3.6717037846507
GALNT12	0.217512634363915	9.2115460163738	2.26438581388891	0.0290362445642178	0.314014086621623	-3.67185164931534
NMNAT1	0.302230779916517	11.1599167744007	2.26433668707779	0.0290395310202305	0.314014086621623	-3.6719456445141
KIAA0114	-0.491291667777402	10.0719523207585	-2.2641808150528	0.029049960652925	0.314014086621623	-3.67224386700276
MIP	-0.216538542124964	8.03212594433475	-2.26349939461119	0.0290955948127255	0.314344155893166	-3.67354741362388
CTAGE5	-0.192955934550909	10.1192899780337	-2.26327037488956	0.0291109464397379	0.314346884817896	-3.67398545805274
SLC27A6	-0.131539324741963	8.31235071203345	-2.26276081514933	0.0291451291498718	0.314486336659719	-3.6749599689984
ERLIN2	0.200989393935185	12.7527920907984	2.26260684760875	0.0291554647769919	0.314486336659719	-3.67525439256137
SCYL1BP1	0.24213445728731	11.0550231665168	2.26240264047972	0.0291691779667572	0.314486336659719	-3.67564486308553
MRPS24	-0.199721963141187	13.0243193062068	-2.26152325430814	0.0292282975044799	0.314959783738836	-3.67732605851472
DPP8	0.180662815677834	11.0792204626024	2.26129963615985	0.0292433479978466	0.314959783738836	-3.6777534888974
KCNQ2	-0.127502076309925	8.24907990932142	-2.26035837732875	0.0293067747775584	0.315479702220263	-3.67955228792222
C2orf24	0.240286438347852	12.6170650033267	2.260062457291	0.0293267407252647	0.315496422407888	-3.68011769064458
PLEKHA6	-0.208915294067634	12.0596642367945	-2.25966778544839	0.0293533884284758	0.315496422407888	-3.68087168722551
GDF15	0.470567111020186	9.97437256571395	2.25966182881332	0.0293537907778509	0.315496422407888	-3.68088306625045
C12orf48	0.242503261627681	10.6345241511735	2.25931076922246	0.029377512293291	0.315523091177527	-3.68155365905777
ATP8B3	-0.268473773219654	9.5572309310285	-2.25902260017372	0.0293969970063604	0.315523091177527	-3.68210405954623
SNORD25	-0.504308941366414	11.9626016976259	-2.25895249950649	0.0294017386466402	0.315523091177527	-3.68223794318994
DGCR5	0.386359720110788	11.7981100258792	2.2586671149403	0.0294210492330639	0.31556286075334	-3.68278296006264
CNPY4	0.199865839259555	11.3052320741141	2.25844983012297	0.0294357594304715	0.31556286075334	-3.68319788755185
FAM96A	-0.112035055765803	13.6385293660494	-2.25753135994673	0.0294980124747695	0.315867400251615	-3.68495146551053
CD160	-0.331820798922655	11.2928272799866	-2.25743120413833	0.0295048080415313	0.315867400251615	-3.68514265405536
C4orf18	0.154241683456906	11.19388218194	2.2573593655093	0.0295096831494977	0.315867400251615	-3.6852797836574
ADAMTSL5	0.213671836061977	9.23576528776506	2.25698141099111	0.029535343714838	0.31590373285383	-3.68600118991447
LCP2	0.277795182582144	11.9415873061389	2.25678395366576	0.0295487576546765	0.31590373285383	-3.68637804260912
SNX13	0.193767979709685	12.5871715253968	2.25662041619575	0.0295598714205192	0.31590373285383	-3.68669013940007
TMEM137	-0.417061120249059	12.4111357431777	-2.25598176242449	0.029603309128805	0.31590373285383	-3.68790878928034
ZNF570	-0.218085240204298	10.4219044687427	-2.25555110569954	0.0296326321704919	0.31590373285383	-3.68873040098942
RNASEN	-0.137357770971773	11.8646524820673	-2.25510487361211	0.0296630430631255	0.31590373285383	-3.68958160199672
AP1G1	0.218326670849692	12.8763298142789	2.25495792232003	0.0296730639452551	0.31590373285383	-3.68986188799369
SFRP5	0.608277899869288	10.4957060378772	2.25448605837464	0.0297052616507251	0.31590373285383	-3.69076179899875
GRHL1	-0.248310445209842	9.73766494898395	-2.25433999758266	0.0297152344461991	0.31590373285383	-3.69104032853225
C15orf5	-0.329927419341987	10.0212237400527	-2.25424358606524	0.0297218189057981	0.31590373285383	-3.69122417224938
CDC37L1	-0.117216163434628	13.0099483614672	-2.25338655508622	0.0297804073887584	0.31590373285383	-3.69285815201835
SNORA53	-0.721427138221976	10.3064763943027	-2.25326099796067	0.0297889993917881	0.31590373285383	-3.69309749442137
ECD	0.243832621243039	12.3883971448074	2.25305696734198	0.0298029661332742	0.31590373285383	-3.69348640478384
ZNF260	0.136322005334517	13.4156079320377	2.25298463697613	0.0298079188490027	0.31590373285383	-3.69362426996908
HMGCLL1	-0.154852688575181	9.11855030099502	-2.25293454144169	0.0298113494976129	0.31590373285383	-3.69371975251762
CCDC92	0.269194444238506	12.5333874983089	2.25283639572948	0.0298180717455222	0.31590373285383	-3.69390681447341
SNORA5A	-0.691236141750036	9.98580358516517	-2.25273640292974	0.0298249218957463	0.31590373285383	-3.69409739054381
ZFP1	-0.500781428532068	10.3305087151314	-2.25263076793315	0.0298321600976419	0.31590373285383	-3.69429871308887
RBP7	-0.254399275994848	11.8303391450047	-2.25262179990815	0.0298327746666789	0.31590373285383	-3.69431580430679
ENTPD4	0.367637625228124	10.601725757075	2.25256555516953	0.0298366293152235	0.31590373285383	-3.69442299407472
PILRA	0.231014553058102	11.0107441802967	2.25254455785792	0.0298380684482742	0.31590373285383	-3.69446300968708
OGFR	0.214446828903158	12.429551423467	2.25241570107027	0.0298469015093657	0.31590373285383	-3.69470857222024
C17orf74	-0.207345985797643	8.69330976418929	-2.25188080143293	0.0298835935257114	0.316125638118722	-3.69572781704036
RNU4-2	-0.260662323952243	13.8904350155338	-2.25146441951485	0.0299121835367138	0.316125638118722	-3.69652110051509
CCNE2	0.176083187106654	9.5456044233564	2.25144640853562	0.0299134207739988	0.316125638118722	-3.6965554122006
SERPINA4	-0.162860920410401	12.1753513272639	-2.25102895960778	0.0299421095961886	0.316235717696406	-3.69735061184102
SERPINA10	-0.192171171411164	12.276904371666	-2.25071611659853	0.0299636255501094	0.316235717696406	-3.69794647394762
KIAA0776	0.308685815119052	13.1674676335775	2.25063209748734	0.0299694063602963	0.316235717696406	-3.69810649175315
SLC12A6	-0.190580852440576	10.7836564034547	-2.24990272222523	0.0300196317553839	0.316605224678489	-3.69949542581871
PIK3C2B	0.207281706332147	12.6195375739045	2.24872340551468	0.0301009993227208	0.317208190259594	-3.70174045023107
SLC35A4	0.240602300034977	12.3863117573311	2.24863254800458	0.0301072762357922	0.317208190259594	-3.701913375414
CRCP	-0.163248680740914	10.571268032761	-2.24768540356936	0.0301727794736722	0.317703382906961	-3.70371571832767
PYROXD1	0.255241504151003	11.8965525623016	2.2475118333152	0.030184797127142	0.317703382906961	-3.70404594656801
SNORA73B	-0.682744330495138	11.7028747994934	-2.24685902293257	0.030230034618417	0.317939124944064	-3.70528778545545
MXRA8	0.233917717668406	8.93694048135361	2.24674794427158	0.0302377379984267	0.317939124944064	-3.70549906269143
SPATA7	-0.17840368847919	11.7609960822778	-2.24642386446857	0.0302602231540633	0.31801175290649	-3.70611543348758
RGS4	0.463219661963207	10.9888758347886	2.2462081868563	0.0302751954589876	0.31801175290649	-3.70652559553902
STK19	-0.18816612395816	12.2284704621422	-2.24574671379127	0.0303072530296192	0.318187947969563	-3.70740309524311
SLC16A10	-0.271130198889589	13.7071530464048	-2.24511916596793	0.0303508960221971	0.318265644042886	-3.70859616916355
MAGEA5	0.226657007731745	8.44193505133373	2.24505424197905	0.0303554143758104	0.318265644042886	-3.70871958610359
FAM55C	0.209399419188804	9.72602114601852	2.24482074845931	0.0303716692007699	0.318265644042886	-3.70916342202934
KIAA0913	-0.213340329427586	11.686768007402	-2.24448178097094	0.0303952804822505	0.318265644042886	-3.70980768554148
PINX1	-0.314468328670612	10.1389789458431	-2.24406784955458	0.0304241356754268	0.318265644042886	-3.71059432994499
SNORA60	-0.484244383817186	10.5907020274231	-2.24388582868283	0.0304368320926569	0.318265644042886	-3.71094021148057
SRPR	0.185707772849835	13.38153642907	2.24365910037841	0.0304526535714076	0.318265644042886	-3.71137101756398
THUMPD2	-0.133402141734896	12.5607433974189	-2.24347609325872	0.0304654294588401	0.318265644042886	-3.71171872493299
C14orf101	0.31803481090606	11.4448621015458	2.24346588018099	0.0304661425834671	0.318265644042886	-3.71173812880108
ZNF16	-0.112550521118981	10.0445398683408	-2.2434460647753	0.0304675262297647	0.318265644042886	-3.71177577597954
C1S	0.121908813518173	14.1981945379019	2.24207585646803	0.0305633394263466	0.319106400961439	-3.71437841320587
PKM2	0.30631037405858	11.2403336918326	2.24164931695675	0.0305932203874273	0.319247162367219	-3.71518835507714
ANKRD20A1	-0.427682324352944	11.6288603307062	-2.2414457533368	0.0306074900852571	0.319247162367219	-3.71557485399055
ATG2B	-0.241865060555007	10.8455721302938	-2.24095956276423	0.0306415957792356	0.319414213284103	-3.71649785836958
RND2	-0.426824103049986	13.1495165454687	-2.24030747302026	0.0306873922701604	0.319414213284103	-3.71773557321206
ATP11A	0.27525826871954	9.39745526647911	2.24027838686129	0.0306894364213565	0.319414213284103	-3.717790774514
[truncated: 18,820 more rows]
