# Supplementary material for: Integration analysis identifies the role of metallothionein in the progression from hepatic steatosis to steatohepatitis
Source: Front Endocrinol (Lausanne). 2022 Oct 18;13:951093. doi: 10.3389/fendo.2022.951093 (PMC9622801; doi:10.3389/fendo.2022.951093)
Supplement: Supplementary file 19 [file DataSheet_5.xlsx]

## Sheet: GSE126848_series_matrix
!Series_title	HEPATIC TRANSCRIPTOME SIGNATURES IN PATIENTS WITH VARYING DEGREES OF NON-ALCOHOLIC FATTY LIVER DISEASE COMPARED TO HEALTHY NORMAL-WEIGHT INDIVIDUALS
!Series_geo_accession	GSE126848
!Series_status	Public on Feb 22 2019
!Series_submission_date	Feb 21 2019
!Series_last_update_date	Mar 26 2019
!Series_pubmed_id	30653341
!Series_summary	Non-alcoholic fatty liver disease (NAFLD) represents a spectrum of conditions ranging from simple steatosis (NAFL), over non-alcoholic steatohepatitis (NASH) with or without fibrosis, to cirrhosis with end-stage disease. The hepatic molecular events underlying the development of NAFLD and transition to NASH are poorly understood. The present study aimed to determine hepatic transcriptome dynamics…
!Series_overall_design	Liver biopsies from healthy, obese, NAFLD and NASH subjects
!Series_type	Expression profiling by high throughput sequencing
!Series_contributor	Kristoffer,,Rigbolt
!Series_contributor	Jens,C,Nielsen
!Series_sample_id	GSM3615293 GSM3615294 GSM3615295 GSM3615296 GSM3615297 GSM3615298 GSM3615299 GSM3615300 GSM3615301 GSM3615302 GSM3615303 GSM3615304 GSM3615305 GSM3615306 GSM3615307 GSM3615308 GSM3615309 GSM3615310 GSM3615311 GSM3615312 GSM3615313 GSM3615314 GSM3615315 GSM3615316 GSM3615317 GSM3615318 GSM3615319 GSM3615320 GSM3615321 GSM3615322 GSM3615323 GSM3615324 GSM3615325 GSM3615326 GSM3615327 GSM3615328 GSM…
!Series_contact_name	Kristoffer,,Rigbolt
!Series_contact_email	kri@gubra.dk
!Series_contact_institute	Gubra
!Series_contact_address	H酶rsholm Kongevej 11B
!Series_contact_city	H酶rsholm
!Series_contact_zip/postal_code	2970
!Series_contact_country	Denmark
!Series_supplementary_file	ftp://ftp.ncbi.nlm.nih.gov/geo/series/GSE126nnn/GSE126848/suppl/GSE126848_Gene_counts_raw.txt.gz
!Series_platform_id	GPL18573
!Series_platform_taxid	9606
!Series_sample_taxid	9606
!Series_relation	BioProject: https://www.ncbi.nlm.nih.gov/bioproject/PRJNA523510
!Series_relation	SRA: https://www.ncbi.nlm.nih.gov/sra?term=SRP186450
!Sample_title	NAFL_1	NAFL_2	NAFL_3	NAFL_4	NAFL_5	NAFL_6	NAFL_7	NAFL_8	NAFL_9	NAFL_10	NAFL_11	NAFL_12	NAFL_13	NAFL_14	NAFL_15	NASH_1	NASH_2	NASH_3	NASH_4	NASH_5	NASH_6	NASH_7	NASH_8	NASH_9	NASH_10	NASH_11	NASH_12	NASH_13	NASH_14	NASH_15	NASH_16	Normal-weight_1	Normal-weight_2	Normal-weight_3	Normal-weight_4	Normal-weight_5	Normal-weight_6	Normal-weight_7	Normal-weight_8	Normal-weight_9	Normal-weight_10	Normal-weight_11	Normal-weight_12	Normal-weight_13	Normal-weight_14	Obese_1	Obese_2	Obese_3	Obese_4
!Sample_geo_accession	GSM3615293	GSM3615294	GSM3615295	GSM3615296	GSM3615297	GSM3615298	GSM3615299	GSM3615300	GSM3615301	GSM3615302	GSM3615303	GSM3615304	GSM3615305	GSM3615306	GSM3615307	GSM3615308	GSM3615309	GSM3615310	GSM3615311	GSM3615312	GSM3615313	GSM3615314	GSM3615315	GSM3615316	GSM3615317	GSM3615318	GSM3615319	GSM3615320	GSM3615321	GSM3615322	GSM3615323	GSM3615324	GSM3615325	GSM3615326	GSM3615327	GSM3615328	GSM3615329	GSM3615330	GSM3615331	GSM3615332	GSM3615333	GSM3615334	GSM3615335	GSM3615336	GSM3615337	GSM3615338	GSM3615339	GSM3615340	GSM3615341
!Sample_status	Public on Feb 22 2019	Public on Feb 22 2019	Public on Feb 22 2019	Public on Feb 22 2019	Public on Feb 22 2019	Public on Feb 22 2019	Public on Feb 22 2019	Public on Feb 22 2019	Public on Feb 22 2019	Public on Feb 22 2019	Public on Feb 22 2019	Public on Feb 22 2019	Public on Feb 22 2019	Public on Feb 22 2019	Public on Feb 22 2019	Public on Feb 22 2019	Public on Feb 22 2019	Public on Feb 22 2019	Public on Feb 22 2019	Public on Feb 22 2019	Public on Feb 22 2019	Public on Feb 22 2019	Public on Feb 22 2019	Public on Feb 22 2019	Public on Feb 22 2019	Public on Feb 22 2019	Public on Feb 22 2019	Public on Feb 22 2019	Public on Feb 22 2019	Public on Feb 22 2019	Public on Feb 22 2019	Public on Feb 22 2019	Public on Feb 22 2019	Public on Feb 22 2019	Public on Feb 22 2019	Public on Feb 22 2019	Public on Feb 22 2019	Public on Feb 22 2019	Public on Feb 22 2019	Public on Feb 22 2019	Public on Feb 22 2019	Public on Feb 22 2019	Public on Feb 22 2019	Public on Feb 22 2019	Public on Feb 22 2019	Public on Feb 22 2019	Public on Feb 22 2019	Public on Feb 22 2019	Public on Feb 22 2019
!Sample_submission_date	Feb 21 2019	Feb 21 2019	Feb 21 2019	Feb 21 2019	Feb 21 2019	Feb 21 2019	Feb 21 2019	Feb 21 2019	Feb 21 2019	Feb 21 2019	Feb 21 2019	Feb 21 2019	Feb 21 2019	Feb 21 2019	Feb 21 2019	Feb 21 2019	Feb 21 2019	Feb 21 2019	Feb 21 2019	Feb 21 2019	Feb 21 2019	Feb 21 2019	Feb 21 2019	Feb 21 2019	Feb 21 2019	Feb 21 2019	Feb 21 2019	Feb 21 2019	Feb 21 2019	Feb 21 2019	Feb 21 2019	Feb 21 2019	Feb 21 2019	Feb 21 2019	Feb 21 2019	Feb 21 2019	Feb 21 2019	Feb 21 2019	Feb 21 2019	Feb 21 2019	Feb 21 2019	Feb 21 2019	Feb 21 2019	Feb 21 2019	Feb 21 2019	Feb 21 2019	Feb 21 2019	Feb 21 2019	Feb 21 2019
!Sample_last_update_date	Feb 22 2019	Feb 22 2019	Feb 22 2019	Feb 22 2019	Feb 22 2019	Feb 22 2019	Feb 22 2019	Feb 22 2019	Feb 22 2019	Feb 22 2019	Feb 22 2019	Feb 22 2019	Feb 22 2019	Feb 22 2019	Feb 22 2019	Feb 22 2019	Feb 22 2019	Feb 22 2019	Feb 22 2019	Feb 22 2019	Feb 22 2019	Feb 22 2019	Feb 22 2019	Feb 22 2019	Feb 22 2019	Feb 22 2019	Feb 22 2019	Feb 22 2019	Feb 22 2019	Feb 22 2019	Feb 22 2019	Feb 22 2019	Feb 22 2019	Feb 22 2019	Feb 22 2019	Feb 22 2019	Feb 22 2019	Feb 22 2019	Feb 22 2019	Feb 22 2019	Feb 22 2019	Feb 22 2019	Feb 22 2019	Feb 22 2019	Feb 22 2019	Feb 22 2019	Feb 22 2019	Feb 22 2019	Feb 22 2019
!Sample_type	SRA	SRA	SRA	SRA	SRA	SRA	SRA	SRA	SRA	SRA	SRA	SRA	SRA	SRA	SRA	SRA	SRA	SRA	SRA	SRA	SRA	SRA	SRA	SRA	SRA	SRA	SRA	SRA	SRA	SRA	SRA	SRA	SRA	SRA	SRA	SRA	SRA	SRA	SRA	SRA	SRA	SRA	SRA	SRA	SRA	SRA	SRA	SRA	SRA
!Sample_channel_count	1	1	1	1	1	1	1	1	1	1	1	1	1	1	1	1	1	1	1	1	1	1	1	1	1	1	1	1	1	1	1	1	1	1	1	1	1	1	1	1	1	1	1	1	1	1	1	1	1
!Sample_source_name_ch1	Liver needle biopsy	Liver needle biopsy	Liver needle biopsy	Liver needle biopsy	Liver needle biopsy	Liver needle biopsy	Liver needle biopsy	Liver needle biopsy	Liver needle biopsy	Liver needle biopsy	Liver needle biopsy	Liver needle biopsy	Liver needle biopsy	Liver needle biopsy	Liver needle biopsy	Liver needle biopsy	Liver needle biopsy	Liver needle biopsy	Liver needle biopsy	Liver needle biopsy	Liver needle biopsy	Liver needle biopsy	Liver needle biopsy	Liver needle biopsy	Liver needle biopsy	Liver needle biopsy	Liver needle biopsy	Liver needle biopsy	Liver needle biopsy	Liver needle biopsy	Liver needle biopsy	Liver needle biopsy	Liver needle biopsy	Liver needle biopsy	Liver needle biopsy	Liver needle biopsy	Liver needle biopsy	Liver needle biopsy	Liver needle biopsy	Liver needle biopsy	Liver needle biopsy	Liver needle biopsy	Liver needle biopsy	Liver needle biopsy	Liver needle biopsy	Liver needle biopsy	Liver needle biopsy	Liver needle biopsy	Liver needle biopsy
!Sample_organism_ch1	Homo sapiens	Homo sapiens	Homo sapiens	Homo sapiens	Homo sapiens	Homo sapiens	Homo sapiens	Homo sapiens	Homo sapiens	Homo sapiens	Homo sapiens	Homo sapiens	Homo sapiens	Homo sapiens	Homo sapiens	Homo sapiens	Homo sapiens	Homo sapiens	Homo sapiens	Homo sapiens	Homo sapiens	Homo sapiens	Homo sapiens	Homo sapiens	Homo sapiens	Homo sapiens	Homo sapiens	Homo sapiens	Homo sapiens	Homo sapiens	Homo sapiens	Homo sapiens	Homo sapiens	Homo sapiens	Homo sapiens	Homo sapiens	Homo sapiens	Homo sapiens	Homo sapiens	Homo sapiens	Homo sapiens	Homo sapiens	Homo sapiens	Homo sapiens	Homo sapiens	Homo sapiens	Homo sapiens	Homo sapiens	Homo sapiens
!Sample_characteristics_ch1	gender: Male	gender: Male	gender: Male	gender: Female	gender: Female	gender: Male	gender: Male	gender: Female	gender: Male	gender: Male	gender: Male	gender: Female	gender: Female	gender: Male	gender: Female	gender: Male	gender: Female	gender: Male	gender: Female	gender: Male	gender: Male	gender: Male	gender: Male	gender: Male	gender: Female	gender: Female	gender: Male	gender: Male	gender: Male	gender: Male	gender: Male	gender: Male	gender: Male	gender: Male	gender: Male	gender: Male	gender: Male	gender: Male	gender: Male	gender: Male	gender: Male	gender: Male	gender: Male	gender: Male	gender: Male	gender: Male	gender: Male	gender: Male	gender: Male
!Sample_characteristics_ch1	tissue: Liver	tissue: Liver	tissue: Liver	tissue: Liver	tissue: Liver	tissue: Liver	tissue: Liver	tissue: Liver	tissue: Liver	tissue: Liver	tissue: Liver	tissue: Liver	tissue: Liver	tissue: Liver	tissue: Liver	tissue: Liver	tissue: Liver	tissue: Liver	tissue: Liver	tissue: Liver	tissue: Liver	tissue: Liver	tissue: Liver	tissue: Liver	tissue: Liver	tissue: Liver	tissue: Liver	tissue: Liver	tissue: Liver	tissue: Liver	tissue: Liver	tissue: Liver	tissue: Liver	tissue: Liver	tissue: Liver	tissue: Liver	tissue: Liver	tissue: Liver	tissue: Liver	tissue: Liver	tissue: Liver	tissue: Liver	tissue: Liver	tissue: Liver	tissue: Liver	tissue: Liver	tissue: Liver	tissue: Liver	tissue: Liver
!Sample_characteristics_ch1	disease: NAFLD	disease: NAFLD	disease: NAFLD	disease: NAFLD	disease: NAFLD	disease: NAFLD	disease: NAFLD	disease: NAFLD	disease: NAFLD	disease: NAFLD	disease: NAFLD	disease: NAFLD	disease: NAFLD	disease: NAFLD	disease: NAFLD	disease: NASH	disease: NASH	disease: NASH	disease: NASH	disease: NASH	disease: NASH	disease: NASH	disease: NASH	disease: NASH	disease: NASH	disease: NASH	disease: NASH	disease: NASH	disease: NASH	disease: NASH	disease: NASH	disease: healthy	disease: healthy	disease: healthy	disease: healthy	disease: healthy	disease: healthy	disease: healthy	disease: healthy	disease: healthy	disease: healthy	disease: healthy	disease: healthy	disease: healthy	disease: healthy	disease: obese	disease: obese	disease: obese	disease: obese
!Sample_molecule_ch1	polyA RNA	polyA RNA	polyA RNA	polyA RNA	polyA RNA	polyA RNA	polyA RNA	polyA RNA	polyA RNA	polyA RNA	polyA RNA	polyA RNA	polyA RNA	polyA RNA	polyA RNA	polyA RNA	polyA RNA	polyA RNA	polyA RNA	polyA RNA	polyA RNA	polyA RNA	polyA RNA	polyA RNA	polyA RNA	polyA RNA	polyA RNA	polyA RNA	polyA RNA	polyA RNA	polyA RNA	polyA RNA	polyA RNA	polyA RNA	polyA RNA	polyA RNA	polyA RNA	polyA RNA	polyA RNA	polyA RNA	polyA RNA	polyA RNA	polyA RNA	polyA RNA	polyA RNA	polyA RNA	polyA RNA	polyA RNA	polyA RNA
!Sample_extract_protocol_ch1	TruSeq庐 Stranded mRNA Library Prep for NeoPrep	TruSeq庐 Stranded mRNA Library Prep for NeoPrep	TruSeq庐 Stranded mRNA Library Prep for NeoPrep	TruSeq庐 Stranded mRNA Library Prep for NeoPrep	TruSeq庐 Stranded mRNA Library Prep for NeoPrep	TruSeq庐 Stranded mRNA Library Prep for NeoPrep	TruSeq庐 Stranded mRNA Library Prep for NeoPrep	TruSeq庐 Stranded mRNA Library Prep for NeoPrep	TruSeq庐 Stranded mRNA Library Prep for NeoPrep	TruSeq庐 Stranded mRNA Library Prep for NeoPrep	TruSeq庐 Stranded mRNA Library Prep for NeoPrep	TruSeq庐 Stranded mRNA Library Prep for NeoPrep	TruSeq庐 Stranded mRNA Library Prep for NeoPrep	TruSeq庐 Stranded mRNA Library Prep for NeoPrep	TruSeq庐 Stranded mRNA Library Prep for NeoPrep	TruSeq庐 Stranded mRNA Library Prep for NeoPrep	TruSeq庐 Stranded mRNA Library Prep for NeoPrep	TruSeq庐 Stranded mRNA Library Prep for NeoPrep	TruSeq庐 Stranded mRNA Library Prep for NeoPrep	TruSeq庐 Stranded mRNA Library Prep for NeoPrep	TruSeq庐 Stranded mRNA Library Prep for NeoPrep	TruSeq庐 Stranded mRNA Library Prep for NeoPrep	TruSeq庐 Stranded mRNA Library Prep for NeoPrep	TruSeq庐 Stranded mRNA Library Prep for NeoPrep	TruSeq庐 Stranded mRNA Library Prep for NeoPrep	TruSeq庐 Stranded mRNA Library Prep for NeoPrep	TruSeq庐 Stranded mRNA Library Prep for NeoPrep	TruSeq庐 Stranded mRNA Library Prep for NeoPrep	TruSeq庐 Stranded mRNA Library Prep for NeoPrep	TruSeq庐 Stranded mRNA Library Prep for NeoPrep	TruSeq庐 Stranded mRNA Library Prep for NeoPrep	TruSeq庐 Stranded mRNA Library Prep for NeoPrep	TruSeq庐 Stranded mRNA Library Prep for NeoPrep	TruSeq庐 Stranded mRNA Library Prep for NeoPrep	TruSeq庐 Stranded mRNA Library Prep for NeoPrep	TruSeq庐 Stranded mRNA Library Prep for NeoPrep	TruSeq庐 Stranded mRNA Library Prep for NeoPrep	TruSeq庐 Stranded mRNA Library Prep for NeoPrep	TruSeq庐 Stranded mRNA Library Prep for NeoPrep	TruSeq庐 Stranded mRNA Library Prep for NeoPrep	TruSeq庐 Stranded mRNA Library Prep for NeoPrep	TruSeq庐 Stranded mRNA Library Prep for NeoPrep	TruSeq庐 Stranded mRNA Library Prep for NeoPrep	TruSeq庐 Stranded mRNA Library Prep for NeoPrep	TruSeq庐 Stranded mRNA Library Prep for NeoPrep	TruSeq庐 Stranded mRNA Library Prep for NeoPrep	TruSeq庐 Stranded mRNA Library Prep for NeoPrep	TruSeq庐 Stranded mRNA Library Prep for NeoPrep	TruSeq庐 Stranded mRNA Library Prep for NeoPrep
!Sample_extract_protocol_ch1	RNA was isolated from fine needle biopsies of human livers using NucleoSpin庐 from MACHEREY-NAGEL according to manufactors protocol	RNA was isolated from fine needle biopsies of human livers using NucleoSpin庐 from MACHEREY-NAGEL according to manufactors protocol	RNA was isolated from fine needle biopsies of human livers using NucleoSpin庐 from MACHEREY-NAGEL according to manufactors protocol	RNA was isolated from fine needle biopsies of human livers using NucleoSpin庐 from MACHEREY-NAGEL according to manufactors protocol	RNA was isolated from fine needle biopsies of human livers using NucleoSpin庐 from MACHEREY-NAGEL according to manufactors protocol	RNA was isolated from fine needle biopsies of human livers using NucleoSpin庐 from MACHEREY-NAGEL according to manufactors protocol	RNA was isolated from fine needle biopsies of human livers using NucleoSpin庐 from MACHEREY-NAGEL according to manufactors protocol	RNA was isolated from fine needle biopsies of human livers using NucleoSpin庐 from MACHEREY-NAGEL according to manufactors protocol	RNA was isolated from fine needle biopsies of human livers using NucleoSpin庐 from MACHEREY-NAGEL according to manufactors protocol	RNA was isolated from fine needle biopsies of human livers using NucleoSpin庐 from MACHEREY-NAGEL according to manufactors protocol	RNA was isolated from fine needle biopsies of human livers using NucleoSpin庐 from MACHEREY-NAGEL according to manufactors protocol	RNA was isolated from fine needle biopsies of human livers using NucleoSpin庐 from MACHEREY-NAGEL according to manufactors protocol	RNA was isolated from fine needle biopsies of human livers using NucleoSpin庐 from MACHEREY-NAGEL according to manufactors protocol	RNA was isolated from fine needle biopsies of human livers using NucleoSpin庐 from MACHEREY-NAGEL according to manufactors protocol	RNA was isolated from fine needle biopsies of human livers using NucleoSpin庐 from MACHEREY-NAGEL according to manufactors protocol	RNA was isolated from fine needle biopsies of human livers using NucleoSpin庐 from MACHEREY-NAGEL according to manufactors protocol	RNA was isolated from fine needle biopsies of human livers using NucleoSpin庐 from MACHEREY-NAGEL according to manufactors protocol	RNA was isolated from fine needle biopsies of human livers using NucleoSpin庐 from MACHEREY-NAGEL according to manufactors protocol	RNA was isolated from fine needle biopsies of human livers using NucleoSpin庐 from MACHEREY-NAGEL according to manufactors protocol	RNA was isolated from fine needle biopsies of human livers using NucleoSpin庐 from MACHEREY-NAGEL according to manufactors protocol	RNA was isolated from fine needle biopsies of human livers using NucleoSpin庐 from MACHEREY-NAGEL according to manufactors protocol	RNA was isolated from fine needle biopsies of human livers using NucleoSpin庐 from MACHEREY-NAGEL according to manufactors protocol	RNA was isolated from fine needle biopsies of human livers using NucleoSpin庐 from MACHEREY-NAGEL according to manufactors protocol	RNA was isolated from fine needle biopsies of human livers using NucleoSpin庐 from MACHEREY-NAGEL according to manufactors protocol	RNA was isolated from fine needle biopsies of human livers using NucleoSpin庐 from MACHEREY-NAGEL according to manufactors protocol	RNA was isolated from fine needle biopsies of human livers using NucleoSpin庐 from MACHEREY-NAGEL according to manufactors protocol	RNA was isolated from fine needle biopsies of human livers using NucleoSpin庐 from MACHEREY-NAGEL according to manufactors protocol	RNA was isolated from fine needle biopsies of human livers using NucleoSpin庐 from MACHEREY-NAGEL according to manufactors protocol	RNA was isolated from fine needle biopsies of human livers using NucleoSpin庐 from MACHEREY-NAGEL according to manufactors protocol	RNA was isolated from fine needle biopsies of human livers using NucleoSpin庐 from MACHEREY-NAGEL according to manufactors protocol	RNA was isolated from fine needle biopsies of human livers using NucleoSpin庐 from MACHEREY-NAGEL according to manufactors protocol	RNA was isolated from fine needle biopsies of human livers using NucleoSpin庐 from MACHEREY-NAGEL according to manufactors protocol	RNA was isolated from fine needle biopsies of human livers using NucleoSpin庐 from MACHEREY-NAGEL according to manufactors protocol	RNA was isolated from fine needle biopsies of human livers using NucleoSpin庐 from MACHEREY-NAGEL according to manufactors protocol	RNA was isolated from fine needle biopsies of human livers using NucleoSpin庐 from MACHEREY-NAGEL according to manufactors protocol	RNA was isolated from fine needle biopsies of human livers using NucleoSpin庐 from MACHEREY-NAGEL according to manufactors protocol	RNA was isolated from fine needle biopsies of human livers using NucleoSpin庐 from MACHEREY-NAGEL according to manufactors protocol	RNA was isolated from fine needle biopsies of human livers using NucleoSpin庐 from MACHEREY-NAGEL according to manufactors protocol	RNA was isolated from fine needle biopsies of human livers using NucleoSpin庐 from MACHEREY-NAGEL according to manufactors protocol	RNA was isolated from fine needle biopsies of human livers using NucleoSpin庐 from MACHEREY-NAGEL according to manufactors protocol	RNA was isolated from fine needle biopsies of human livers using NucleoSpin庐 from MACHEREY-NAGEL according to manufactors protocol	RNA was isolated from fine needle biopsies of human livers using NucleoSpin庐 from MACHEREY-NAGEL according to manufactors protocol	RNA was isolated from fine needle biopsies of human livers using NucleoSpin庐 from MACHEREY-NAGEL according to manufactors protocol	RNA was isolated from fine needle biopsies of human livers using NucleoSpin庐 from MACHEREY-NAGEL according to manufactors protocol	RNA was isolated from fine needle biopsies of human livers using NucleoSpin庐 from MACHEREY-NAGEL according to manufactors protocol	RNA was isolated from fine needle biopsies of human livers using NucleoSpin庐 from MACHEREY-NAGEL according to manufactors protocol	RNA was isolated from fine needle biopsies of human livers using NucleoSpin庐 from MACHEREY-NAGEL according to manufactors protocol	RNA was isolated from fine needle biopsies of human livers using NucleoSpin庐 from MACHEREY-NAGEL according to manufactors protocol	RNA was isolated from fine needle biopsies of human livers using NucleoSpin庐 from MACHEREY-NAGEL according to manufactors protocol
!Sample_taxid_ch1	9606	9606	9606	9606	9606	9606	9606	9606	9606	9606	9606	9606	9606	9606	9606	9606	9606	9606	9606	9606	9606	9606	9606	9606	9606	9606	9606	9606	9606	9606	9606	9606	9606	9606	9606	9606	9606	9606	9606	9606	9606	9606	9606	9606	9606	9606	9606	9606	9606
!Sample_description	2683	2685	2687	2689	2691	2693	2697	2701	2703	3993	3995	3998	4002	4007	4010	2684	2688	2692	2696	2698	2704	2705	3992	3994	3996	3997	4000	4004	4005	4006	4008	869	873	875	877	879	881	883	885	887	889	891	893	897	910	872	874	876	878
!Sample_data_processing	bcl2fastq v2.17.1.14 used for basecalling	bcl2fastq v2.17.1.14 used for basecalling	bcl2fastq v2.17.1.14 used for basecalling	bcl2fastq v2.17.1.14 used for basecalling	bcl2fastq v2.17.1.14 used for basecalling	bcl2fastq v2.17.1.14 used for basecalling	bcl2fastq v2.17.1.14 used for basecalling	bcl2fastq v2.17.1.14 used for basecalling	bcl2fastq v2.17.1.14 used for basecalling	bcl2fastq v2.17.1.14 used for basecalling	bcl2fastq v2.17.1.14 used for basecalling	bcl2fastq v2.17.1.14 used for basecalling	bcl2fastq v2.17.1.14 used for basecalling	bcl2fastq v2.17.1.14 used for basecalling	bcl2fastq v2.17.1.14 used for basecalling	bcl2fastq v2.17.1.14 used for basecalling	bcl2fastq v2.17.1.14 used for basecalling	bcl2fastq v2.17.1.14 used for basecalling	bcl2fastq v2.17.1.14 used for basecalling	bcl2fastq v2.17.1.14 used for basecalling	bcl2fastq v2.17.1.14 used for basecalling	bcl2fastq v2.17.1.14 used for basecalling	bcl2fastq v2.17.1.14 used for basecalling	bcl2fastq v2.17.1.14 used for basecalling	bcl2fastq v2.17.1.14 used for basecalling	bcl2fastq v2.17.1.14 used for basecalling	bcl2fastq v2.17.1.14 used for basecalling	bcl2fastq v2.17.1.14 used for basecalling	bcl2fastq v2.17.1.14 used for basecalling	bcl2fastq v2.17.1.14 used for basecalling	bcl2fastq v2.17.1.14 used for basecalling	bcl2fastq v2.17.1.14 used for basecalling	bcl2fastq v2.17.1.14 used for basecalling	bcl2fastq v2.17.1.14 used for basecalling	bcl2fastq v2.17.1.14 used for basecalling	bcl2fastq v2.17.1.14 used for basecalling	bcl2fastq v2.17.1.14 used for basecalling	bcl2fastq v2.17.1.14 used for basecalling	bcl2fastq v2.17.1.14 used for basecalling	bcl2fastq v2.17.1.14 used for basecalling	bcl2fastq v2.17.1.14 used for basecalling	bcl2fastq v2.17.1.14 used for basecalling	bcl2fastq v2.17.1.14 used for basecalling	bcl2fastq v2.17.1.14 used for basecalling	bcl2fastq v2.17.1.14 used for basecalling	bcl2fastq v2.17.1.14 used for basecalling	bcl2fastq v2.17.1.14 used for basecalling	bcl2fastq v2.17.1.14 used for basecalling	bcl2fastq v2.17.1.14 used for basecalling
!Sample_data_processing	Sequenced reads were mapped to Ensembl Mus musculus genome using whole genome using STAR v2.5.2a with default parameters	Sequenced reads were mapped to Ensembl Mus musculus genome using whole genome using STAR v2.5.2a with default parameters	Sequenced reads were mapped to Ensembl Mus musculus genome using whole genome using STAR v2.5.2a with default parameters	Sequenced reads were mapped to Ensembl Mus musculus genome using whole genome using STAR v2.5.2a with default parameters	Sequenced reads were mapped to Ensembl Mus musculus genome using whole genome using STAR v2.5.2a with default parameters	Sequenced reads were mapped to Ensembl Mus musculus genome using whole genome using STAR v2.5.2a with default parameters	Sequenced reads were mapped to Ensembl Mus musculus genome using whole genome using STAR v2.5.2a with default parameters	Sequenced reads were mapped to Ensembl Mus musculus genome using whole genome using STAR v2.5.2a with default parameters	Sequenced reads were mapped to Ensembl Mus musculus genome using whole genome using STAR v2.5.2a with default parameters	Sequenced reads were mapped to Ensembl Mus musculus genome using whole genome using STAR v2.5.2a with default parameters	Sequenced reads were mapped to Ensembl Mus musculus genome using whole genome using STAR v2.5.2a with default parameters	Sequenced reads were mapped to Ensembl Mus musculus genome using whole genome using STAR v2.5.2a with default parameters	Sequenced reads were mapped to Ensembl Mus musculus genome using whole genome using STAR v2.5.2a with default parameters	Sequenced reads were mapped to Ensembl Mus musculus genome using whole genome using STAR v2.5.2a with default parameters	Sequenced reads were mapped to Ensembl Mus musculus genome using whole genome using STAR v2.5.2a with default parameters	Sequenced reads were mapped to Ensembl Mus musculus genome using whole genome using STAR v2.5.2a with default parameters	Sequenced reads were mapped to Ensembl Mus musculus genome using whole genome using STAR v2.5.2a with default parameters	Sequenced reads were mapped to Ensembl Mus musculus genome using whole genome using STAR v2.5.2a with default parameters	Sequenced reads were mapped to Ensembl Mus musculus genome using whole genome using STAR v2.5.2a with default parameters	Sequenced reads were mapped to Ensembl Mus musculus genome using whole genome using STAR v2.5.2a with default parameters	Sequenced reads were mapped to Ensembl Mus musculus genome using whole genome using STAR v2.5.2a with default parameters	Sequenced reads were mapped to Ensembl Mus musculus genome using whole genome using STAR v2.5.2a with default parameters	Sequenced reads were mapped to Ensembl Mus musculus genome using whole genome using STAR v2.5.2a with default parameters	Sequenced reads were mapped to Ensembl Mus musculus genome using whole genome using STAR v2.5.2a with default parameters	Sequenced reads were mapped to Ensembl Mus musculus genome using whole genome using STAR v2.5.2a with default parameters	Sequenced reads were mapped to Ensembl Mus musculus genome using whole genome using STAR v2.5.2a with default parameters	Sequenced reads were mapped to Ensembl Mus musculus genome using whole genome using STAR v2.5.2a with default parameters	Sequenced reads were mapped to Ensembl Mus musculus genome using whole genome using STAR v2.5.2a with default parameters	Sequenced reads were mapped to Ensembl Mus musculus genome using whole genome using STAR v2.5.2a with default parameters	Sequenced reads were mapped to Ensembl Mus musculus genome using whole genome using STAR v2.5.2a with default parameters	Sequenced reads were mapped to Ensembl Mus musculus genome using whole genome using STAR v2.5.2a with default parameters	Sequenced reads were mapped to Ensembl Mus musculus genome using whole genome using STAR v2.5.2a with default parameters	Sequenced reads were mapped to Ensembl Mus musculus genome using whole genome using STAR v2.5.2a with default parameters	Sequenced reads were mapped to Ensembl Mus musculus genome using whole genome using STAR v2.5.2a with default parameters	Sequenced reads were mapped to Ensembl Mus musculus genome using whole genome using STAR v2.5.2a with default parameters	Sequenced reads were mapped to Ensembl Mus musculus genome using whole genome using STAR v2.5.2a with default parameters	Sequenced reads were mapped to Ensembl Mus musculus genome using whole genome using STAR v2.5.2a with default parameters	Sequenced reads were mapped to Ensembl Mus musculus genome using whole genome using STAR v2.5.2a with default parameters	Sequenced reads were mapped to Ensembl Mus musculus genome using whole genome using STAR v2.5.2a with default parameters	Sequenced reads were mapped to Ensembl Mus musculus genome using whole genome using STAR v2.5.2a with default parameters	Sequenced reads were mapped to Ensembl Mus musculus genome using whole genome using STAR v2.5.2a with default parameters	Sequenced reads were mapped to Ensembl Mus musculus genome using whole genome using STAR v2.5.2a with default parameters	Sequenced reads were mapped to Ensembl Mus musculus genome using whole genome using STAR v2.5.2a with default parameters	Sequenced reads were mapped to Ensembl Mus musculus genome using whole genome using STAR v2.5.2a with default parameters	Sequenced reads were mapped to Ensembl Mus musculus genome using whole genome using STAR v2.5.2a with default parameters	Sequenced reads were mapped to Ensembl Mus musculus genome using whole genome using STAR v2.5.2a with default parameters	Sequenced reads were mapped to Ensembl Mus musculus genome using whole genome using STAR v2.5.2a with default parameters	Sequenced reads were mapped to Ensembl Mus musculus genome using whole genome using STAR v2.5.2a with default parameters	Sequenced reads were mapped to Ensembl Mus musculus genome using whole genome using STAR v2.5.2a with default parameters
!Sample_data_processing	Filtering for protein coding genes	Filtering for protein coding genes	Filtering for protein coding genes	Filtering for protein coding genes	Filtering for protein coding genes	Filtering for protein coding genes	Filtering for protein coding genes	Filtering for protein coding genes	Filtering for protein coding genes	Filtering for protein coding genes	Filtering for protein coding genes	Filtering for protein coding genes	Filtering for protein coding genes	Filtering for protein coding genes	Filtering for protein coding genes	Filtering for protein coding genes	Filtering for protein coding genes	Filtering for protein coding genes	Filtering for protein coding genes	Filtering for protein coding genes	Filtering for protein coding genes	Filtering for protein coding genes	Filtering for protein coding genes	Filtering for protein coding genes	Filtering for protein coding genes	Filtering for protein coding genes	Filtering for protein coding genes	Filtering for protein coding genes	Filtering for protein coding genes	Filtering for protein coding genes	Filtering for protein coding genes	Filtering for protein coding genes	Filtering for protein coding genes	Filtering for protein coding genes	Filtering for protein coding genes	Filtering for protein coding genes	Filtering for protein coding genes	Filtering for protein coding genes	Filtering for protein coding genes	Filtering for protein coding genes	Filtering for protein coding genes	Filtering for protein coding genes	Filtering for protein coding genes	Filtering for protein coding genes	Filtering for protein coding genes	Filtering for protein coding genes	Filtering for protein coding genes	Filtering for protein coding genes	Filtering for protein coding genes
!Sample_data_processing	Genome_build: Ensembl GRCh38 89	Genome_build: Ensembl GRCh38 89	Genome_build: Ensembl GRCh38 89	Genome_build: Ensembl GRCh38 89	Genome_build: Ensembl GRCh38 89	Genome_build: Ensembl GRCh38 89	Genome_build: Ensembl GRCh38 89	Genome_build: Ensembl GRCh38 89	Genome_build: Ensembl GRCh38 89	Genome_build: Ensembl GRCh38 89	Genome_build: Ensembl GRCh38 89	Genome_build: Ensembl GRCh38 89	Genome_build: Ensembl GRCh38 89	Genome_build: Ensembl GRCh38 89	Genome_build: Ensembl GRCh38 89	Genome_build: Ensembl GRCh38 89	Genome_build: Ensembl GRCh38 89	Genome_build: Ensembl GRCh38 89	Genome_build: Ensembl GRCh38 89	Genome_build: Ensembl GRCh38 89	Genome_build: Ensembl GRCh38 89	Genome_build: Ensembl GRCh38 89	Genome_build: Ensembl GRCh38 89	Genome_build: Ensembl GRCh38 89	Genome_build: Ensembl GRCh38 89	Genome_build: Ensembl GRCh38 89	Genome_build: Ensembl GRCh38 89	Genome_build: Ensembl GRCh38 89	Genome_build: Ensembl GRCh38 89	Genome_build: Ensembl GRCh38 89	Genome_build: Ensembl GRCh38 89	Genome_build: Ensembl GRCh38 89	Genome_build: Ensembl GRCh38 89	Genome_build: Ensembl GRCh38 89	Genome_build: Ensembl GRCh38 89	Genome_build: Ensembl GRCh38 89	Genome_build: Ensembl GRCh38 89	Genome_build: Ensembl GRCh38 89	Genome_build: Ensembl GRCh38 89	Genome_build: Ensembl GRCh38 89	Genome_build: Ensembl GRCh38 89	Genome_build: Ensembl GRCh38 89	Genome_build: Ensembl GRCh38 89	Genome_build: Ensembl GRCh38 89	Genome_build: Ensembl GRCh38 89	Genome_build: Ensembl GRCh38 89	Genome_build: Ensembl GRCh38 89	Genome_build: Ensembl GRCh38 89	Genome_build: Ensembl GRCh38 89
!Sample_data_processing	Supplementary_files_format_and_content: Count table	Supplementary_files_format_and_content: Count table	Supplementary_files_format_and_content: Count table	Supplementary_files_format_and_content: Count table	Supplementary_files_format_and_content: Count table	Supplementary_files_format_and_content: Count table	Supplementary_files_format_and_content: Count table	Supplementary_files_format_and_content: Count table	Supplementary_files_format_and_content: Count table	Supplementary_files_format_and_content: Count table	Supplementary_files_format_and_content: Count table	Supplementary_files_format_and_content: Count table	Supplementary_files_format_and_content: Count table	Supplementary_files_format_and_content: Count table	Supplementary_files_format_and_content: Count table	Supplementary_files_format_and_content: Count table	Supplementary_files_format_and_content: Count table	Supplementary_files_format_and_content: Count table	Supplementary_files_format_and_content: Count table	Supplementary_files_format_and_content: Count table	Supplementary_files_format_and_content: Count table	Supplementary_files_format_and_content: Count table	Supplementary_files_format_and_content: Count table	Supplementary_files_format_and_content: Count table	Supplementary_files_format_and_content: Count table	Supplementary_files_format_and_content: Count table	Supplementary_files_format_and_content: Count table	Supplementary_files_format_and_content: Count table	Supplementary_files_format_and_content: Count table	Supplementary_files_format_and_content: Count table	Supplementary_files_format_and_content: Count table	Supplementary_files_format_and_content: Count table	Supplementary_files_format_and_content: Count table	Supplementary_files_format_and_content: Count table	Supplementary_files_format_and_content: Count table	Supplementary_files_format_and_content: Count table	Supplementary_files_format_and_content: Count table	Supplementary_files_format_and_content: Count table	Supplementary_files_format_and_content: Count table	Supplementary_files_format_and_content: Count table	Supplementary_files_format_and_content: Count table	Supplementary_files_format_and_content: Count table	Supplementary_files_format_and_content: Count table	Supplementary_files_format_and_content: Count table	Supplementary_files_format_and_content: Count table	Supplementary_files_format_and_content: Count table	Supplementary_files_format_and_content: Count table	Supplementary_files_format_and_content: Count table	Supplementary_files_format_and_content: Count table
!Sample_platform_id	GPL18573	GPL18573	GPL18573	GPL18573	GPL18573	GPL18573	GPL18573	GPL18573	GPL18573	GPL18573	GPL18573	GPL18573	GPL18573	GPL18573	GPL18573	GPL18573	GPL18573	GPL18573	GPL18573	GPL18573	GPL18573	GPL18573	GPL18573	GPL18573	GPL18573	GPL18573	GPL18573	GPL18573	GPL18573	GPL18573	GPL18573	GPL18573	GPL18573	GPL18573	GPL18573	GPL18573	GPL18573	GPL18573	GPL18573	GPL18573	GPL18573	GPL18573	GPL18573	GPL18573	GPL18573	GPL18573	GPL18573	GPL18573	GPL18573
!Sample_contact_name	Kristoffer,,Rigbolt	Kristoffer,,Rigbolt	Kristoffer,,Rigbolt	Kristoffer,,Rigbolt	Kristoffer,,Rigbolt	Kristoffer,,Rigbolt	Kristoffer,,Rigbolt	Kristoffer,,Rigbolt	Kristoffer,,Rigbolt	Kristoffer,,Rigbolt	Kristoffer,,Rigbolt	Kristoffer,,Rigbolt	Kristoffer,,Rigbolt	Kristoffer,,Rigbolt	Kristoffer,,Rigbolt	Kristoffer,,Rigbolt	Kristoffer,,Rigbolt	Kristoffer,,Rigbolt	Kristoffer,,Rigbolt	Kristoffer,,Rigbolt	Kristoffer,,Rigbolt	Kristoffer,,Rigbolt	Kristoffer,,Rigbolt	Kristoffer,,Rigbolt	Kristoffer,,Rigbolt	Kristoffer,,Rigbolt	Kristoffer,,Rigbolt	Kristoffer,,Rigbolt	Kristoffer,,Rigbolt	Kristoffer,,Rigbolt	Kristoffer,,Rigbolt	Kristoffer,,Rigbolt	Kristoffer,,Rigbolt	Kristoffer,,Rigbolt	Kristoffer,,Rigbolt	Kristoffer,,Rigbolt	Kristoffer,,Rigbolt	Kristoffer,,Rigbolt	Kristoffer,,Rigbolt	Kristoffer,,Rigbolt	Kristoffer,,Rigbolt	Kristoffer,,Rigbolt	Kristoffer,,Rigbolt	Kristoffer,,Rigbolt	Kristoffer,,Rigbolt	Kristoffer,,Rigbolt	Kristoffer,,Rigbolt	Kristoffer,,Rigbolt	Kristoffer,,Rigbolt
!Sample_contact_email	kri@gubra.dk	kri@gubra.dk	kri@gubra.dk	kri@gubra.dk	kri@gubra.dk	kri@gubra.dk	kri@gubra.dk	kri@gubra.dk	kri@gubra.dk	kri@gubra.dk	kri@gubra.dk	kri@gubra.dk	kri@gubra.dk	kri@gubra.dk	kri@gubra.dk	kri@gubra.dk	kri@gubra.dk	kri@gubra.dk	kri@gubra.dk	kri@gubra.dk	kri@gubra.dk	kri@gubra.dk	kri@gubra.dk	kri@gubra.dk	kri@gubra.dk	kri@gubra.dk	kri@gubra.dk	kri@gubra.dk	kri@gubra.dk	kri@gubra.dk	kri@gubra.dk	kri@gubra.dk	kri@gubra.dk	kri@gubra.dk	kri@gubra.dk	kri@gubra.dk	kri@gubra.dk	kri@gubra.dk	kri@gubra.dk	kri@gubra.dk	kri@gubra.dk	kri@gubra.dk	kri@gubra.dk	kri@gubra.dk	kri@gubra.dk	kri@gubra.dk	kri@gubra.dk	kri@gubra.dk	kri@gubra.dk
!Sample_contact_institute	Gubra	Gubra	Gubra	Gubra	Gubra	Gubra	Gubra	Gubra	Gubra	Gubra	Gubra	Gubra	Gubra	Gubra	Gubra	Gubra	Gubra	Gubra	Gubra	Gubra	Gubra	Gubra	Gubra	Gubra	Gubra	Gubra	Gubra	Gubra	Gubra	Gubra	Gubra	Gubra	Gubra	Gubra	Gubra	Gubra	Gubra	Gubra	Gubra	Gubra	Gubra	Gubra	Gubra	Gubra	Gubra	Gubra	Gubra	Gubra	Gubra
!Sample_contact_address	H酶rsholm Kongevej 11B	H酶rsholm Kongevej 11B	H酶rsholm Kongevej 11B	H酶rsholm Kongevej 11B	H酶rsholm Kongevej 11B	H酶rsholm Kongevej 11B	H酶rsholm Kongevej 11B	H酶rsholm Kongevej 11B	H酶rsholm Kongevej 11B	H酶rsholm Kongevej 11B	H酶rsholm Kongevej 11B	H酶rsholm Kongevej 11B	H酶rsholm Kongevej 11B	H酶rsholm Kongevej 11B	H酶rsholm Kongevej 11B	H酶rsholm Kongevej 11B	H酶rsholm Kongevej 11B	H酶rsholm Kongevej 11B	H酶rsholm Kongevej 11B	H酶rsholm Kongevej 11B	H酶rsholm Kongevej 11B	H酶rsholm Kongevej 11B	H酶rsholm Kongevej 11B	H酶rsholm Kongevej 11B	H酶rsholm Kongevej 11B	H酶rsholm Kongevej 11B	H酶rsholm Kongevej 11B	H酶rsholm Kongevej 11B	H酶rsholm Kongevej 11B	H酶rsholm Kongevej 11B	H酶rsholm Kongevej 11B	H酶rsholm Kongevej 11B	H酶rsholm Kongevej 11B	H酶rsholm Kongevej 11B	H酶rsholm Kongevej 11B	H酶rsholm Kongevej 11B	H酶rsholm Kongevej 11B	H酶rsholm Kongevej 11B	H酶rsholm Kongevej 11B	H酶rsholm Kongevej 11B	H酶rsholm Kongevej 11B	H酶rsholm Kongevej 11B	H酶rsholm Kongevej 11B	H酶rsholm Kongevej 11B	H酶rsholm Kongevej 11B	H酶rsholm Kongevej 11B	H酶rsholm Kongevej 11B	H酶rsholm Kongevej 11B	H酶rsholm Kongevej 11B
!Sample_contact_city	H酶rsholm	H酶rsholm	H酶rsholm	H酶rsholm	H酶rsholm	H酶rsholm	H酶rsholm	H酶rsholm	H酶rsholm	H酶rsholm	H酶rsholm	H酶rsholm	H酶rsholm	H酶rsholm	H酶rsholm	H酶rsholm	H酶rsholm	H酶rsholm	H酶rsholm	H酶rsholm	H酶rsholm	H酶rsholm	H酶rsholm	H酶rsholm	H酶rsholm	H酶rsholm	H酶rsholm	H酶rsholm	H酶rsholm	H酶rsholm	H酶rsholm	H酶rsholm	H酶rsholm	H酶rsholm	H酶rsholm	H酶rsholm	H酶rsholm	H酶rsholm	H酶rsholm	H酶rsholm	H酶rsholm	H酶rsholm	H酶rsholm	H酶rsholm	H酶rsholm	H酶rsholm	H酶rsholm	H酶rsholm	H酶rsholm
!Sample_contact_zip/postal_code	2970	2970	2970	2970	2970	2970	2970	2970	2970	2970	2970	2970	2970	2970	2970	2970	2970	2970	2970	2970	2970	2970	2970	2970	2970	2970	2970	2970	2970	2970	2970	2970	2970	2970	2970	2970	2970	2970	2970	2970	2970	2970	2970	2970	2970	2970	2970	2970	2970
!Sample_contact_country	Denmark	Denmark	Denmark	Denmark	Denmark	Denmark	Denmark	Denmark	Denmark	Denmark	Denmark	Denmark	Denmark	Denmark	Denmark	Denmark	Denmark	Denmark	Denmark	Denmark	Denmark	Denmark	Denmark	Denmark	Denmark	Denmark	Denmark	Denmark	Denmark	Denmark	Denmark	Denmark	Denmark	Denmark	Denmark	Denmark	Denmark	Denmark	Denmark	Denmark	Denmark	Denmark	Denmark	Denmark	Denmark	Denmark	Denmark	Denmark	Denmark
!Sample_data_row_count	0	0	0	0	0	0	0	0	0	0	0	0	0	0	0	0	0	0	0	0	0	0	0	0	0	0	0	0	0	0	0	0	0	0	0	0	0	0	0	0	0	0	0	0	0	0	0	0	0
!Sample_instrument_model	Illumina NextSeq 500	Illumina NextSeq 500	Illumina NextSeq 500	Illumina NextSeq 500	Illumina NextSeq 500	Illumina NextSeq 500	Illumina NextSeq 500	Illumina NextSeq 500	Illumina NextSeq 500	Illumina NextSeq 500	Illumina NextSeq 500	Illumina NextSeq 500	Illumina NextSeq 500	Illumina NextSeq 500	Illumina NextSeq 500	Illumina NextSeq 500	Illumina NextSeq 500	Illumina NextSeq 500	Illumina NextSeq 500	Illumina NextSeq 500	Illumina NextSeq 500	Illumina NextSeq 500	Illumina NextSeq 500	Illumina NextSeq 500	Illumina NextSeq 500	Illumina NextSeq 500	Illumina NextSeq 500	Illumina NextSeq 500	Illumina NextSeq 500	Illumina NextSeq 500	Illumina NextSeq 500	Illumina NextSeq 500	Illumina NextSeq 500	Illumina NextSeq 500	Illumina NextSeq 500	Illumina NextSeq 500	Illumina NextSeq 500	Illumina NextSeq 500	Illumina NextSeq 500	Illumina NextSeq 500	Illumina NextSeq 500	Illumina NextSeq 500	Illumina NextSeq 500	Illumina NextSeq 500	Illumina NextSeq 500	Illumina NextSeq 500	Illumina NextSeq 500	Illumina NextSeq 500	Illumina NextSeq 500
!Sample_library_selection	cDNA	cDNA	cDNA	cDNA	cDNA	cDNA	cDNA	cDNA	cDNA	cDNA	cDNA	cDNA	cDNA	cDNA	cDNA	cDNA	cDNA	cDNA	cDNA	cDNA	cDNA	cDNA	cDNA	cDNA	cDNA	cDNA	cDNA	cDNA	cDNA	cDNA	cDNA	cDNA	cDNA	cDNA	cDNA	cDNA	cDNA	cDNA	cDNA	cDNA	cDNA	cDNA	cDNA	cDNA	cDNA	cDNA	cDNA	cDNA	cDNA
!Sample_library_source	transcriptomic	transcriptomic	transcriptomic	transcriptomic	transcriptomic	transcriptomic	transcriptomic	transcriptomic	transcriptomic	transcriptomic	transcriptomic	transcriptomic	transcriptomic	transcriptomic	transcriptomic	transcriptomic	transcriptomic	transcriptomic	transcriptomic	transcriptomic	transcriptomic	transcriptomic	transcriptomic	transcriptomic	transcriptomic	transcriptomic	transcriptomic	transcriptomic	transcriptomic	transcriptomic	transcriptomic	transcriptomic	transcriptomic	transcriptomic	transcriptomic	transcriptomic	transcriptomic	transcriptomic	transcriptomic	transcriptomic	transcriptomic	transcriptomic	transcriptomic	transcriptomic	transcriptomic	transcriptomic	transcriptomic	transcriptomic	transcriptomic
!Sample_library_strategy	RNA-Seq	RNA-Seq	RNA-Seq	RNA-Seq	RNA-Seq	RNA-Seq	RNA-Seq	RNA-Seq	RNA-Seq	RNA-Seq	RNA-Seq	RNA-Seq	RNA-Seq	RNA-Seq	RNA-Seq	RNA-Seq	RNA-Seq	RNA-Seq	RNA-Seq	RNA-Seq	RNA-Seq	RNA-Seq	RNA-Seq	RNA-Seq	RNA-Seq	RNA-Seq	RNA-Seq	RNA-Seq	RNA-Seq	RNA-Seq	RNA-Seq	RNA-Seq	RNA-Seq	RNA-Seq	RNA-Seq	RNA-Seq	RNA-Seq	RNA-Seq	RNA-Seq	RNA-Seq	RNA-Seq	RNA-Seq	RNA-Seq	RNA-Seq	RNA-Seq	RNA-Seq	RNA-Seq	RNA-Seq	RNA-Seq
!Sample_relation	BioSample: https://www.ncbi.nlm.nih.gov/biosample/SAMN10979953	BioSample: https://www.ncbi.nlm.nih.gov/biosample/SAMN10979952	BioSample: https://www.ncbi.nlm.nih.gov/biosample/SAMN10979951	BioSample: https://www.ncbi.nlm.nih.gov/biosample/SAMN10979950	BioSample: https://www.ncbi.nlm.nih.gov/biosample/SAMN10979949	BioSample: https://www.ncbi.nlm.nih.gov/biosample/SAMN10979999	BioSample: https://www.ncbi.nlm.nih.gov/biosample/SAMN10979946	BioSample: https://www.ncbi.nlm.nih.gov/biosample/SAMN10979945	BioSample: https://www.ncbi.nlm.nih.gov/biosample/SAMN10979944	BioSample: https://www.ncbi.nlm.nih.gov/biosample/SAMN10979943	BioSample: https://www.ncbi.nlm.nih.gov/biosample/SAMN10979942	BioSample: https://www.ncbi.nlm.nih.gov/biosample/SAMN10979941	BioSample: https://www.ncbi.nlm.nih.gov/biosample/SAMN10979940	BioSample: https://www.ncbi.nlm.nih.gov/biosample/SAMN10979939	BioSample: https://www.ncbi.nlm.nih.gov/biosample/SAMN10979937	BioSample: https://www.ncbi.nlm.nih.gov/biosample/SAMN10979936	BioSample: https://www.ncbi.nlm.nih.gov/biosample/SAMN10979935	BioSample: https://www.ncbi.nlm.nih.gov/biosample/SAMN10979934	BioSample: https://www.ncbi.nlm.nih.gov/biosample/SAMN10979933	BioSample: https://www.ncbi.nlm.nih.gov/biosample/SAMN10979932	BioSample: https://www.ncbi.nlm.nih.gov/biosample/SAMN10979931	BioSample: https://www.ncbi.nlm.nih.gov/biosample/SAMN10979930	BioSample: https://www.ncbi.nlm.nih.gov/biosample/SAMN10979929	BioSample: https://www.ncbi.nlm.nih.gov/biosample/SAMN10979928	BioSample: https://www.ncbi.nlm.nih.gov/biosample/SAMN10979927	BioSample: https://www.ncbi.nlm.nih.gov/biosample/SAMN10979926	BioSample: https://www.ncbi.nlm.nih.gov/biosample/SAMN10979963	BioSample: https://www.ncbi.nlm.nih.gov/biosample/SAMN10979962	BioSample: https://www.ncbi.nlm.nih.gov/biosample/SAMN10979961	BioSample: https://www.ncbi.nlm.nih.gov/biosample/SAMN10979960	BioSample: https://www.ncbi.nlm.nih.gov/biosample/SAMN10979959	BioSample: https://www.ncbi.nlm.nih.gov/biosample/SAMN10979958	BioSample: https://www.ncbi.nlm.nih.gov/biosample/SAMN10979957	BioSample: https://www.ncbi.nlm.nih.gov/biosample/SAMN10979956	BioSample: https://www.ncbi.nlm.nih.gov/biosample/SAMN10979955	BioSample: https://www.ncbi.nlm.nih.gov/biosample/SAMN10979954	BioSample: https://www.ncbi.nlm.nih.gov/biosample/SAMN10979925	BioSample: https://www.ncbi.nlm.nih.gov/biosample/SAMN10979924	BioSample: https://www.ncbi.nlm.nih.gov/biosample/SAMN10979923	BioSample: https://www.ncbi.nlm.nih.gov/biosample/SAMN10979922	BioSample: https://www.ncbi.nlm.nih.gov/biosample/SAMN10979921	BioSample: https://www.ncbi.nlm.nih.gov/biosample/SAMN10979920	BioSample: https://www.ncbi.nlm.nih.gov/biosample/SAMN10979919	BioSample: https://www.ncbi.nlm.nih.gov/biosample/SAMN10979918	BioSample: https://www.ncbi.nlm.nih.gov/biosample/SAMN10979916	BioSample: https://www.ncbi.nlm.nih.gov/biosample/SAMN10979915	BioSample: https://www.ncbi.nlm.nih.gov/biosample/SAMN10979914	BioSample: https://www.ncbi.nlm.nih.gov/biosample/SAMN10979913	BioSample: https://www.ncbi.nlm.nih.gov/biosample/SAMN10979912
!Sample_relation	SRA: https://www.ncbi.nlm.nih.gov/sra?term=SRX5401559	SRA: https://www.ncbi.nlm.nih.gov/sra?term=SRX5401560	SRA: https://www.ncbi.nlm.nih.gov/sra?term=SRX5401561	SRA: https://www.ncbi.nlm.nih.gov/sra?term=SRX5401562	SRA: https://www.ncbi.nlm.nih.gov/sra?term=SRX5401563	SRA: https://www.ncbi.nlm.nih.gov/sra?term=SRX5401564	SRA: https://www.ncbi.nlm.nih.gov/sra?term=SRX5401565	SRA: https://www.ncbi.nlm.nih.gov/sra?term=SRX5401566	SRA: https://www.ncbi.nlm.nih.gov/sra?term=SRX5401567	SRA: https://www.ncbi.nlm.nih.gov/sra?term=SRX5401568	SRA: https://www.ncbi.nlm.nih.gov/sra?term=SRX5401569	SRA: https://www.ncbi.nlm.nih.gov/sra?term=SRX5401570	SRA: https://www.ncbi.nlm.nih.gov/sra?term=SRX5401571	SRA: https://www.ncbi.nlm.nih.gov/sra?term=SRX5401572	SRA: https://www.ncbi.nlm.nih.gov/sra?term=SRX5401573	SRA: https://www.ncbi.nlm.nih.gov/sra?term=SRX5401574	SRA: https://www.ncbi.nlm.nih.gov/sra?term=SRX5401575	SRA: https://www.ncbi.nlm.nih.gov/sra?term=SRX5401576	SRA: https://www.ncbi.nlm.nih.gov/sra?term=SRX5401577	SRA: https://www.ncbi.nlm.nih.gov/sra?term=SRX5401578	SRA: https://www.ncbi.nlm.nih.gov/sra?term=SRX5401579	SRA: https://www.ncbi.nlm.nih.gov/sra?term=SRX5401580	SRA: https://www.ncbi.nlm.nih.gov/sra?term=SRX5401581	SRA: https://www.ncbi.nlm.nih.gov/sra?term=SRX5401582	SRA: https://www.ncbi.nlm.nih.gov/sra?term=SRX5401583	SRA: https://www.ncbi.nlm.nih.gov/sra?term=SRX5401584	SRA: https://www.ncbi.nlm.nih.gov/sra?term=SRX5401585	SRA: https://www.ncbi.nlm.nih.gov/sra?term=SRX5401586	SRA: https://www.ncbi.nlm.nih.gov/sra?term=SRX5401587	SRA: https://www.ncbi.nlm.nih.gov/sra?term=SRX5401588	SRA: https://www.ncbi.nlm.nih.gov/sra?term=SRX5401589	SRA: https://www.ncbi.nlm.nih.gov/sra?term=SRX5401590	SRA: https://www.ncbi.nlm.nih.gov/sra?term=SRX5401534	SRA: https://www.ncbi.nlm.nih.gov/sra?term=SRX5401535	SRA: https://www.ncbi.nlm.nih.gov/sra?term=SRX5401536	SRA: https://www.ncbi.nlm.nih.gov/sra?term=SRX5401537	SRA: https://www.ncbi.nlm.nih.gov/sra?term=SRX5401538	SRA: https://www.ncbi.nlm.nih.gov/sra?term=SRX5401539	SRA: https://www.ncbi.nlm.nih.gov/sra?term=SRX5401540	SRA: https://www.ncbi.nlm.nih.gov/sra?term=SRX5401541	SRA: https://www.ncbi.nlm.nih.gov/sra?term=SRX5401542	SRA: https://www.ncbi.nlm.nih.gov/sra?term=SRX5401543	SRA: https://www.ncbi.nlm.nih.gov/sra?term=SRX5401544	SRA: https://www.ncbi.nlm.nih.gov/sra?term=SRX5401545	SRA: https://www.ncbi.nlm.nih.gov/sra?term=SRX5401546	SRA: https://www.ncbi.nlm.nih.gov/sra?term=SRX5401547	SRA: https://www.ncbi.nlm.nih.gov/sra?term=SRX5401548	SRA: https://www.ncbi.nlm.nih.gov/sra?term=SRX5401549	SRA: https://www.ncbi.nlm.nih.gov/sra?term=SRX5401550
!Sample_supplementary_file_1	NONE	NONE	NONE	NONE	NONE	NONE	NONE	NONE	NONE	NONE	NONE	NONE	NONE	NONE	NONE	NONE	NONE	NONE	NONE	NONE	NONE	NONE	NONE	NONE	NONE	NONE	NONE	NONE	NONE	NONE	NONE	NONE	NONE	NONE	NONE	NONE	NONE	NONE	NONE	NONE	NONE	NONE	NONE	NONE	NONE	NONE	NONE	NONE	NONE
!series_matrix_table_begin
ID_REF	GSM3615293	GSM3615294	GSM3615295	GSM3615296	GSM3615297	GSM3615298	GSM3615299	GSM3615300	GSM3615301	GSM3615302	GSM3615303	GSM3615304	GSM3615305	GSM3615306	GSM3615307	GSM3615308	GSM3615309	GSM3615310	GSM3615311	GSM3615312	GSM3615313	GSM3615314	GSM3615315	GSM3615316	GSM3615317	GSM3615318	GSM3615319	GSM3615320	GSM3615321	GSM3615322	GSM3615323	GSM3615324	GSM3615325	GSM3615326	GSM3615327	GSM3615328	GSM3615329	GSM3615330	GSM3615331	GSM3615332	GSM3615333	GSM3615334	GSM3615335	GSM3615336	GSM3615337	GSM3615338	GSM3615339	GSM3615340	GSM3615341
!series_matrix_table_end
[truncated: 8 more columns]
