# Supplementary material for: Integration analysis identifies the role of metallothionein in the progression from hepatic steatosis to steatohepatitis
Source: Front Endocrinol (Lausanne). 2022 Oct 18;13:951093. doi: 10.3389/fendo.2022.951093 (PMC9622801; doi:10.3389/fendo.2022.951093)
Supplement: Supplementary file 21 [file DataSheet_7.xlsx]

## Sheet: Fig.4B NAS score
	Steatosis		Inflammation		Ballooning	NAS score	Fibrosis
ND-1	0	0	1/HFP	1	0	1	0
ND-2	0	0	1/HFP	1	0	1	0
ND-3	0	0	1/HFP	1	0	1	0
ND-4	0	0	1/HFP	1	0	1	0
ND-5	0	0	1/HFP	1	0	1	0
NAFL-1	0.3	1	3/HFP	2	1	4	0
NAFL-2	0.6	2	1/HFP	1	1	4	0
NAFL-3	0.3	1	2/HFP	2	1	4	0
NAFL-4	0.05	1	1/HFP	1	2	4	0
NAFL-5	0.3	1	1/HFP	1	2	4	0
NASH-1	0.8	3	＞4/HFP, patchy necrosis with massive neutrophil infiltration	3	1	7	Ic
NASH-2	0.4	2	2/HFP	2	1	5	0
NASH-3	0.7	3	2/HFP	2	1	6	II
NASH-4	0.9	3	4/HFP, with neutrophil infiltration	2	1	6	Ia
NASH-5	0.8	3	1/HFP	1	1	5	0

## Sheet: Fig.4C ALT AST
Sample Name	ALT(U/L)	AST(U/L)
ND-1	26	75
ND-2	32	119
ND-3	33	93
ND-4	28	104
ND-5	27	151
NAFL-1	33	105
NAFL-2	40	121
NAFL-3	33	107
NAFL-4	38	134
NAFL-5	47	160
NASH-1	168	199
NASH-2	235	251
NASH-3	260	208
NASH-4	196	184
NASH-5	201	224

## Sheet: Fig.4D-4F Nt1 & inflammation
Sample Name	average CT(m-Actin)	average CT(m-Mt1)	δCT	avarage δCt	—δδCt	power	P value
ND-1	19.4328	26.8123	7.37949	5.9952	1.37949	0.384355
ND-2	19.5165	26.0124	6.49588		0.495882	0.709128
ND-3	20.0092	25.4509	5.44175		-0.558252	1.47248
ND-4	19.8914	24.5703	4.67897		-1.32103	2.49845
ND-5	19.2892	25.2691	5.97993		-0.0200729	1.01401
NAFL-1	19.6407	26.0024	6.36174		0.361736	0.778227	0.594468
NAFL-2	20.0627	26.4699	6.40723		0.407228	0.754071
NAFL-3	19.2795	23.9345	4.65497		-1.34503	2.54035
NAFL-4	19.5223	24.4856	4.96328		-1.03672	2.05156
NAFL-5	19.2464	24.7973	5.55092		-0.449081	1.36517
NASH-1	19.6143	28.9185	9.3042		3.3042	0.101237	0.0142773
NASH-2	19.2784	26.3272	7.04873		1.04873	0.483392
NASH-3	20.5912	27.1462	6.55503		0.555031	0.680643
NASH-4	19.1301	27.6784	8.54834		2.54834	0.170951
NASH-5	19.706	27.3439	7.63794		1.63794	0.321316
Sample Name	average CT(m-Actin)	average CT(m-MCP1)	δCT	avarage δCt	—δδCt	power	P value
ND-1	19.4328	24.9862	5.55342	5.76466	-0.206584	1.15395
ND-2	19.5165	24.9871	5.47064		-0.289365	1.2221
ND-3	20.0092	25.024	5.01482		-0.745185	1.67619
ND-4	19.8914	25.9954	6.10399		0.343994	0.787857
ND-5	19.2892	25.9696	6.68043		0.920429	0.528352
NAFL-1	19.6407	24.994	5.35328		-0.406719	1.32567	0.0818746
NAFL-2	20.0627	25.4902	5.42747		-0.332531	1.25922
NAFL-3	19.2795	24.3194	5.03987		-0.720133	1.64733
NAFL-4	19.5223	24.4164	4.89415		-0.86585	1.82241
NAFL-5	19.2464	23.4236	4.17723		-1.58277	2.99545
NASH-1	19.6143	23.2706	3.65628		-2.10372	4.29816	0.0286017
NASH-2	19.2784	24.8996	5.62119		-0.138809	1.101
NASH-3	20.5912	24.1338	3.5426		-2.2174	4.65054
NASH-4	19.1301	22.7694	3.63932		-2.12068	4.34898
NASH-5	19.706	23.2567	3.55069		-2.20931	4.62455
Sample Name	average CT(m-Actin)	average CT(m-TNFa)	δCT	avarage δCt	—δδCt	power	P value
ND-1	19.4328	29.4424	10.0096	9.06693	0.939558	0.521393
ND-2	19.5165	28.9044	9.3879		0.317898	0.802238
ND-3	20.0092	29.1074	9.09821		0.0282063	0.980639
ND-4	19.8914	27.9962	8.10483		-0.965169	1.95229
ND-5	19.2892	28.0233	8.73415		-0.335846	1.26212
NAFL-1	19.6407	27.5109	7.87025		-1.19975	2.29699	0.140284
NAFL-2	20.0627	26.9972	6.9345		-2.1355	4.39388
NAFL-3	19.2795	27.9689	8.68935		-0.380653	1.30193
NAFL-4	19.5223	28.7168	9.19449		0.124493	0.917326
NAFL-5	19.2464	27.3519	8.10554		-0.964459	1.95133
NASH-1	19.6143	26.2253	6.61098		-2.45902	5.49843	0.0146947
NASH-2	19.2784	27.0868	7.80838		-1.26162	2.39765
NASH-3	20.5912	26.8754	6.28425		-2.78575	6.89597
NASH-4	19.1301	25.1249	5.99479		-3.07521	8.42809
NASH-5	19.706	26.2694	6.5634		-2.5066	5.68279
