# Supplementary material for: Integration analysis identifies the role of metallothionein in the progression from hepatic steatosis to steatohepatitis
Source: Front Endocrinol (Lausanne). 2022 Oct 18;13:951093. doi: 10.3389/fendo.2022.951093 (PMC9622801; doi:10.3389/fendo.2022.951093)
Supplement: Supplementary file 22 [file DataSheet_8.xlsx]

## Sheet: Fig.5A
MT1 mRNA expression			Body weight			liver to weight ratio
Group	Power		Group	Weight (g)		Group	ratio
CD-1	1.92869		CD-1	29.7		CD-1	0.042088
CD-2	2.68947		CD-2	30.8		CD-2	0.04026
CD-3	3.82781		CD-3	32.7		CD-3	0.036364
CD-4	0.976823		CD-4	28.6		CD-4	0.039286
CD-5	1.59747		CD-5	33.6		CD-5	0.032526
CD+Mt1-1	5.60191		CD+Mt1-1	32.1		CD+Mt1-1	0.03271
CD+Mt1-2	4.50279		CD+Mt1-2	28.8		CD+Mt1-2	0.038889
CD+Mt1-3	17.2356		CD+Mt1-3	28.4		CD+Mt1-3	0.030634
CD+Mt1-4	6.23211		CD+Mt1-4	26.8		CD+Mt1-4	0.035448
CD+Mt1-5	11.3571		CD+Mt1-5	34.3		CD+Mt1-5	0.035277
CDAHFD-1	0.927629		CDAHFD-1	25		CDAHFD-1	0.078
CDAHFD-2	0.902075		CDAHFD-2	22.3		CDAHFD-2	0.069955
CDAHFD-3	0.913781		CDAHFD-3	24.2		CDAHFD-3	0.066529
CDAHFD-4	1.19211		CDAHFD-4	21.3		CDAHFD-4	0.064319
CDAHFD-5	2.09075		CDAHFD-5	22.8		CDAHFD-5	0.045614
CDAHFD+Mt1-1	13.9454		CDAHFD+Mt1-1	22.4		CDAHFD+Mt1-1	0.0625
CDAHFD+Mt1-2	7.91188		CDAHFD+Mt1-2	23.9		CDAHFD+Mt1-2	0.066946
CDAHFD+Mt1-3	22.7662		CDAHFD+Mt1-3	23.7		CDAHFD+Mt1-3	0.06962
CDAHFD+Mt1-4	18.2563		CDAHFD+Mt1-4	21.9		CDAHFD+Mt1-4	0.061644
CDAHFD+Mt1-5	7.03046		CDAHFD+Mt1-5	23.5		CDAHFD+Mt1-5	0.064255

## Sheet: Fig.5C
Serum ALT			Serum AST			Serum TG
Group	ALT (U/L)		Group	AST (U/L)		Group	TG (mmol/L)
CD-1	42.3		CD-1	203.2		CD-1	2.78
CD-2	72.9		CD-2	203.5		CD-2	1.75
CD-3	61.5		CD-3	147		CD-3	1.95
CD-4	44.2		CD-4	200.3		CD-4	1.8
CD-5	59.8		CD-5	232.6		CD-5	1.97
CD+Mt1-1	31		CD+Mt1-1	282.5		CD+Mt1-1	2.45
CD+Mt1-2	29.2		CD+Mt1-2	138.6		CD+Mt1-2	1.62
CD+Mt1-3	41		CD+Mt1-3	137.9		CD+Mt1-3	1.29
CD+Mt1-4	33.7		CD+Mt1-4	171.1		CD+Mt1-4	1.35
CD+Mt1-5	33.5		CD+Mt1-5	171.7		CD+Mt1-5	2.24
CDAHFD-1	322.6		CDAHFD-1	415.7		CDAHFD-1	1.29
CDAHFD-2	324.5		CDAHFD-2	483.1		CDAHFD-2	1.25
CDAHFD-3	337.9		CDAHFD-3	489.4		CDAHFD-3	1.15
CDAHFD-4	371.9		CDAHFD-4	674.6		CDAHFD-4	1.03
CDAHFD-5	299.3		CDAHFD-5	483.1		CDAHFD-5	0.86
CDAHFD+Mt1-1	245.3		CDAHFD+Mt1-1	355.4		CDAHFD+Mt1-1	1.26
CDAHFD+Mt1-2	308.6		CDAHFD+Mt1-2	377.8		CDAHFD+Mt1-2	1.2
CDAHFD+Mt1-3	138.8		CDAHFD+Mt1-3	359		CDAHFD+Mt1-3	1.32
CDAHFD+Mt1-4	323.1		CDAHFD+Mt1-4	378.8		CDAHFD+Mt1-4	1.29
CDAHFD+Mt1-5	187.8		CDAHFD+Mt1-5	328.1		CDAHFD+Mt1-5	1.08

## Sheet: Fig.5D
TIMP1 mRNA expression			Coll1 mRNA expression			MCP1 mRNA expression			TNFa mRNA expression
Group	Power	P value	Group	Power	P value	Group	Power	P value	Group	Power	P value
CD-1	0.910821		CD-1	1.21288		CD-1	0.586267		CD-1	1.0079
CD-2	0.862048		CD-2	1.32514		CD-2	0.709527		CD-2	1.25071
CD-3	0.906538		CD-3	1.2035		CD-3	2.59337		CD-3	0.815892
CD-4	1.48415		CD-4	0.542818		CD-4	0.620555		CD-4	1.15633
CD-5	1.44287		CD-5	0.900027		CD-5	0.865335		CD-5	0.685558
CD+Mt1-1	1.18908		CD+Mt1-1	0.745014		CD+Mt1-1	1.27379		CD+Mt1-1	1.15825
CD+Mt1-2	2.45367		CD+Mt1-2	1.22624		CD+Mt1-2	0.705408		CD+Mt1-2	1.14556
CD+Mt1-3	1.61803		CD+Mt1-3	0.706979		CD+Mt1-3	0.758557		CD+Mt1-3	1.27992
CD+Mt1-4	0.845654		CD+Mt1-4	1.3468		CD+Mt1-4	1.18077		CD+Mt1-4	0.635538
CD+Mt1-5	1.35082		CD+Mt1-5	0.98312		CD+Mt1-5	0.95147		CD+Mt1-5	2.31522
CDAHFD-1	30.462	0.0313104	CDAHFD-1	23.2159	0.0332043	CDAHFD-1	19.4046	0.0100566	CDAHFD-1	14.4886	0.110427
CDAHFD-2	85.4459		CDAHFD-2	34.2122		CDAHFD-2	19.6278		CDAHFD-2	14.1698
CDAHFD-3	56.0421		CDAHFD-3	22.0398		CDAHFD-3	22.2994		CDAHFD-3	12.5782
CDAHFD-4	51.5764		CDAHFD-4	21.1728		CDAHFD-4	17.5577		CDAHFD-4	15.5436
CDAHFD-5	50.7713		CDAHFD-5	20.5821		CDAHFD-5	13.9388		CDAHFD-5	10.3148
CDAHFD+Mt1-1	27.357		CDAHFD+Mt1-1	17.2621		CDAHFD+Mt1-1	10.6194		CDAHFD+Mt1-1	9.15176
CDAHFD+Mt1-2	33.42		CDAHFD+Mt1-2	11.4664		CDAHFD+Mt1-2	8.44519		CDAHFD+Mt1-2	11.9642
CDAHFD+Mt1-3	37.8426		CDAHFD+Mt1-3	19.5032		CDAHFD+Mt1-3	14.3814		CDAHFD+Mt1-3	12.0199
CDAHFD+Mt1-4	27.357		CDAHFD+Mt1-4	19.594		CDAHFD+Mt1-4	12.0815		CDAHFD+Mt1-4	11.8824
CDAHFD+Mt1-5	30.3545		CDAHFD+Mt1-5	15.5953		CDAHFD+Mt1-5	15.6396		CDAHFD+Mt1-5	12.3602
