# Supplementary material for: Integration analysis identifies the role of metallothionein in the progression from hepatic steatosis to steatohepatitis
Source: Front Endocrinol (Lausanne). 2022 Oct 18;13:951093. doi: 10.3389/fendo.2022.951093 (PMC9622801; doi:10.3389/fendo.2022.951093)
Supplement: Supplementary file 23 [file DataSheet_9.xlsx]

## Sheet: Fig.6A-MT1 family
	Sample Name	average CT(h-Actin)	average CT(h-Huh7)	δCT	avarage δCt	—δδCt	power
MT1M	Huh7 ctr-1	13.1262	17.6529	4.52669	4.35331	0.173387	0.886759
	Huh7 ctr-2	13.1552	17.4383	4.2831		-0.0702045	1.04987
	Huh7 ctr-3	13.2029	17.6549	4.45195		0.0986426	0.933911
	Huh7 ctr-4	13.3134	17.4649	4.15148		-0.201825	1.15015
MT1B	Huh7 ctr-1	13.1262	25.1157	11.9895		7.63624	0.00502648
	Huh7 ctr-2	13.1552	25.3262	12.171		7.81769	0.00443243
	Huh7 ctr-3	13.2029	25.0172	11.8143		7.46096	0.00567581
	Huh7 ctr-4	13.3134	25.2365	11.9231		7.56979	0.00526341
MT1A	Huh7 ctr-1	13.1262	20.0601	6.93386		2.58055	0.167177
	Huh7 ctr-2	13.1552	20.2124	7.05716		2.70386	0.153482
	Huh7 ctr-3	13.2029	19.9987	6.79577		2.44247	0.183969
	Huh7 ctr-4	13.3134	20.1984	6.88506		2.53176	0.172928
MT1H	Huh7 ctr-1	13.1262	26.805	13.6788		9.32553	0.0015586
	Huh7 ctr-2	13.1552	26.5248	13.3696		9.01627	0.00193122
	Huh7 ctr-3	13.2029	26.6861	13.4832		9.1299	0.00178495
	Huh7 ctr-4	13.3134	26.9987	13.6853		9.33204	0.00155158

## Sheet: Fig.6B-MT1M & PA
Sample Name	average CT(h-Actin)	average CT(h-MT1M)	δCT	avarage δCt	—δδCt	power	P value
Huh7 ctr-1	13.1262	17.6529	4.52669	4.35331	0.173387	0.886759	0.0110603
Huh7 ctr-2	13.1552	17.4383	4.2831		-0.0702045	1.04987
Huh7 ctr-3	13.2029	17.6549	4.45195		0.0986426	0.933911
Huh7 ctr-4	13.3134	17.4649	4.15148		-0.201825	1.15015
Huh7 Palmitate(250μM, 12h)-1	13.6337	18.9727	5.33905		0.985745	0.504965
Huh7 Palmitate(250μM, 12h)-2	13.909	18.7899	4.88085		0.527546	0.693734
Huh7 Palmitate(250μM, 12h)-3	14.1907	18.9493	4.75857		0.40526	0.7551
Huh7 Palmitate(250μM, 12h)-4	14.0163	18.6964	4.68007		0.32676	0.797325

## Sheet: Fig.6D-MT1M OE
Sample Name	average CT(h-Actin)	average CT(h-MT1M-1)	δCT	avarage δCt	—δδCt	power	P value
ctr-1	12.8454	17.7017	4.85629	5.30415	-0.443714	1.3601	0.00593964
ctr-2	12.991	18.4438	5.4528		0.152803	0.899501
ctr-3	13.1367	18.7895	5.65286		0.352861	0.78303
ctr-4	13.1377	18.3923	5.25467		-0.0453346	1.03192
OE-1	12.7731	16.0926	3.31951		-1.98049	3.94627
OE-2	12.9618	17.3529	4.39105		-0.908949	1.87768
OE-3	13.0433	16.3383	3.29505		-2.00495	4.01376
OE-4	13.0878	16.8549	3.76706		-1.53294	2.89375

## Sheet: Fig.6E-TNFa,MCP1
Sample Name	average CT(h-Actin)	average CT(h-MCP1)	δCT	avarage δCt	—δδCt	power
pcdh-puro ctr-1	14.1902	27.0373	12.8471	13.2088	-0.362914	1.28602
pcdh-puro ctr-2	14.805	28.7025	13.8975		0.687532	0.620915
pcdh-puro ctr-3	16.7051	29.5867	12.8817		-0.328313	1.25554
pcdh-puro palmitate 0.5-1	16.1662	27.6014	11.4352		-1.7748	3.4219
pcdh-puro palmitate 0.5-2	16.9816	28.9587	11.9771		-1.23293	2.35044
pcdh-puro palmitate 0.5-3	15.7504	26.8034	11.053		-2.157	4.45987
pcdh-MT1M ctr-1	14.3444	27.5931	13.2487		0.0387345	0.973509
pcdh-MT1M ctr-2	14.3979	27.8102	13.4124		0.202359	0.869128
pcdh-MT1M ctr-3	14.864	28.9084	14.0445		0.834463	0.560792
pcdh-MT1M palmitate 0.5-1	15.3411	28.4096	13.0685		-0.141516	1.10306
pcdh-MT1M palmitate 0.5-2	14.4766	28.0594	13.5827		0.372733	0.772318
pcdh-MT1M palmitate 0.5-3	15.3164	27.9767	12.6603		-0.549691	1.46377
Sample Name	average CT(h-Actin)	average CT(h-TNF-a)	δCT	avarage δCt	—δδCt	power
pcdh-puro ctr-1	14.1902	28.8188	14.6287	13.0782	1.55044	0.341405
pcdh-puro ctr-2	14.805	27.112	12.307		-0.771241	1.70674
pcdh-puro ctr-3	16.7051	29.0041	12.299		-0.779203	1.71618
pcdh-puro palmitate 0.5-1	16.1662	26.5377	10.3715		-2.70673	6.52839
pcdh-puro palmitate 0.5-2	16.9816	28.0085	11.0269		-2.05136	4.14497
pcdh-puro palmitate 0.5-3	15.7504	27.1796	11.4292		-1.64903	3.13624
pcdh-MT1M ctr-1	14.3444	29.2917	14.9473		1.86905	0.273753
pcdh-MT1M ctr-2	14.3979	29.4245	15.0266		1.94841	0.259102
pcdh-MT1M ctr-3	14.864	29.9106	15.0466		1.96841	0.255534
pcdh-MT1M palmitate 0.5-1	15.3411	27.7469	12.4058		-0.67244	1.59377
pcdh-MT1M palmitate 0.5-2	14.4766	27.0036	12.5269		-0.55129	1.4654
pcdh-MT1M palmitate 0.5-3	15.3164	27.9672	12.6508		-0.427433	1.34484
